# Supplementary material for: Lectin Receptor-like Kinase Signaling during Engineered Ectomycorrhiza Colonization
Source: Cells. 2023 Apr 4;12(7):1082. doi: 10.3390/cells12071082 (PMC10093077; doi:10.3390/cells12071082)
Supplement: Supplementary file 1 [file cells-12-01082-s001.zip]

Archive with 1 entries (1 files):
- cells-2272394-supplementary.xlsx
