# Supplementary material for: Lectin Receptor-like Kinase Signaling during Engineered Ectomycorrhiza Colonization
Source: Cells. 2023 Apr 4;12(7):1082. doi: 10.3390/cells12071082 (PMC10093077; doi:10.3390/cells12071082)
Supplement: Supplementary file 1 [file cells-12-01082-s001.zip › cells-2272394-supplementary.xlsx]

## Sheet: Supp. Table S1
Supplemental Table S1: Verbose result of identified peptides and proteins at a 1% false discovery rate. Raw abundance values are provided for each peptide.
Annotated Sequence	Modifications	# Proteins	# Peptide-Spectrum Matches	Master Protein Accessions	Positions in Proteins	5007-P replicate 01	5007-P replicate 02	5007-P replicate 03	5012-P replicate 01	5012-P replicate 02	5012-P replicate 03	5016-P replicate 01	5016-P replicate 02	5016-P replicate 03	5031-P replicate 01	5031-P replicate 02	5031-P replicate 03	WT827-P replicate 01	WT827-P replicate 02	WT827-P replicate 03
[R].YRPGTVALR.[E]		7	38	Pavir.9NG543900.1.p [181-189]	Pavir.9KG401000.2.p [83-91]; Pavir.4NG022581.1.p [81-89]; Pavir.7KG296710.1.p [42-50]; Pavir.4KG128948.1.p [42-50]; Pavir.9KG401000.1.p [142-150]; Pavir.9NG543900.1.p [181-189]	242437792		103929472		80452648	319711488	148159568	44840734	4.89507e+07	2.2846e+08	2.62582e+08	9.98337e+07		481915	56280808
[R].ILMVGLDAAGK.[T]		11	2	Pavir.9NG061100.2.p	Pavir.3KG376435.1.p [20-30]; Pavir.5NG554400.1.p [20-30]; Pavir.5KG437300.2.p [20-30]; Pavir.9KG397698.5.p [20-30]; Pavir.5NG177100.1.p [20-30]; Pavir.2NG123700.1.p [20-30]; Pavir.9KG397698.3.p [20-30]; Pavir.2KG164100.1.p [20-30]; Pavir.9NG061100.2.p [66-76]; Pavir.2NG123700.3.p [20-30]
[R].MLNEDELR.[D]		13	4	Pavir.9NG061100.2.p	Pavir.3KG376435.1.p [110-117]; Pavir.5NG554400.1.p [125-132]; Pavir.5KG437300.2.p [110-117]; Pavir.9KG397698.5.p [110-117]; Pavir.2KG164100.4.p [89-96]; Pavir.5NG177100.1.p [110-117]; Pavir.2NG123700.1.p [110-117]; Pavir.9KG397698.3.p [110-117]; Pavir.2KG164100.1.p [110-117]; Pavir.9NG061100.2.p [156-163]; Pavir.2NG123700.8.p [57-64]; Pavir.2NG123700.3.p [110-117]	6.16869e+06	1240758784	626462				3.81862e+06	26541090	7494992	5126285	3278265	1.31236e+06		19422248	732604
[R].ILMVGLDAAGK.[T]	1xOxidation [M3]	11	9	Pavir.9NG061100.2.p	Pavir.3KG376435.1.p [20-30]; Pavir.5NG554400.1.p [20-30]; Pavir.5KG437300.2.p [20-30]; Pavir.9KG397698.5.p [20-30]; Pavir.5NG177100.1.p [20-30]; Pavir.2NG123700.1.p [20-30]; Pavir.9KG397698.3.p [20-30]; Pavir.2KG164100.1.p [20-30]; Pavir.9NG061100.2.p [66-76]; Pavir.2NG123700.3.p [20-30]	1.12177e+06	148465872			13081033	342270	2.7589e+06	1.01005e+07	16287203	7271411	5.37239e+06	11714380	292633	16149391	3.12867e+06
[K].NISFTVWDVGGQDK.[IW]		12	9	Pavir.9NG061100.2.p	Pavir.3KG376435.1.p [60-73]; Pavir.5NG554400.1.p [60-73]; Pavir.5KG437300.2.p [60-73]; Pavir.9KG397698.5.p [60-73]; Pavir.2KG164100.4.p [39-52]; Pavir.5NG177100.1.p [60-73]; Pavir.2NG123700.1.p [60-73]; Pavir.9KG397698.3.p [60-73]; Pavir.2KG164100.1.p [60-73]; Pavir.9NG061100.2.p [106-119]; Pavir.2NG123700.3.p [60-73]		529473472	1.00204e+06				389825	745058
[R].MLNEDELR.[D]	1xOxidation [M1]	13	17	Pavir.9NG061100.2.p	Pavir.3KG376435.1.p [110-117]; Pavir.5NG554400.1.p [125-132]; Pavir.5KG437300.2.p [110-117]; Pavir.9KG397698.5.p [110-117]; Pavir.2KG164100.4.p [89-96]; Pavir.5NG177100.1.p [110-117]; Pavir.2NG123700.1.p [110-117]; Pavir.9KG397698.3.p [110-117]; Pavir.2KG164100.1.p [110-117]; Pavir.9NG061100.2.p [156-163]; Pavir.2NG123700.8.p [57-64]; Pavir.2NG123700.3.p [110-117]	6.15829e+07	1.48816e+09	1.62198e+07		52027886	5.82539e+06	2.63815e+07	58738648	51048660	2.97888e+07	3.57199e+07	1.68497e+07	2.78246e+06	240977280	27847173
[K].QDLPNAMNAAEITDK.[L]		13	18	Pavir.9NG061100.2.p	Pavir.3KG376435.1.p [128-142]; Pavir.5NG554400.1.p [143-157]; Pavir.5KG437300.2.p [128-142]; Pavir.9KG397698.5.p [128-142]; Pavir.2KG164100.4.p [107-121]; Pavir.5NG177100.1.p [128-142]; Pavir.2NG123700.1.p [128-142]; Pavir.9KG397698.3.p [128-142]; Pavir.2KG164100.1.p [128-142]; Pavir.9NG061100.2.p [174-188]; Pavir.2NG123700.8.p [75-89]; Pavir.2NG123700.3.p [128-142]	13254133	539112320	368099				2.96338e+06	2.16474e+07	1.68995e+07	14511883	5385399		1553892	44992764	7.58019e+06
[K].QDLPNAMNAAEITDK.[L]	1xOxidation [M7]	13	40	Pavir.9NG061100.2.p	Pavir.3KG376435.1.p [128-142]; Pavir.5NG554400.1.p [143-157]; Pavir.5KG437300.2.p [128-142]; Pavir.9KG397698.5.p [128-142]; Pavir.2KG164100.4.p [107-121]; Pavir.5NG177100.1.p [128-142]; Pavir.2NG123700.1.p [128-142]; Pavir.9KG397698.3.p [128-142]; Pavir.2KG164100.1.p [128-142]; Pavir.9NG061100.2.p [174-188]; Pavir.2NG123700.8.p [75-89]; Pavir.2NG123700.3.p [128-142]	14137046	250989760					4.70952e+06	2.64949e+07	47195028	35930094	6928822	1.30122e+06		128251068	24898209
[R].QMSLLLR.[R]		2	1	Pavir.J219501.1.p	Pavir.J219501.1.p [283-289]
[R].QMSLLLR.[R]	1xOxidation [M2]	2	2	Pavir.J219501.1.p	Pavir.J219501.1.p [283-289]	562745	50738712					435470	8959282	10616929
[K].LFHIDPAAK.[R]		6	3	Pavir.1KG001600.5.p	Pavir.1KG001600.1.p [241-249]; Pavir.1KG001600.6.p [243-251]; Pavir.1KG001600.5.p [272-280]; Pavir.1KG001600.7.p [243-251]; Pavir.1KG001600.9.p [243-251]; Pavir.1KG001600.2.p [243-251]							101493	255075	1458072	187455		530800
[R].LQQQQQEETQKSSLYLLPSR.[K]	1xPhospho [S12(99.3)]	1	24	Pavir.1KG002200.1.p	Pavir.1KG002200.1.p [106-125]					39016512	11964858	3.53309e+07	39232662	8.07036e+06	1.54903e+07	9.79468e+06	683748
[R].LSNSFITNSFR.[G]	1xPhospho [S9(100)]	5	52	Pavir.1KG002200.1.p	Pavir.1NG025866.1.p [106-116]; Pavir.1NG025866.2.p [106-116]; Pavir.1NG025866.3.p [106-116]; Pavir.1KG002200.1.p [72-82]; Pavir.1NG025866.4.p [106-116]	1.32084e+08	13164240	1.32362e+08		8.87224e+07	202085088	1.83653e+08	2.34641e+08	1.00474e+08	2.33706e+08	7.40155e+07	98443192	7.70746e+07	1.57623e+08	139221324
[K].KLSLDLPGDGR.[H]	1xPhospho [S3(100)]	6	35	Pavir.1KG003000.4.p	Pavir.1KG003000.4.p [1500-1510]; Pavir.1KG003000.5.p [1500-1510]; Pavir.1KG003000.9.p [1345-1355]; Pavir.1KG003000.8.p [1500-1510]; Pavir.1KG003000.6.p [1500-1510]; Pavir.1KG003000.7.p [1500-1510]	19402764	21823992	1.52248e+07		6.9799e+06	18889197	1.76957e+07	3.26463e+07	36134384	25173045	2.2276e+07	3.67431e+06	1.34828e+06	9994623	10079623
[K].FLESTPGENQLEVADLR.[F]		8	1	Pavir.1KG003000.4.p; Pavir.1NG036873.1.p	Pavir.1KG003000.4.p [1605-1621]; Pavir.1KG003000.5.p [1605-1621]; Pavir.1KG003000.9.p [1450-1466]; Pavir.1NG036873.1.p [1606-1622]; Pavir.1KG003000.8.p [1605-1621]; Pavir.1KG003000.6.p [1605-1621]; Pavir.1NG036873.3.p [1336-1352]; Pavir.1KG003000.7.p [1589-1605]
[R].FPVVLSQSSR.[I]	1xPhospho [S]	8	2	Pavir.1KG003000.4.p; Pavir.1NG036873.1.p	Pavir.1KG003000.4.p [842-851]; Pavir.1KG003000.5.p [842-851]; Pavir.1KG003000.9.p [687-696]; Pavir.1NG036873.1.p [843-852]; Pavir.1KG003000.8.p [842-851]; Pavir.1KG003000.6.p [842-851]; Pavir.1NG036873.3.p [573-582]; Pavir.1KG003000.7.p [842-851]	4.34776e+06		1.2539e+06							1.55091e+06	426477		659048	8752200	6390401
[R].NTSNRGPDSSEFR.[S]	1xPhospho [S3(100)]	8	4	Pavir.1KG003000.4.p; Pavir.1NG036873.1.p	Pavir.1KG003000.4.p [1100-1112]; Pavir.1KG003000.5.p [1100-1112]; Pavir.1KG003000.9.p [945-957]; Pavir.1NG036873.1.p [1101-1113]; Pavir.1KG003000.8.p [1100-1112]; Pavir.1KG003000.6.p [1100-1112]; Pavir.1NG036873.3.p [831-843]; Pavir.1KG003000.7.p [1100-1112]	535671		271188		94281.8	2.76601e+06	246466		425049	1.92984e+06	753191		78114.9		182407
[R].RQAKTPSMQAAAAQAQPSK.[L]	2xPhospho [T5(100); S7(100)]	1	4	Pavir.1KG003601.1.p	Pavir.1KG003601.1.p [144-162]										843894	14629023	27037274
[K].LLHEAAGHVVTVELK.[T]		5	3	Pavir.1KG004000.1.p	Pavir.1KG004000.2.p [11-25]; Pavir.9KG521100.2.p [11-25]; Pavir.1NG000700.1.p [11-25]; Pavir.1KG004000.1.p [11-25]; Pavir.9NG849500.2.p [11-25]
[K].VSQLEHVFIR.[G]		5	15	Pavir.1KG004000.1.p	Pavir.1KG004000.2.p [57-66]; Pavir.9KG521100.2.p [57-66]; Pavir.1NG000700.1.p [57-66]; Pavir.1KG004000.1.p [57-66]; Pavir.9NG849500.2.p [54-63]	2.7758e+06		14601440		180576	775967	917678	4.14701e+06	394516	1.18272e+06	3.72698e+06	4.04681e+06		3.67147e+06	2.02446e+06
[K].VDAIIETLENDEQR.[V]		1	5	Pavir.1KG004200.4.p	Pavir.1KG004200.4.p [475-488]
[K].NQIEATDQEYER.[E]		6	5	Pavir.1KG004200.4.p; Pavir.1NG001000.4.p	Pavir.1NG001000.6.p [401-412]; Pavir.1NG001000.5.p [401-412]; Pavir.1KG004200.4.p [400-411]; Pavir.1NG001000.3.p [401-412]; Pavir.1NG001000.4.p [401-412]; Pavir.1NG001000.7.p [401-412]	45032112		62649484				53718264	72341056	111282096	73391064	7.46083e+06	1.81787e+06	18437396	34684540	43287652
[K].DSTTIVGDGTTQEEVNKR.[V]		6	5	Pavir.1KG004200.4.p; Pavir.1NG001000.4.p	Pavir.1NG001000.6.p [378-395]; Pavir.1NG001000.5.p [378-395]; Pavir.1KG004200.4.p [377-394]; Pavir.1NG001000.3.p [378-395]; Pavir.1NG001000.4.p [378-395]; Pavir.1NG001000.7.p [378-395]	9750530	146260598	1.1256e+06				4.53689e+06	6.59362e+06	5.68481e+06	11239333	924648	402480	473499	16730927	2.17472e+06
[R].VEDALNATK.[A]		10	3	Pavir.1KG004200.4.p; Pavir.4NG013100.2.p; Pavir.1NG001000.4.p	Pavir.4KG000600.3.p [402-410]; Pavir.1NG001000.6.p [446-454]; Pavir.4KG000600.4.p [429-437]; Pavir.1NG001000.5.p [446-454]; Pavir.1KG004200.4.p [445-453]; Pavir.4NG013100.2.p [472-480]; Pavir.1NG001000.3.p [446-454]; Pavir.4KG000600.2.p [429-437]; Pavir.1NG001000.4.p [446-454]; Pavir.1NG001000.7.p [446-454]
[K].LRVEDALNATK.[A]		10	3	Pavir.1KG004200.4.p; Pavir.4NG013100.2.p; Pavir.1NG001000.4.p	Pavir.4KG000600.3.p [400-410]; Pavir.1NG001000.6.p [444-454]; Pavir.4KG000600.4.p [427-437]; Pavir.1NG001000.5.p [444-454]; Pavir.1KG004200.4.p [443-453]; Pavir.4NG013100.2.p [470-480]; Pavir.1NG001000.3.p [444-454]; Pavir.4KG000600.2.p [427-437]; Pavir.1NG001000.4.p [444-454]; Pavir.1NG001000.7.p [444-454]	220200	95814288									172110	367096	812474	5025548
[R].GYISPYFVTDSEK.[M]		10	3	Pavir.1KG004200.4.p; Pavir.4NG013100.2.p; Pavir.1NG001000.4.p	Pavir.4KG000600.3.p [204-216]; Pavir.1NG001000.6.p [248-260]; Pavir.4KG000600.4.p [231-243]; Pavir.1NG001000.5.p [248-260]; Pavir.1KG004200.4.p [247-259]; Pavir.4NG013100.2.p [274-286]; Pavir.1NG001000.3.p [248-260]; Pavir.4KG000600.2.p [231-243]; Pavir.1NG001000.4.p [248-260]; Pavir.1NG001000.7.p [248-260]	11260224	721527104	1.29324e+06				9886488	26003042	15775115		15967528	15019939		36968016	7603784
[RK].EVELEDPVENIGAK.[L]		10	7	Pavir.1KG004200.4.p; Pavir.4NG013100.2.p; Pavir.1NG001000.4.p	Pavir.4KG000600.3.p [66-79]; Pavir.1NG001000.6.p [110-123]; Pavir.4KG000600.4.p [93-106]; Pavir.1NG001000.5.p [110-123]; Pavir.1KG004200.4.p [109-122]; Pavir.4NG013100.2.p [136-149]; Pavir.1NG001000.3.p [110-123]; Pavir.4KG000600.2.p [93-106]; Pavir.1NG001000.4.p [110-123]; Pavir.1NG001000.7.p [110-123]	4.12887e+06	818230656					716459	12432389	7654575	435491	3753490	248244		52881752	2856662
[K].EFEEMSEQYVAITK.[K]	1xPhospho [S6(100)]	1	1	Pavir.1KG004300.1.p	Pavir.1KG004300.1.p [165-178]
[R].SPMSEPYIDNPEAHSQPLTK.[Y]	2xPhospho [S4(98.6); S15(100)]	9	1	Pavir.1KG004300.1.p	Pavir.1NG001100.8.p [499-518]; Pavir.1KG004300.1.p [640-659]; Pavir.1NG001100.4.p [602-621]; Pavir.1NG001100.7.p [637-656]; Pavir.1NG001100.1.p [637-656]; Pavir.1NG001100.5.p [591-610]; Pavir.1NG001100.2.p [637-656]; Pavir.1NG001100.6.p [637-656]; Pavir.1NG001100.3.p [671-690]
[K].EFEEMSEQYVAITK.[K]	1xOxidation [M5]; 1xPhospho [S6(99.5)]	1	2	Pavir.1KG004300.1.p	Pavir.1KG004300.1.p [165-178]							376478		330645				154709		839344
[R].SPMSEPYIDNPEAHSQPLTK.[Y]	1xPhospho [S15(100)]	9	6	Pavir.1KG004300.1.p	Pavir.1NG001100.8.p [499-518]; Pavir.1KG004300.1.p [640-659]; Pavir.1NG001100.4.p [602-621]; Pavir.1NG001100.7.p [637-656]; Pavir.1NG001100.1.p [637-656]; Pavir.1NG001100.5.p [591-610]; Pavir.1NG001100.2.p [637-656]; Pavir.1NG001100.6.p [637-656]; Pavir.1NG001100.3.p [671-690]	23827882		13468834				1.43035e+07		2.50713e+07	14040764	40472092	1.29148e+06	419501	3.73591e+07	8788398
[R].LLSPLEVR.[Q]	1xPhospho [S3(100)]	12	12	Pavir.1KG004300.1.p	Pavir.1NG001100.8.p [110-117]; Pavir.1KG004300.1.p [251-258]; Pavir.1NG001100.4.p [248-255]; Pavir.1NG001100.7.p [248-255]; Pavir.1NG001100.1.p [248-255]; Pavir.1NG001100.11.p [248-255]; Pavir.1NG001100.5.p [248-255]; Pavir.1NG001100.10.p [248-255]; Pavir.1NG001100.2.p [248-255]; Pavir.1NG001100.9.p [248-255]; Pavir.1NG001100.6.p [248-255]; Pavir.1NG001100.3.p [248-255]	7.56448e+06	1.38522e+07	5.25832e+06				5.63819e+06	12087699	5.46555e+06	211347	3.20132e+06		4.48362e+06	2.55714e+07	12437881
[R].RAPVVTFGFTPDSK.[Y]	1xPhospho [T10(100)]	12	27	Pavir.1KG004300.1.p	Pavir.1NG001100.8.p [6-19]; Pavir.1KG004300.1.p [147-160]; Pavir.1NG001100.4.p [144-157]; Pavir.1NG001100.7.p [144-157]; Pavir.1NG001100.1.p [144-157]; Pavir.1NG001100.11.p [144-157]; Pavir.1NG001100.5.p [144-157]; Pavir.1NG001100.10.p [144-157]; Pavir.1NG001100.2.p [144-157]; Pavir.1NG001100.9.p [144-157]; Pavir.1NG001100.6.p [144-157]; Pavir.1NG001100.3.p [144-157]	36488533	35023024	68045618		28459500	35854628	5.34765e+07	4.88242e+07	4.6377e+07	6.11362e+07	1.13107e+08	7.89383e+07
[R].SPMSEPYIDNPEAHSQPLTK.[Y]	1xOxidation [M3]; 1xPhospho [S15(100)]	9	40	Pavir.1KG004300.1.p	Pavir.1NG001100.8.p [499-518]; Pavir.1KG004300.1.p [640-659]; Pavir.1NG001100.4.p [602-621]; Pavir.1NG001100.7.p [637-656]; Pavir.1NG001100.1.p [637-656]; Pavir.1NG001100.5.p [591-610]; Pavir.1NG001100.2.p [637-656]; Pavir.1NG001100.6.p [637-656]; Pavir.1NG001100.3.p [671-690]	1.29058e+08	66146368	7.39356e+07		2.66742e+07	40375973	51895956	6.28814e+07	7.46677e+07	27455581	83079610	26553518	364902	1.05567e+08	111835648
[K].HLNLDFQLQEGGR.[K]		2	3	Pavir.1KG004700.1.p	Pavir.1KG004700.1.p [40-52]; Pavir.4KG009100.1.p [40-52]
[K].VDMLEGVTILR.[S]		4	1	Pavir.1KG004700.1.p; Pavir.1NG001500.2.p; Pavir.4NG004200.1.p	Pavir.1KG004700.1.p [125-135]; Pavir.4KG009100.1.p [125-135]; Pavir.1NG001500.2.p [124-134]; Pavir.4NG004200.1.p [125-135]
[R].KFLDGIYVSDK.[G]		4	3	Pavir.1KG004700.1.p; Pavir.1NG001500.2.p; Pavir.4NG004200.1.p	Pavir.1KG004700.1.p [173-183]; Pavir.4KG009100.1.p [173-183]; Pavir.1NG001500.2.p [172-182]; Pavir.4NG004200.1.p [173-183]								3398219	1.78791e+06
[K].FLDGIYVSDK.[G]		4	3	Pavir.1KG004700.1.p; Pavir.1NG001500.2.p; Pavir.4NG004200.1.p	Pavir.1KG004700.1.p [174-183]; Pavir.4KG009100.1.p [174-183]; Pavir.1NG001500.2.p [173-182]; Pavir.4NG004200.1.p [174-183]
[R].KVDMLEGVTILR.[S]		4	5	Pavir.1KG004700.1.p; Pavir.1NG001500.2.p; Pavir.4NG004200.1.p	Pavir.1KG004700.1.p [124-135]; Pavir.4KG009100.1.p [124-135]; Pavir.1NG001500.2.p [123-134]; Pavir.4NG004200.1.p [124-135]							232237	2.14207e+06	1.31987e+06					204357	327396
[K].VDAWFGTR.[R]		4	8	Pavir.1KG004700.1.p; Pavir.1NG001500.2.p; Pavir.4NG004200.1.p	Pavir.1KG004700.1.p [56-63]; Pavir.4KG009100.1.p [56-63]; Pavir.1NG001500.2.p [55-62]; Pavir.4NG004200.1.p [56-63]	7.62255e+06	265192352	3.709e+06				436914	4.40633e+07	22850382	2.15433e+07	135638	390247	117258	27968656	11208410
[K].VKDELILDGNDIELVSR.[S]		4	11	Pavir.1KG004700.1.p; Pavir.1NG001500.2.p; Pavir.4NG004200.1.p	Pavir.1KG004700.1.p [139-155]; Pavir.4KG009100.1.p [139-155]; Pavir.1NG001500.2.p [138-154]; Pavir.4NG004200.1.p [139-155]
[R].TAISHVQNLITGVTK.[G]		4	22	Pavir.1KG004700.1.p; Pavir.1NG001500.2.p; Pavir.4NG004200.1.p	Pavir.1KG004700.1.p [71-85]; Pavir.4KG009100.1.p [71-85]; Pavir.1NG001500.2.p [70-84]; Pavir.4NG004200.1.p [71-85]	5.4359e+06	48342288	1.37524e+08				5395210	8885365	11349460	9611881	9.88489e+06	4.83687e+06		727583	6001040
[R].KVDMLEGVTILR.[S]	1xOxidation [M4]	4	30	Pavir.1KG004700.1.p; Pavir.1NG001500.2.p; Pavir.4NG004200.1.p	Pavir.1KG004700.1.p [124-135]; Pavir.4KG009100.1.p [124-135]; Pavir.1NG001500.2.p [123-134]; Pavir.4NG004200.1.p [124-135]	2.61899e+06	255445752	1.28274e+06		15522093	437554	5.25379e+06	2.51973e+07	2.0691e+07	10578898	7.48551e+06	1.38437e+07	908965	3.86481e+07	9.28537e+06
[K].TILASETMDIPEEVTVK.[V]		3	4	Pavir.1KG004700.1.p; Pavir.4NG004200.1.p	Pavir.1KG004700.1.p [3-19]; Pavir.4KG009100.1.p [3-19]; Pavir.4NG004200.1.p [3-19]
[K].TILASETMDIPEEVTVK.[V]	1xOxidation [M8]	3	6	Pavir.1KG004700.1.p; Pavir.4NG004200.1.p	Pavir.1KG004700.1.p [3-19]; Pavir.4KG009100.1.p [3-19]; Pavir.4NG004200.1.p [3-19]	1.09956e+06	1.134e+08	3.73252e+06					5.14635e+06	1.61381e+06	3.06459e+06		5.14682e+06	285963	29004860	545652
[R].AIQHELSEISDIEK.[Q]		1	1	Pavir.1KG005700.3.p	Pavir.1KG005700.3.p [277-290]										302311		337470
[R].AASWSGTYSEQLSAFSSAK.[S]	1xPhospho [S3(100)]	3	8	Pavir.1KG005900.1.p	Pavir.1KG005900.1.p [1441-1459]; Pavir.1KG005900.2.p [1415-1433]; Pavir.1KG005900.3.p [1410-1428]
[R].TGSGAVDFTDPK.[Y]	1xPhospho [S3(100)]	5	183	Pavir.1KG005900.1.p	Pavir.1KG005900.1.p [155-166]; Pavir.1KG005900.4.p [155-166]; Pavir.1KG005900.2.p [155-166]; Pavir.1KG005900.3.p [155-166]; Pavir.1KG005900.5.p [155-166]	6.7239e+07		3.79635e+07		318822	1.70584e+07	5.83871e+07	5.78495e+07	7.11078e+07	5.48976e+07	1.12667e+07	3.44547e+07	9.65596e+06	2.62449e+07	3.33085e+07
[R].SVSEPDFGR.[T]	1xPhospho [S3(100)]	8	336	Pavir.1KG005900.1.p	Pavir.1NG002800.3.p [1168-1176]; Pavir.1KG005900.1.p [1170-1178]; Pavir.1KG005900.4.p [1170-1178]; Pavir.1NG002800.1.p [1168-1176]; Pavir.1KG005900.2.p [1144-1152]; Pavir.1KG005900.3.p [1139-1147]; Pavir.1NG002800.2.p [1130-1138]; Pavir.1KG005900.5.p [1170-1178]	7.36035e+07	1.00079e+06	1.55027e+07	266878896	7.68333e+07	4.19399e+07	225656127	6.40547e+07	4.82488e+07	8.66284e+07	1.02226e+08	4.37961e+07	9.04489e+06	1.31579e+07	3.0958e+07
[R].TEVYEYAK.[V]		20	1	Pavir.1KG005900.1.p; Pavir.4NG003401.1.p; Pavir.4KG010000.2.p	Pavir.4KG010000.3.p [1402-1409]; Pavir.1NG002800.3.p [993-1000]; Pavir.4NG003401.3.p [1362-1369]; Pavir.4KG010000.5.p [1398-1405]; Pavir.4NG003401.5.p [1407-1414]; Pavir.1KG005900.1.p [995-1002]; Pavir.4NG003401.1.p [1407-1414]; Pavir.4NG003401.4.p [1407-1414]; Pavir.3KG108727.1.p [10-17]; Pavir.4NG003401.2.p [1407-1414]; Pavir.4KG010000.2.p [1402-1409]; Pavir.4KG010000.9.p [1402-1409]; Pavir.1KG…
[K].LAEDNNVQLSSVK.[G]		2	1	Pavir.1KG006200.1.p	Pavir.1KG006200.2.p [261-273]; Pavir.1KG006200.1.p [264-276]
[R].KLAEDNNVQLSSVK.[G]		2	1	Pavir.1KG006200.1.p	Pavir.1KG006200.2.p [260-273]; Pavir.1KG006200.1.p [263-276]	3.34958e+06	201490528	571747		5060543	201363	1.8766e+06	17716416	7688100	5.90077e+06	6.08068e+06	4.37376e+06	210637	21249278	3.6053e+06
[K].DYKPSSSAEPVAPTESK.[A]		2	2	Pavir.1KG006200.1.p	Pavir.1KG006200.2.p [200-216]; Pavir.1KG006200.1.p [203-219]														869129	1.06103e+06
[K].FKDYKPSSSAEPVAPTESK.[A]		2	4	Pavir.1KG006200.1.p	Pavir.1KG006200.2.p [198-216]; Pavir.1KG006200.1.p [201-219]	3541482	9.91004e+07	8.51248e+06				391204	3114511	1.26741e+06	868420	1.47185e+06	296827
[K].AQPEPSPPKVEEK.[E]		2	18	Pavir.1KG006200.1.p	Pavir.1KG006200.2.p [217-229]; Pavir.1KG006200.1.p [220-232]	1.06538e+07	300914272	25371430		9.99048e+06	825586	2.85349e+06	1.66068e+07	3.61603e+06	3.34445e+06	4.95548e+06	2.5181e+06	1.22694e+06	5.77702e+07	9438553
[R].ILKADIEDYLAK.[G]		4	2	Pavir.1KG006200.1.p; Pavir.1NG003100.1.p	Pavir.1KG006200.2.p [281-292]; Pavir.1NG003100.2.p [281-292]; Pavir.1KG006200.1.p [284-295]; Pavir.1NG003100.1.p [284-295]
[R].VIDGAIGAEFLK.[A]		4	3	Pavir.1KG006200.1.p; Pavir.1NG003100.1.p	Pavir.1KG006200.2.p [511-522]; Pavir.1NG003100.2.p [511-522]; Pavir.1KG006200.1.p [514-525]; Pavir.1NG003100.1.p [514-525]	1.20311e+06	250147232					534699	5.63696e+06	5429633	3965625	3.64928e+06	5378387		4.60121e+06	1.47587e+06
[K].QTIPHYYLTVDAR.[V]		4	3	Pavir.1KG006200.1.p; Pavir.1NG003100.1.p	Pavir.1KG006200.2.p [327-339]; Pavir.1NG003100.2.p [327-339]; Pavir.1KG006200.1.p [330-342]; Pavir.1NG003100.1.p [330-342]		860282752	297274
[K].KISINDLVIK.[A]		4	3	Pavir.1KG006200.1.p; Pavir.1NG003100.1.p	Pavir.1KG006200.2.p [361-370]; Pavir.1NG003100.2.p [361-370]; Pavir.1KG006200.1.p [364-373]; Pavir.1NG003100.1.p [364-373]								602505	534391
[R].GELNPLQDASGGK.[K]		4	3	Pavir.1KG006200.1.p; Pavir.1NG003100.1.p	Pavir.1KG006200.2.p [348-360]; Pavir.1NG003100.2.p [348-360]; Pavir.1KG006200.1.p [351-363]; Pavir.1NG003100.1.p [351-363]		127665208	465909					6.04096e+06	2.64888e+06
[RK].EAFAAPGLGYVDIPNAQIR.[K]		4	4	Pavir.1KG006200.1.p; Pavir.1NG003100.1.p	Pavir.1KG006200.2.p [297-315]; Pavir.1NG003100.2.p [297-315]; Pavir.1KG006200.1.p [300-318]; Pavir.1NG003100.1.p [300-318]		113752848	6425520
[R].IFASPLAR.[K]		4	10	Pavir.1KG006200.1.p; Pavir.1NG003100.1.p	Pavir.1KG006200.2.p [252-259]; Pavir.1NG003100.2.p [252-259]; Pavir.1KG006200.1.p [255-262]; Pavir.1NG003100.1.p [255-262]	9157446	13245914	15752577		33045770	6.99469e+06	1.1537e+06	1.33909e+07	22101240	13652878	1.08161e+07	9.13731e+06		5.71815e+06	7063977
[K].LRGELNPLQDASGGKK.[I]		4	11	Pavir.1KG006200.1.p; Pavir.1NG003100.1.p	Pavir.1KG006200.2.p [346-361]; Pavir.1NG003100.2.p [346-361]; Pavir.1KG006200.1.p [349-364]; Pavir.1NG003100.1.p [349-364]	412386		2.1797e+07				3.80099e+06	197094	2.20687e+06	12861197	2.7856e+06	2.91889e+06
[K].ISINDLVIK.[A]		4	16	Pavir.1KG006200.1.p; Pavir.1NG003100.1.p	Pavir.1KG006200.2.p [362-370]; Pavir.1NG003100.2.p [362-370]; Pavir.1KG006200.1.p [365-373]; Pavir.1NG003100.1.p [365-373]	5650794	117953976	725406		17544374	2.48034e+06	3.97538e+06	17748314	13572087	6.6674e+06	4.56752e+06	9016097		9599950	3697873
[K].LRGELNPLQDASGGK.[K]		4	18	Pavir.1KG006200.1.p; Pavir.1NG003100.1.p	Pavir.1KG006200.2.p [346-360]; Pavir.1NG003100.2.p [346-360]; Pavir.1KG006200.1.p [349-363]; Pavir.1NG003100.1.p [349-363]	10026040	399890340	4.53311e+07				4877617	37012736	26698110	20627156	9630124	17157054		30274468	8946991
[K].ADIEDYLAK.[G]		4	22	Pavir.1KG006200.1.p; Pavir.1NG003100.1.p	Pavir.1KG006200.2.p [284-292]; Pavir.1NG003100.2.p [284-292]; Pavir.1KG006200.1.p [287-295]; Pavir.1NG003100.1.p [287-295]	16276779	2422721536	4315370				11991288	67328424	36149120	29260568	25041130	17453196	2.99675e+06	110573544	9647047
[K].VGEIIAVTVEEEGDIEK.[F]		4	24	Pavir.1KG006200.1.p; Pavir.1NG003100.1.p	Pavir.1KG006200.2.p [181-197]; Pavir.1NG003100.2.p [181-197]; Pavir.1KG006200.1.p [184-200]; Pavir.1NG003100.1.p [184-200]					2.07346e+06	2.40665e+06
[K].GLGTIAEEVK.[Q]		4	35	Pavir.1KG006200.1.p; Pavir.1NG003100.1.p	Pavir.1KG006200.2.p [421-430]; Pavir.1NG003100.2.p [421-430]; Pavir.1KG006200.1.p [424-433]; Pavir.1NG003100.1.p [424-433]	22169752	1219546752	7.3045e+06				14307966	87918808	48779616	31751054	33776956	38697044		96281016	15004857
[R].AGVLGVAEMELTEEEAR.[R]		1	2	Pavir.1KG006500.1.p	Pavir.1KG006500.1.p [320-336]
[R].SFDEAALEGIR.[R]		1	3	Pavir.1KG006500.1.p	Pavir.1KG006500.1.p [241-251]											2.84963e+06	3.58159e+06
[R].AGVLGVAEMELTEEEAR.[R]	1xOxidation [M9]	1	3	Pavir.1KG006500.1.p	Pavir.1KG006500.1.p [320-336]		35990816	225059
[R].SFDEAALEGIR.[R]	1xPhospho [S1(100)]	1	20	Pavir.1KG006500.1.p	Pavir.1KG006500.1.p [241-251]	2.55208e+07	3582521	1.06452e+07		2.97895e+06	3330383	1.9247e+07	1.63936e+07	8.27649e+06	3.15049e+07	394674	6.95251e+06	6.64566e+06	13335648	1.39502e+07
[R].SVVDSAYEVISLK.[G]		2	1	Pavir.1KG006500.1.p; Pavir.1NG003200.2.p	Pavir.1KG006500.1.p [253-265]; Pavir.1NG003200.2.p [255-267]	620542	23531820	403789
[R].GEMLDLQHAAAFLPR.[T]	1xOxidation [M3]	4	3	Pavir.1KG006500.1.p; Pavir.1NG003200.2.p; Pavir.1KG006600.1.p	Pavir.1KG006500.1.p [80-94]; Pavir.1NG003300.1.p [79-93]; Pavir.1NG003200.2.p [82-96]; Pavir.1KG006600.1.p [80-94]					315116	225258
[R].GEMLDLQHAAAFLPR.[T]		4	3	Pavir.1KG006500.1.p; Pavir.1NG003200.2.p; Pavir.1KG006600.1.p	Pavir.1KG006500.1.p [80-94]; Pavir.1NG003300.1.p [79-93]; Pavir.1NG003200.2.p [82-96]; Pavir.1KG006600.1.p [80-94]
[R].VIGSGTNLDSSR.[F]		4	7	Pavir.1KG006500.1.p; Pavir.1NG003200.2.p; Pavir.1KG006600.1.p	Pavir.1KG006500.1.p [178-189]; Pavir.1NG003300.1.p [177-188]; Pavir.1NG003200.2.p [180-191]; Pavir.1KG006600.1.p [178-189]	5020426	164929152	1.40461e+06				2334671	18901392	11462167	7477875	4.74703e+06	4.93929e+06	2673276	44184080	10059619
[K].SLQESHSSFDEEALEGIR.[R]		2	1	Pavir.1KG006600.1.p	Pavir.1NG003300.1.p [233-250]; Pavir.1KG006600.1.p [234-251]
[R].LVSDTDIAVTR.[G]		2	2	Pavir.1KG006600.1.p	Pavir.1NG003300.1.p [96-106]; Pavir.1KG006600.1.p [97-107]								392879	440209		1.1809e+06	1.56583e+06		14157207	1.11594e+06
[R].GLEAEAAAAAEAAR.[E]		2	1	Pavir.1KG007500.1.p	Pavir.1KG007500.1.p [9-22]; Pavir.1NG004200.1.p [9-22]														538476	182589
[R].KQKSLVNLFGTNSQR.[A]	1xPhospho [S4(100)]	3	2	Pavir.1KG008100.1.p	Pavir.1KG008100.2.p [553-567]; Pavir.1KG008100.4.p [464-478]; Pavir.1KG008100.1.p [570-584]							7332401		2.00256e+06	8.21841e+06		4.53638e+06
[K].QKSLVNLFGTNSQR.[A]	1xPhospho [S3(100)]	3	10	Pavir.1KG008100.1.p	Pavir.1KG008100.2.p [554-567]; Pavir.1KG008100.4.p [465-478]; Pavir.1KG008100.1.p [571-584]		21229140	13492988				11242360	11151633	2.22477e+07	3.03866e+07	37916195	28435396
[K].SLVNLFGTNSQR.[A]	1xPhospho [S10(100)]	3	109	Pavir.1KG008100.1.p	Pavir.1KG008100.2.p [556-567]; Pavir.1KG008100.4.p [467-478]; Pavir.1KG008100.1.p [573-584]	6.30852e+08	2.82745e+08	7.81188e+08		6.83223e+08	6.72378e+08	5.44122e+08	1015177621	6.2867e+08	8.06729e+08	8.74924e+07	5.93262e+08
[M].PGLAASDNSPPAAAPPPR.[R]	1xPhospho [S9(100)]	3	394	Pavir.1KG008100.1.p	Pavir.1KG008100.2.p [2-19]; Pavir.1KG008100.3.p [2-19]; Pavir.1KG008100.1.p [2-19]	8.03778e+08	6.83066e+08	8.40434e+08		4.47273e+08	2.77849e+08	7.19112e+08	7.80797e+08	5.91289e+08	4.41208e+08	7.01506e+08	5.44471e+08	1.60524e+07	5.80612e+07	57654334
[R].VLEALYTEEK.[T]		2	1	Pavir.1KG009000.1.p	Pavir.1NG008073.1.p [664-673]; Pavir.1KG009000.1.p [675-684]
[R].AAGSPPGDAGPPPSPEK.[A]	1xPhospho [S14(100)]	1	9	Pavir.1KG009700.1.p	Pavir.1KG009700.1.p [9-25]													1.77973e+06	2.48244e+07	12263297
[K].ATTPPNTTPEHV.[-]	1xPhospho [T3(100)]	2	5	Pavir.1KG011100.1.p	Pavir.1NG010446.1.p [229-240]; Pavir.1KG011100.1.p [520-531]	52000200	486854			309088	202324	28723588	2.84791e+07	14308549	39413868	12937522	57211672		30901532	23119142
[R].NMSSGGIALDTNDIPEK.[R]	1xPhospho [S3(99.3)]	4	7	Pavir.1KG011200.2.p	Pavir.1KG011200.2.p [1575-1591]; Pavir.1KG011200.1.p [1575-1591]; Pavir.1KG011200.3.p [1522-1538]; Pavir.1KG011200.5.p [1575-1591]
[R].AGPLSPTNPGR.[L]	1xPhospho [S5(99.6)]	3	50	Pavir.1KG011200.2.p	Pavir.1KG011200.2.p [2122-2132]; Pavir.1KG011200.1.p [2094-2104]; Pavir.1KG011200.3.p [2041-2051]	1.07898e+08	4.87957e+06	6.2423e+07		4.48998e+06	5.81069e+07	71357242	7.7148e+07	7.09933e+07	57717560	54558836	56691904	68866427	3.76853e+08	1.28629e+08
[R].LGAVPSPR.[G]	1xPhospho [S6(100)]	3	75	Pavir.1KG011200.2.p	Pavir.1KG011200.2.p [2133-2140]; Pavir.1KG011200.1.p [2105-2112]; Pavir.1KG011200.3.p [2052-2059]	1.00789e+08	13144233	149398064		230319392	152874128	151961112	69215219	154909612	99813264	115076600	115656779	98780728	379691744	180339824
[R].VFFDMTIGGAPAGR.[I]	1xOxidation [M5]	2	8	Pavir.1KG014093.2.p	Pavir.1KG014093.2.p [6-19]; Pavir.1KG014093.1.p [6-19]										523494	354273	310948
[K].HVVFGQVVEGLDVVK.[A]		3	32	Pavir.1KG014093.2.p	Pavir.1KG014093.2.p [133-147]; Pavir.1KG312200.3.p [133-147]; Pavir.1NG049000.1.p [133-147]	6.16736e+06	14944116	7581354		604753	17015792	9590498	20174452	13487794		28192000	4.51403e+06	113510	5.4225e+06	6.37497e+06
[R].IVMELYANEVPR.[T]		7	5	Pavir.1KG014093.2.p; Pavir.1NG277800.1.p	Pavir.9KG178600.3.p [257-268]; Pavir.1KG014093.2.p [20-31]; Pavir.1KG312200.3.p [20-31]; Pavir.1NG049000.1.p [20-31]; Pavir.9KG178600.2.p [263-274]; Pavir.1NG277800.1.p [20-31]; Pavir.1KG014093.1.p [20-31]
[R].IVMELYANEVPR.[T]	1xOxidation [M3]	7	42	Pavir.1KG014093.2.p; Pavir.1NG277800.1.p	Pavir.9KG178600.3.p [257-268]; Pavir.1KG014093.2.p [20-31]; Pavir.1KG312200.3.p [20-31]; Pavir.1NG049000.1.p [20-31]; Pavir.9KG178600.2.p [263-274]; Pavir.1NG277800.1.p [20-31]; Pavir.1KG014093.1.p [20-31]	1.17719e+07	625103720					467624	47038909	2.57849e+07	28122221	23472586	44750325	2.93288e+06	9.44577e+07	2.32861e+07
[K].DVDGFHPLNIGR.[L]		3	1	Pavir.1KG014100.1.p	Pavir.1NG049400.1.p [194-205]; Pavir.1NG049400.2.p [194-205]; Pavir.1KG014100.1.p [194-205]										249460	844099		452777	887529
[K].SYEVNLPEDSSEEEVIK.[H]		4	2	Pavir.1KG014100.1.p	Pavir.1KG014100.2.p [140-156]; Pavir.1NG049400.1.p [140-156]; Pavir.1NG049400.2.p [140-156]; Pavir.1KG014100.1.p [140-156]
[K].AVDVTGPDGSYVK.[G]		1	13	Pavir.1KG014586.1.p	Pavir.1KG014586.1.p [67-79]	10550039	735754304	7117951		19700342	515321	5.54171e+06	36535588	20120022	13125668	11288118	9572194	2796081	55985388	12518847
[R].SLAEGEEVEFSVSEGDDGR.[T]		1	41	Pavir.1KG014586.1.p	Pavir.1KG014586.1.p [46-64]	1.09236e+07	1.00122e+09	31943538				6.66603e+06	2.8005e+07	1.17303e+07	1.04799e+07	3.32591e+06	551102	504308	29410456	4.13503e+06
[K].ADVAEDFRPSSPGTTMTSK.[T]	1xPhospho [S10(96.8)]	1	18	Pavir.1KG018000.1.p	Pavir.1KG018000.1.p [11-29]	2.28576e+07	2.02286e+06	10319432		12814341	10158701	1.11741e+07	21383126	2.25344e+07	27690926	8552760		12133283	26882042	15330517
[K].ADVAEDFRPSSPGTTMTSK.[T]	1xOxidation [M16]; 1xPhospho [S11(99.4)]	1	25	Pavir.1KG018000.1.p	Pavir.1KG018000.1.p [11-29]	63877588	1.47081e+06	3.88918e+07		42709656	29494518	38610088	35834406	39091320	3.55715e+06	1.07344e+07	1.99495e+07	31874152	91866512	64563100
[R].VQLLEIAQVPDAHVNEFK.[S]		2	1	Pavir.1KG018300.3.p	Pavir.1KG018300.3.p [265-282]; Pavir.1NG053400.1.p [265-282]
[R].YLSGDEELIEWAK.[I]		2	1	Pavir.1KG018300.3.p	Pavir.1KG018300.3.p [34-46]; Pavir.1NG053400.1.p [34-46]
[K].LDLLLSQGK.[E]		8	19	Pavir.1KG018300.3.p; Pavir.2NG157000.2.p	Pavir.2NG157000.1.p [210-218]; Pavir.2NG157000.4.p [191-199]; Pavir.2NG157000.3.p [192-200]; Pavir.1KG018300.3.p [203-211]; Pavir.2NG157000.6.p [112-120]; Pavir.2NG157000.2.p [210-218]; Pavir.2NG157000.5.p [184-192]; Pavir.1NG053400.1.p [203-211]	3.40245e+06	1.75201e+08	790239		17671306	3.07522e+06	4277613	23762204	19112616	11911174	12497522	29049998		11081327	2.32348e+06
[K].MEIIPNPK.[E]		12	4	Pavir.1KG018300.3.p; Pavir.2NG157000.2.p; Pavir.2KG358300.1.p	Pavir.2NG157000.1.p [320-327]; Pavir.2NG157000.4.p [301-308]; Pavir.2NG157000.3.p [302-309]; Pavir.1KG018300.3.p [313-320]; Pavir.2NG157000.6.p [222-229]; Pavir.2NG157000.2.p [320-327]; Pavir.2KG358300.6.p [320-327]; Pavir.2KG358300.1.p [406-413]; Pavir.2NG157000.5.p [294-301]; Pavir.2KG358300.5.p [320-327]; Pavir.2KG358300.7.p [320-327]; Pavir.1NG053400.1.p [313-320]	239684	229672064								1.95522e+06	1.29639e+06	1.99271e+06	89190	587776	282952
[K].GKVTITAKPGVK.[L]		9	4	Pavir.1KG018300.3.p; Pavir.2NG157000.2.p; Pavir.2KG358300.1.p	Pavir.2NG157000.1.p [443-454]; Pavir.2NG157000.4.p [424-435]; Pavir.2NG157000.3.p [425-436]; Pavir.1KG018300.3.p [436-447]; Pavir.2NG157000.6.p [345-356]; Pavir.2NG157000.2.p [443-454]; Pavir.2KG358300.1.p [529-540]; Pavir.2NG157000.5.p [417-428]; Pavir.2KG358300.5.p [443-454]
[K].VLQLETAAGAAIR.[F]		12	4	Pavir.1KG018300.3.p; Pavir.2NG157000.2.p; Pavir.2KG358300.1.p	Pavir.2NG157000.1.p [334-346]; Pavir.2NG157000.4.p [315-327]; Pavir.2NG157000.3.p [316-328]; Pavir.1KG018300.3.p [327-339]; Pavir.2NG157000.6.p [236-248]; Pavir.2NG157000.2.p [334-346]; Pavir.2KG358300.6.p [334-346]; Pavir.2KG358300.1.p [420-432]; Pavir.2NG157000.5.p [308-320]; Pavir.2KG358300.5.p [334-346]; Pavir.2KG358300.7.p [334-346]; Pavir.1NG053400.1.p [327-339]	167012	76981432
[K].MEIIPNPK.[E]	1xOxidation [M1]	12	13	Pavir.1KG018300.3.p; Pavir.2NG157000.2.p; Pavir.2KG358300.1.p	Pavir.2NG157000.1.p [320-327]; Pavir.2NG157000.4.p [301-308]; Pavir.2NG157000.3.p [302-309]; Pavir.1KG018300.3.p [313-320]; Pavir.2NG157000.6.p [222-229]; Pavir.2NG157000.2.p [320-327]; Pavir.2KG358300.6.p [320-327]; Pavir.2KG358300.1.p [406-413]; Pavir.2NG157000.5.p [294-301]; Pavir.2KG358300.5.p [320-327]; Pavir.2KG358300.7.p [320-327]; Pavir.1NG053400.1.p [313-320]	3.09386e+07	553931712	3372030		17949228	996001	306660	2.14348e+07	25776519	16813425	1.5955e+07		305072	84024392	11824106
[K].GGTLISYEGR.[V]		12	40	Pavir.1KG018300.3.p; Pavir.2NG157000.2.p; Pavir.2KG358300.1.p	Pavir.2NG157000.1.p [262-271]; Pavir.2NG157000.4.p [243-252]; Pavir.2NG157000.3.p [244-253]; Pavir.1KG018300.3.p [255-264]; Pavir.2NG157000.6.p [164-173]; Pavir.2NG157000.2.p [262-271]; Pavir.2KG358300.6.p [262-271]; Pavir.2KG358300.1.p [348-357]; Pavir.2NG157000.5.p [236-245]; Pavir.2KG358300.5.p [262-271]; Pavir.2KG358300.7.p [262-271]; Pavir.1NG053400.1.p [255-264]	46726740	1123400192					24754758	95764680	83376824	87766928	36383072	87772728	9692184	126957648	27371256
[R].FISFVDDREPPK.[Q]	1xPhospho [S3(100)]	8	14	Pavir.1KG018500.7.p	Pavir.1KG018500.12.p [792-803]; Pavir.1KG018500.2.p [832-843]; Pavir.1KG018500.3.p [802-813]; Pavir.1KG018500.7.p [884-895]; Pavir.1KG018500.10.p [811-822]; Pavir.1KG018500.8.p [847-858]; Pavir.1KG018500.9.p [846-857]; Pavir.1KG018500.4.p [740-751]	9923452		8922949		480106	11334513	1.23172e+07	1.85668e+07	1.43382e+07	7.12156e+06	7.38578e+06	2863806	326301	2.37567e+06	712240
[K].EWNDNLIVWR.[A]		2	1	Pavir.1KG018900.1.p	Pavir.1NG053700.1.p [117-126]; Pavir.1KG018900.1.p [117-126]
[R].IEKPFPTQGGGFSPK.[R]	1xPhospho [S13(100)]	2	24	Pavir.1KG019300.1.p	Pavir.1KG019300.1.p [6-20]; Pavir.1NG011700.1.p [6-20]	675048	44523992	2.0265e+07		52559021	5.14909e+07	38676856	38668204	4.46612e+07	51557572	68965392	75483872
[K].DAGVISGLNVAR.[I]		8	16	Pavir.1KG020800.1.p	Pavir.1KG020800.5.p [75-86]; Pavir.1KG020800.8.p [190-201]; Pavir.1KG020800.6.p [47-58]; Pavir.1KG020800.1.p [190-201]; Pavir.1KG020800.3.p [190-201]; Pavir.1KG020800.2.p [190-201]; Pavir.1KG020800.4.p [190-201]; Pavir.1KG020800.7.p [190-201]	5901122	202394352	712512		1.30859e+07	1.06106e+06	3.21812e+06	21578106	21362478	10419297	7.67459e+06	14248570	1.0351e+06	25413214	5.27099e+06
[R].HMEGFGVNTYTFVNK.[A]		11	1	Pavir.1KG021100.1.p	Pavir.1KG021100.3.p [201-215]; Pavir.1KG021100.4.p [201-215]; Pavir.1KG021100.7.p [174-188]; Pavir.1KG021100.9.p [201-215]; Pavir.1KG021100.6.p [184-198]; Pavir.1KG021100.11.p [201-215]; Pavir.1KG021100.5.p [201-215]; Pavir.1KG021100.8.p [201-215]; Pavir.1KG021100.10.p [201-215]; Pavir.1KG021100.2.p [201-215]; Pavir.1KG021100.1.p [201-215]
[R].HMEGFGVNTYTFVNK.[A]	1xOxidation [M2]	11	4	Pavir.1KG021100.1.p	Pavir.1KG021100.3.p [201-215]; Pavir.1KG021100.4.p [201-215]; Pavir.1KG021100.7.p [174-188]; Pavir.1KG021100.9.p [201-215]; Pavir.1KG021100.6.p [184-198]; Pavir.1KG021100.11.p [201-215]; Pavir.1KG021100.5.p [201-215]; Pavir.1KG021100.8.p [201-215]; Pavir.1KG021100.10.p [201-215]; Pavir.1KG021100.2.p [201-215]; Pavir.1KG021100.1.p [201-215]	1.44674e+06	1.25332e+06	28629714		6832678	315020				5.70856e+06	2389925
[R].AEQYAQEYDAQEK.[E]		2	1	Pavir.1KG022000.2.p	Pavir.1KG022000.3.p [51-63]; Pavir.1KG022000.2.p [51-63]
[K].NEFVSKSLER.[R]	1xPhospho [S7(99.6)]	5	2	Pavir.1KG027000.1.p	Pavir.1NG046000.2.p [181-190]; Pavir.1NG046000.1.p [181-190]; Pavir.1KG027000.1.p [181-190]; Pavir.1NG046000.3.p [181-190]; Pavir.1NG046000.4.p [53-62]										2.62065e+06	256537		177949		3456181
[K].TPAQLVLR.[W]		6	1	Pavir.1KG027300.1.p	Pavir.1KG027300.1.p [279-286]; Pavir.1NG045600.1.p [249-256]; Pavir.1KG027300.2.p [251-258]; Pavir.1NG045700.1.p [98-105]; Pavir.1KG027400.1.p [249-256]; Pavir.1NG045600.3.p [253-260]	282482		369478					1.37291e+06	500576	921655	5533519	18256946
[R].GIDDPLISGSASDSGIGK.[G]	1xPhospho [S12(100)]	2	73	Pavir.1KG027925.1.p	Pavir.1KG027925.1.p [418-435]; Pavir.1NG396600.1.p [418-435]	3.74785e+07	7.82958e+06	2.61225e+07		2.17852e+07	520679	3.11091e+07	35345108	2.13066e+07	3.55236e+07		1.65921e+06	1.48115e+07	2.84334e+07	3.71238e+07
[R].SMSDEEKQPYVDQAGQK.[K]		3	2	Pavir.1KG027935.1.p	Pavir.1KG027935.1.p [74-90]; Pavir.1NG396800.1.p [74-90]; Pavir.1KG027935.2.p [74-90]	4649996	130976584						1.08328e+06	877151
[R].SMSDEEKQPYVDQAGQK.[K]	1xOxidation [M2]	3	11	Pavir.1KG027935.1.p	Pavir.1KG027935.1.p [74-90]; Pavir.1NG396800.1.p [74-90]; Pavir.1KG027935.2.p [74-90]	1.02547e+07	68102016	906470				4588567	9.13277e+06	7.33412e+06	2.06648e+06	763666	2.21762e+06	403625	1.65671e+07	5729836
[K].VPTFLVPATQK.[V]		5	2	Pavir.1KG029700.4.p	Pavir.1KG029700.4.p [400-410]; Pavir.1NG042600.1.p [400-410]; Pavir.1KG029700.5.p [399-409]; Pavir.1KG029700.6.p [400-410]; Pavir.1KG029700.3.p [279-289]	302925		8.29135e+06		6.0471e+06	1949576
[K].VVIIPDHYIFTSDER.[A]		4	3	Pavir.1KG029700.4.p	Pavir.1KG029700.4.p [126-140]; Pavir.1NG042600.1.p [126-140]; Pavir.1KG029700.5.p [125-139]; Pavir.1KG029700.6.p [126-140]	331299	141801792	2.77577e+06					864803	711205	325491	352671	1.12936e+06
[K].TSVDYEPVYSDAQAR.[F]		5	6	Pavir.1KG029700.4.p	Pavir.1KG029700.4.p [318-332]; Pavir.1NG042600.1.p [318-332]; Pavir.1KG029700.5.p [317-331]; Pavir.1KG029700.6.p [318-332]; Pavir.1KG029700.3.p [197-211]		196559504	757093		7.91796e+06	1.06724e+06	1.76345e+06	15200301	944614	737780	4.04241e+06
[K].LEPVVAKPHSPDNR.[VA]		5	8	Pavir.1KG029700.4.p	Pavir.1KG029700.4.p [344-357]; Pavir.1NG042600.1.p [344-357]; Pavir.1KG029700.5.p [343-356]; Pavir.1KG029700.6.p [344-357]; Pavir.1KG029700.3.p [223-236]					740440	32904687	18668227	4.22104e+06	1.49605e+06		109795	206822
[K].TEDFLAAAK.[V]		5	12	Pavir.1KG029700.4.p	Pavir.1KG029700.4.p [381-389]; Pavir.1NG042600.1.p [381-389]; Pavir.1KG029700.5.p [380-388]; Pavir.1KG029700.6.p [381-389]; Pavir.1KG029700.3.p [260-268]							2516440	28196164	10835036	6.60572e+06	25540890	41850504	178384	27275248	689288
[K].ATDFGLSDFIKPGR.[K]		6	1	Pavir.1KG031400.2.p	Pavir.1NG041200.9.p [203-216]; Pavir.1NG041200.7.p [203-216]; Pavir.1KG031400.2.p [205-218]; Pavir.1KG031400.1.p [205-218]; Pavir.1KG031400.3.p [148-161]; Pavir.1KG031400.4.p [205-218]
[R].ISLSEFR.[K]	1xPhospho [S4(100)]	6	2	Pavir.1KG031400.2.p	Pavir.1NG041200.9.p [490-496]; Pavir.1NG041200.7.p [492-498]; Pavir.1KG031400.2.p [494-500]; Pavir.1KG031400.1.p [492-498]; Pavir.1KG031400.3.p [435-441]; Pavir.1KG031400.4.p [343-349]	5062588	492158	389837		254064	258351				604262	372113	1.41264e+06	3.21853e+06	22591836	9617495
[R].TASMSNVPSPR.[G]	1xPhospho [S3(100)]	6	33	Pavir.1KG031400.2.p	Pavir.1NG041200.9.p [501-511]; Pavir.1NG041200.7.p [503-513]; Pavir.1KG031400.2.p [505-515]; Pavir.1KG031400.1.p [503-513]; Pavir.1KG031400.3.p [446-456]; Pavir.1KG031400.4.p [354-364]	48419739	1.36107e+07	20992439		9.43573e+06	2.31404e+07	1.98393e+07	3.66339e+07	1.17165e+07	4.21313e+07	7.2383e+06	238162	26961947	95116388	44702384
[K].ECIEAMETQLK.[R]	1xCarbamidomethyl [C2]; 1xOxidation [M6]	2	1	Pavir.1KG036300.2.p	Pavir.1KG036300.2.p [211-221]; Pavir.1KG036300.3.p [174-184]		70517256	708944				613558	1.07848e+06		4.36175e+06	521239	542844
[K].NMATLLAEFDKINKK.[L]	1xOxidation [M2]	2	2	Pavir.1KG036300.2.p	Pavir.1KG036300.2.p [167-181]; Pavir.1KG036300.3.p [130-144]										410936		334248
[K].NMATLLAEFDK.[I]	1xOxidation [M2]	2	2	Pavir.1KG036300.2.p	Pavir.1KG036300.2.p [167-177]; Pavir.1KG036300.3.p [130-140]
[K].ECIEAMETQLK.[R]	1xCarbamidomethyl [C2]	2	2	Pavir.1KG036300.2.p	Pavir.1KG036300.2.p [211-221]; Pavir.1KG036300.3.p [174-184]		88554872	627674		361303	1.16919e+06		9585454	2.27494e+06	5.98887e+06	5206163
[K].LGFSKEDLPK.[I]		2	3	Pavir.1KG036300.2.p	Pavir.1KG036300.2.p [182-191]; Pavir.1KG036300.3.p [145-154]	368293	55612368	203739					219118	303761	507049	210410			2.96715e+06	1.12348e+06
[K].DTASDRPPVSGDDLLK.[G]		2	5	Pavir.1KG036300.2.p	Pavir.1KG036300.2.p [35-50]; Pavir.1KG036300.3.p [35-50]	378293	298245984	799668				2.35189e+06	442814
[K].IGEELELEIAK.[S]		2	6	Pavir.1KG036300.2.p	Pavir.1KG036300.2.p [192-202]; Pavir.1KG036300.3.p [155-165]
[K].EKITIDPDDPAAVAR.[Y]		2	7	Pavir.1KG036300.2.p	Pavir.1KG036300.2.p [70-84]; Pavir.1KG036300.3.p [70-84]	291346	265503728	2.76619e+06				496992	7592064	6.54128e+06	3.44689e+06	1.10826e+06	654807	105345	342667	364138
[K].ITIDPDDPAAVAR.[Y]		2	14	Pavir.1KG036300.2.p	Pavir.1KG036300.2.p [72-84]; Pavir.1KG036300.3.p [72-84]	7.56625e+06	943560896	2641362		23121116	1.22824e+06	3.79105e+06	33053794	19047874	13036407	10799124	13991206	1.28053e+06	73311960	6002059
[R].IKYTIETFTNGIPDAR.[T]		2	1	Pavir.1KG036300.2.p; Pavir.1NG037500.1.p	Pavir.1KG036300.2.p [105-120]; Pavir.1NG037500.1.p [105-120]		53233164	800764							472752		513851	234814	623136	448638
[K].KFETALGVLK.[K]		3	2	Pavir.1KG036300.2.p; Pavir.1NG037500.1.p	Pavir.1KG036300.2.p [59-68]; Pavir.1NG037500.1.p [59-68]; Pavir.1KG036300.3.p [59-68]	145668		666448							117311	7502057	5853048
[K].KKFETALGVLK.[K]		3	2	Pavir.1KG036300.2.p; Pavir.1NG037500.1.p	Pavir.1KG036300.2.p [58-68]; Pavir.1NG037500.1.p [58-68]; Pavir.1KG036300.3.p [58-68]	107443		161862				111371		364675	449068	592011	433180
[K].AGLFSDSQR.[I]		2	2	Pavir.1KG036300.2.p; Pavir.1NG037500.1.p	Pavir.1KG036300.2.p [96-104]; Pavir.1NG037500.1.p [96-104]	19622104	602287424					3703167	46710328	36256344	10789410	1.74054e+07	16914174		52763948	13113863
[R].EKAGLFSDSQR.[I]		2	2	Pavir.1KG036300.2.p; Pavir.1NG037500.1.p	Pavir.1KG036300.2.p [94-104]; Pavir.1NG037500.1.p [94-104]		108350904	332290				1.64566e+06	3.41206e+06	4.13154e+06
[K].YTIETFTNGIPDAR.[T]		2	3	Pavir.1KG036300.2.p; Pavir.1NG037500.1.p	Pavir.1KG036300.2.p [107-120]; Pavir.1NG037500.1.p [107-120]														1.50806e+06	835447
[K].SGLIDHLGIEPLMMEAVEK.[I]	2xOxidation [M13; M14]	3	4	Pavir.1KG036300.2.p; Pavir.1NG037500.1.p	Pavir.1KG036300.2.p [133-151]; Pavir.1NG037500.1.p [133-151]; Pavir.1KG036300.3.p [96-114]											381077	219764
[K].SGLIDHLGIEPLMMEAVEK.[I]	1xOxidation [M13]	3	4	Pavir.1KG036300.2.p; Pavir.1NG037500.1.p	Pavir.1KG036300.2.p [133-151]; Pavir.1NG037500.1.p [133-151]; Pavir.1KG036300.3.p [96-114]		10946883	32070458
[K].REEFKDEEMPDVK.[T]		3	4	Pavir.1KG036300.2.p; Pavir.1NG037500.1.p	Pavir.1KG036300.2.p [222-234]; Pavir.1NG037500.1.p [222-234]; Pavir.1KG036300.3.p [185-197]	612112	275058944	513007
[R].EEFKDEEMPDVK.[T]	1xOxidation [M8]	3	6	Pavir.1KG036300.2.p; Pavir.1NG037500.1.p	Pavir.1KG036300.2.p [223-234]; Pavir.1NG037500.1.p [223-234]; Pavir.1KG036300.3.p [186-197]	6.05956e+06	416715736	388882		7.8954e+06	720326	1.41991e+06	1.70306e+06			703930	433409
[K].REEFKDEEMPDVK.[T]	1xOxidation [M9]	3	8	Pavir.1KG036300.2.p; Pavir.1NG037500.1.p	Pavir.1KG036300.2.p [222-234]; Pavir.1NG037500.1.p [222-234]; Pavir.1KG036300.3.p [185-197]		167883760	304111				231798	360665	589596	276997		298464
[R].EEFKDEEMPDVK.[T]		3	9	Pavir.1KG036300.2.p; Pavir.1NG037500.1.p	Pavir.1KG036300.2.p [223-234]; Pavir.1NG037500.1.p [223-234]; Pavir.1KG036300.3.p [186-197]	7.85535e+06	1059141770	1.92333e+06		169993	2.18743e+06	4.84675e+06	18361690	4517704	18938558	3585142		245120	26181268	752570
[R].TYLNTLQEIR.[V]		2	32	Pavir.1KG036300.2.p; Pavir.1NG037500.1.p	Pavir.1KG036300.2.p [121-130]; Pavir.1NG037500.1.p [121-130]	16570109	648003200	6.12599e+06				18387648	88224920	31707316	30876610	124938600	151054272	3.74467e+06	62693204	13758544
[R].VIVNAQELGFESTETPR.[T]		2	1	Pavir.1KG036400.1.p	Pavir.1NG037400.1.p [493-509]; Pavir.1KG036400.1.p [493-509]
[R].TPNSINSSETDGIAR.[E]		2	1	Pavir.1KG036400.1.p	Pavir.1NG037400.1.p [474-488]; Pavir.1KG036400.1.p [474-488]
[R].RSDPDSYVQPAQQVELFR.[D]		4	1	Pavir.1KG036500.2.p	Pavir.1KG036500.2.p [1596-1613]; Pavir.1KG036500.1.p [1596-1613]; Pavir.1KG036500.3.p [1596-1613]; Pavir.1KG036500.4.p [1596-1613]
[R].DTDKVSEEAEETSNDRPQK.[S]		3	1	Pavir.1KG036500.2.p	Pavir.1KG036500.2.p [2698-2716]; Pavir.1KG036500.1.p [2673-2691]; Pavir.1KG036500.3.p [2671-2689]
[R].DTDKVSEEAEETSNDRPQK.[S]	1xPhospho [S6(99.1)]	3	1	Pavir.1KG036500.2.p	Pavir.1KG036500.2.p [2698-2716]; Pavir.1KG036500.1.p [2673-2691]; Pavir.1KG036500.3.p [2671-2689]
[R].TESPRDVQQEQELCSTEETR.[D]	1xCarbamidomethyl [C14]; 1xPhospho [S3(99.5)]	4	2	Pavir.1KG036500.2.p	Pavir.1KG036500.2.p [1512-1531]; Pavir.1KG036500.1.p [1512-1531]; Pavir.1KG036500.3.p [1512-1531]; Pavir.1KG036500.4.p [1512-1531]	10491566		6922369		944563	841427	15618816		2.69344e+07		227835	854419	5.03156e+06	2.11777e+06	692580
[R].DLNVVSPR.[E]	1xPhospho [S6(100)]	4	163	Pavir.1KG036500.2.p; Pavir.1NG037300.1.p	Pavir.1KG036500.2.p [2876-2883]; Pavir.1KG036500.1.p [2851-2858]; Pavir.1KG036500.3.p [2849-2856]; Pavir.1NG037300.1.p [2718-2725]	1136660672	376562752	953608704		9.20771e+08	1204454451	1.08844e+09	1.22095e+09	957404992	1237643078	1222031820	7.62354e+08	4.13612e+08	2622769672	1109978672
[R].NECINHSFVYEAPLPVSR.[L]	1xCarbamidomethyl [C3]	1	1	Pavir.1KG038600.1.p	Pavir.1KG038600.1.p [90-107]
[K].DDGTLEPFEMIDAK.[R]	1xOxidation [M10]	1	2	Pavir.1KG038600.1.p	Pavir.1KG038600.1.p [218-231]		197084880	15777835
[K].DDGTLEPFEMIDAK.[R]		1	2	Pavir.1KG038600.1.p	Pavir.1KG038600.1.p [218-231]
[R].KDDGTLEPFEMIDAK.[R]		1	4	Pavir.1KG038600.1.p	Pavir.1KG038600.1.p [217-231]
[R].KDDGTLEPFEMIDAK.[R]	1xOxidation [M11]	1	17	Pavir.1KG038600.1.p	Pavir.1KG038600.1.p [217-231]	1.36229e+07	339813526	1.46295e+07		20628814	10433022	1.39616e+07	2.7648e+07	3.16359e+07	2.54943e+07	1.86627e+07	9815252		46130500	8184551
[K].DRDDILESEFFDTR.[Q]		7	1	Pavir.1KG041400.3.p	Pavir.1KG041400.9.p [1493-1506]; Pavir.1KG041400.8.p [1388-1401]; Pavir.1KG041400.6.p [1446-1459]; Pavir.1KG041400.3.p [1493-1506]; Pavir.1KG041400.1.p [1453-1466]; Pavir.1KG041400.7.p [1432-1445]; Pavir.1NG033100.1.p [1490-1503]
[K].LFDAEEGTMNALK.[K]	1xOxidation [M9]	2	1	Pavir.1KG043500.1.p	Pavir.1KG043500.1.p [61-73]; Pavir.1NG028500.1.p [61-73]
[K].IAEGGGDPWLR.[T]		1	1	Pavir.1KG043800.1.p	Pavir.1KG043800.1.p [6-16]
[R].LLGEGPDSGDGAMEK.[G]		10	2	Pavir.1KG043800.1.p	Pavir.1NG028200.1.p [184-198]; Pavir.1NG028200.15.p [184-198]; Pavir.1NG028200.9.p [184-198]; Pavir.1KG044100.4.p [184-198]; Pavir.1NG028200.14.p [65-79]; Pavir.1KG043800.1.p [184-198]; Pavir.1NG028200.5.p [306-320]; Pavir.1KG043800.2.p [65-79]; Pavir.1NG028200.10.p [184-198]; Pavir.1NG028200.8.p [184-198]	794131	75843200	5494846										230586	702073
[K].LDEHEDVTEEAVATTLKR.[A]		7	2	Pavir.1KG043800.1.p	Pavir.1NG028200.1.p [80-97]; Pavir.1NG028200.15.p [80-97]; Pavir.1NG028200.9.p [80-97]; Pavir.1KG043800.1.p [80-97]; Pavir.1NG028200.5.p [202-219]; Pavir.1NG028200.10.p [80-97]; Pavir.1NG028200.8.p [80-97]	223469	62299412	16183483					1.41347e+06	308175
[K].ELFKDPYSEIDWDK.[A]		2	2	Pavir.1KG043800.1.p	Pavir.1KG043800.1.p [285-298]; Pavir.1KG043800.2.p [166-179]
[R].LLGEGPDSGDGAMEK.[G]	1xOxidation [M13]	10	3	Pavir.1KG043800.1.p	Pavir.1NG028200.1.p [184-198]; Pavir.1NG028200.15.p [184-198]; Pavir.1NG028200.9.p [184-198]; Pavir.1KG044100.4.p [184-198]; Pavir.1NG028200.14.p [65-79]; Pavir.1KG043800.1.p [184-198]; Pavir.1NG028200.5.p [306-320]; Pavir.1KG043800.2.p [65-79]; Pavir.1NG028200.10.p [184-198]; Pavir.1NG028200.8.p [184-198]
[R].QVWEFDAAAEPDPAVDAAR.[R]		7	3	Pavir.1KG043800.1.p	Pavir.1NG028200.1.p [25-43]; Pavir.1NG028200.15.p [25-43]; Pavir.1NG028200.9.p [25-43]; Pavir.1KG043800.1.p [25-43]; Pavir.1NG028200.5.p [147-165]; Pavir.1NG028200.10.p [25-43]; Pavir.1NG028200.8.p [25-43]	308991	9110687	908416				503913		1.01934e+06	1.16117e+06		265328
[K].LDEHEDVTEEAVATTLK.[R]		7	4	Pavir.1KG043800.1.p	Pavir.1NG028200.1.p [80-96]; Pavir.1NG028200.15.p [80-96]; Pavir.1NG028200.9.p [80-96]; Pavir.1KG043800.1.p [80-96]; Pavir.1NG028200.5.p [202-218]; Pavir.1NG028200.10.p [80-96]; Pavir.1NG028200.8.p [80-96]	733308	149756272						1.88518e+06	5.34031e+06	6032006	660159
[K].EVYDDGEVWKENR.[E]		2	1	Pavir.1KG044400.1.p	Pavir.1KG044400.1.p [149-161]; Pavir.1NG027500.1.p [150-162]
[K].IIENEEPSEDEDWGHDR.[R]	1xPhospho [S8(100)]	3	17	Pavir.1KG046200.1.p	Pavir.1NG024800.1.p [397-413]; Pavir.1KG046200.1.p [397-413]; Pavir.1KG046200.2.p [397-413]	1.38434e+07	1238873	1.36937e+06		3.07901e+06	2.39571e+07	11753645	23348914	22015101				5322409	1.43468e+06	7632032
[K].GQFMTEYVVTR.[W]	1xPhospho [T5(100)]	5	14	Pavir.1KG046500.1.p	Pavir.4NG312000.4.p [187-197]; Pavir.1KG046500.1.p [187-197]; Pavir.4NG312000.5.p [187-197]; Pavir.4KG377300.1.p [187-197]; Pavir.1NG024500.7.p [187-197]	3.58844e+07	823939	37488820		17964350	34137772	18773072	1.75548e+06	10864932	22814002		1.15646e+06	1.03784e+07	5.01228e+07	3.89278e+07
[K].GQFMTEYVVTR.[W]	1xOxidation [M4]; 1xPhospho [Y7(100)]	5	14	Pavir.1KG046500.1.p	Pavir.4NG312000.4.p [187-197]; Pavir.1KG046500.1.p [187-197]; Pavir.4NG312000.5.p [187-197]; Pavir.4KG377300.1.p [187-197]; Pavir.1NG024500.7.p [187-197]	28103900	1.45657e+06			19063004	57083940				5.30513e+07	9.48135e+06	3.66676e+07	17606730	5.60009e+07	36756198
[K].AEEPVPEPRSPVGLK.[F]	1xPhospho [S10(100)]	3	54	Pavir.1KG046700.1.p	Pavir.1KG046700.1.p [69-83]; Pavir.1NG024200.2.p [70-84]; Pavir.1NG024200.1.p [70-84]	7.43289e+07	102895262	5.19064e+07		64852170	81475112	8.9999e+07	8.34194e+07	1.43768e+08	1.30875e+08	1.04645e+08	71259851	360919	6.33892e+07	7.52356e+07
[K].VGMFGVYDGHGGVR.[A]	1xOxidation [M3]	5	1	Pavir.1KG047100.1.p	Pavir.1NG023600.1.p [106-119]; Pavir.1KG047100.3.p [17-30]; Pavir.1NG023600.2.p [108-121]; Pavir.1KG047100.2.p [51-64]; Pavir.1KG047100.1.p [112-125]	229492		6190720
[K].AAIAETYNQTDSEFLK.[A]		3	2	Pavir.1KG047100.1.p	Pavir.1KG047100.3.p [55-70]; Pavir.1KG047100.2.p [89-104]; Pavir.1KG047100.1.p [150-165]
[R].ASMEDFYEAR.[I]		4	3	Pavir.1KG047100.1.p	Pavir.1NG023600.1.p [88-97]; Pavir.1NG023600.2.p [90-99]; Pavir.1KG047100.2.p [33-42]; Pavir.1KG047100.1.p [94-103]
[R].ASMEDFYEAR.[I]	1xOxidation [M3]	4	3	Pavir.1KG047100.1.p	Pavir.1NG023600.1.p [88-97]; Pavir.1NG023600.2.p [90-99]; Pavir.1KG047100.2.p [33-42]; Pavir.1KG047100.1.p [94-103]
[R].LLVANVGDSR.[A]		5	6	Pavir.1KG047100.1.p	Pavir.1NG023600.1.p [182-191]; Pavir.1KG047100.3.p [93-102]; Pavir.1NG023600.2.p [184-193]; Pavir.1KG047100.2.p [127-136]; Pavir.1KG047100.1.p [188-197]								7.50798e+06	1.70742e+06		1454600	2943058	659653	12104973	206472
[R].DAGSTASTAIIVGDR.[L]		5	8	Pavir.1KG047100.1.p	Pavir.1NG023600.1.p [167-181]; Pavir.1KG047100.3.p [78-92]; Pavir.1NG023600.2.p [169-183]; Pavir.1KG047100.2.p [112-126]; Pavir.1KG047100.1.p [173-187]								1395796	7.731e+06
[R].YIYGVASSPGKR.[A]	1xPhospho [S/Y]	4	9	Pavir.1KG047100.1.p	Pavir.1NG023600.1.p [76-87]; Pavir.1NG023600.2.p [78-89]; Pavir.1KG047100.2.p [21-32]; Pavir.1KG047100.1.p [82-93]	33822292	1.49011e+07	39543828		882012	639972	25480931	1.34325e+07	1.47514e+07	82338203	50549716	50398680		317480	227121
[R].FLDGTTSGDKSGEEKEK.[E]	1xPhospho [S11(100)]	5	29	Pavir.1KG047100.1.p	Pavir.1NG023600.1.p [323-339]; Pavir.1KG047100.3.p [234-250]; Pavir.1NG023600.2.p [325-341]; Pavir.1KG047100.2.p [268-284]; Pavir.1KG047100.1.p [329-345]	75021153	2.91829e+07	4.11045e+07		1.78973e+07	3.45133e+07	3.81497e+07	3.96438e+07	2.75103e+07	2.1474e+07	2.47813e+06	1.89206e+06	8.01393e+06	37912800	18513994
[K].AAAAAVAAGSDEDHSTSPTR.[S]	1xPhospho [S/T]	1	116	Pavir.1KG047654.1.p	Pavir.1KG047654.1.p [203-222]	6.38242e+07	155610	4.49555e+07		2.35376e+07	1.19401e+07	5.29652e+07	1.98715e+07	5.24784e+07	4.24034e+07	8.98213e+06	9.73199e+06	1.58077e+07	4.3987e+07	6.56907e+07
[K].TMQGHADVVLVDPK.[E]	1xOxidation [M2]	1	1	Pavir.1KG047700.1.p	Pavir.1KG047700.1.p [27-40]
[K].LATYSTGSPMALVSLGR.[K]	1xOxidation [M10]; 1xPhospho [S8(100)]	1	2	Pavir.1KG047700.1.p	Pavir.1KG047700.1.p [291-307]
[K].AESVVDFVADK.[M]		3	1	Pavir.1KG051000.1.p	Pavir.1NG021800.2.p [57-67]; Pavir.1KG051000.1.p [57-67]; Pavir.1NG021800.1.p [57-67]								821472	835958					398741	191650
[K].DVGALEIVHPASINSR.[L]		1	1	Pavir.1KG051000.1.p	Pavir.1KG051000.1.p [111-126]
[R].EVTVVSGLPASTSTER.[L]		2	1	Pavir.1KG051354.1.p	Pavir.1KG051354.1.p [90-105]; Pavir.1NG121300.1.p [89-104]
[R].LEILDDDR.[H]		2	5	Pavir.1KG051354.1.p	Pavir.1KG051354.1.p [106-113]; Pavir.1NG121300.1.p [105-112]	269162	81958752												360773	270659
[K].LAAIATSASSSSPR.[R]	1xPhospho [S12(99.5)]	1	190	Pavir.1KG051354.1.p	Pavir.1KG051354.1.p [179-192]	1102890664	442887744	851428780		882146	22238874	6.64832e+08	1036252412	7.50871e+08	1144007702	557688368	396736464	2.55275e+08	1143629896	4.68731e+08
[R].SYSPAALLDK.[L]		2	1	Pavir.1KG056300.1.p	Pavir.1KG056300.1.p [168-177]; Pavir.1NG020300.1.p [168-177]
[R].TTELAAALDR.[L]		2	1	Pavir.1KG056300.1.p	Pavir.1KG056300.1.p [145-154]; Pavir.1NG020300.1.p [145-154]											2.41539e+06	2.22759e+06
[R].LIDNLEDEFAK.[V]		2	1	Pavir.1KG057200.1.p	Pavir.1NG020100.2.p [524-534]; Pavir.1KG057200.1.p [526-536]
[K].SESAQGEAAAGAMAGR.[G]		6	1	Pavir.1KG057300.1.p	Pavir.9NG589500.1.p [529-544]; Pavir.1NG019600.2.p [396-411]; Pavir.1KG057300.3.p [403-418]; Pavir.9NG589500.2.p [527-542]; Pavir.1KG057300.2.p [527-542]; Pavir.1KG057300.1.p [529-544]
[R].LAIGDLATQYFADR.[D]		6	1	Pavir.1KG057300.1.p	Pavir.9NG589500.1.p [296-309]; Pavir.1NG019600.2.p [163-176]; Pavir.1KG057300.3.p [170-183]; Pavir.9NG589500.2.p [296-309]; Pavir.1KG057300.2.p [296-309]; Pavir.1KG057300.1.p [296-309]		26886242	111789
[K].NSTVVPGGGAIDMEISK.[Y]		6	2	Pavir.1KG057300.1.p	Pavir.9NG589500.1.p [405-421]; Pavir.1NG019600.2.p [272-288]; Pavir.1KG057300.3.p [279-295]; Pavir.9NG589500.2.p [405-421]; Pavir.1KG057300.2.p [405-421]; Pavir.1KG057300.1.p [405-421]
[K].EAKPYVEDGVHPHSLIR.[SI]		5	2	Pavir.1KG057300.1.p	Pavir.9NG589500.1.p [110-126]; Pavir.1NG020136.1.p [110-126]; Pavir.9NG589500.2.p [110-126]; Pavir.1KG057300.2.p [110-126]; Pavir.1KG057300.1.p [110-126]
[K].ILVDIAK.[S]		5	3	Pavir.1KG057300.1.p	Pavir.9NG589500.1.p [81-87]; Pavir.1NG020136.1.p [81-87]; Pavir.9NG589500.2.p [81-87]; Pavir.1KG057300.2.p [81-87]; Pavir.1KG057300.1.p [81-87]	858670	50645988					580843	5.73756e+06	6618438	221483	4.27935e+06	3204759
[K].NSTVVPGGGAIDMEISK.[Y]	1xOxidation [M13]	6	3	Pavir.1KG057300.1.p	Pavir.9NG589500.1.p [405-421]; Pavir.1NG019600.2.p [272-288]; Pavir.1KG057300.3.p [279-295]; Pavir.9NG589500.2.p [405-421]; Pavir.1KG057300.2.p [405-421]; Pavir.1KG057300.1.p [405-421]
[RK].VKELAVSIEGK.[S]		7	3	Pavir.1KG057300.1.p	Pavir.9NG589500.1.p [139-149]; Pavir.1NG019600.2.p [6-16]; Pavir.1KG057300.3.p [13-23]; Pavir.9NG589500.2.p [139-149]; Pavir.1KG057300.2.p [139-149]; Pavir.1KG057300.1.p [139-149]; Pavir.4NG285200.2.p [95-105]		100984776	526959					7.35451e+06	6.54683e+06		189442	174495
[R].SLHDAIMIVR.[R]	1xOxidation [M7]	6	3	Pavir.1KG057300.1.p	Pavir.9NG589500.1.p [391-400]; Pavir.1NG019600.2.p [258-267]; Pavir.1KG057300.3.p [265-274]; Pavir.9NG589500.2.p [391-400]; Pavir.1KG057300.2.p [391-400]; Pavir.1KG057300.1.p [391-400]		331700	31147540							640686		298716
[R].LLDIVHPAAK.[I]		3	4	Pavir.1KG057300.1.p	Pavir.1NG020136.1.p [71-80]; Pavir.1KG057300.2.p [71-80]; Pavir.1KG057300.1.p [71-80]	9413807		22744332		10413593	10379914	2.94697e+06	203583	4.84249e+06	320205	5.91212e+06	5747093	117901	8501980	3.80566e+06
[K].TFSYAGFEQQPK.[K]		7	11	Pavir.1KG057300.1.p	Pavir.9NG589500.1.p [222-233]; Pavir.1NG019600.2.p [89-100]; Pavir.1KG057300.3.p [96-107]; Pavir.9NG589500.2.p [222-233]; Pavir.1KG057300.2.p [222-233]; Pavir.1KG057300.1.p [222-233]; Pavir.4NG285200.2.p [178-189]	650591	94094496						20940910	1331549		25655016	26158906	106542	601782	925350
[R].GGADQFIEEAER.[S]		6	17	Pavir.1KG057300.1.p	Pavir.9NG589500.1.p [379-390]; Pavir.1NG019600.2.p [246-257]; Pavir.1KG057300.3.p [253-264]; Pavir.9NG589500.2.p [379-390]; Pavir.1KG057300.2.p [379-390]; Pavir.1KG057300.1.p [379-390]	1.02861e+07	1227656440	680053		2.22388e+07	8.19951e+06	1.17682e+07	31727045	1.49839e+07	10270150	7888502	3.72777e+06	164956	5.53041e+07	5642342
[R].SIESTGTLGSNR.[Y]	1xPhospho [S10(100)]	4	1	Pavir.1KG057900.1.p	Pavir.1NG030500.1.p [525-536]; Pavir.1KG057900.4.p [385-396]; Pavir.1KG057900.1.p [526-537]; Pavir.1KG057900.3.p [481-492]
[R].VERPHPDSEWER.[-]	1xPhospho [S8(100)]	1	62	Pavir.1KG062100.2.p	Pavir.1KG062100.2.p [249-260]	2.75222e+08	260760631	2.27318e+08		246277280	2.20912e+08	2.65085e+08	2.08107e+08	2.0669e+08	3.55371e+08	3.56903e+08	1.43012e+08	308622	118356035	1.51411e+08
[K].IGNVVSSANTDKVKDSPAK.[H]	1xPhospho [S16(100)]	1	6	Pavir.1KG065000.1.p	Pavir.1KG065000.1.p [353-371]	5986557		4.57089e+06		9266156	7.63531e+06	7526072		8408439	3.29241e+06	9827984	476256	404335	2.67613e+06	628628
[K].EKILSGDDKEDQEIQLK.[Q]	1xPhospho [S5(100)]	2	21	Pavir.1KG065000.1.p	Pavir.1KG065000.1.p [163-179]; Pavir.1KG065000.2.p [163-179]	2.96551e+07	2.5796e+06	27390000		34676428	36997128	3.42853e+07	23884632	2.83366e+07	4.5612e+07	313422	882893	2.69844e+06		889165
[R].DRSVDREFPSR.[E]	1xPhospho [S3(100)]	3	55	Pavir.1KG065000.1.p	Pavir.1NG017300.1.p [3-13]; Pavir.1KG065000.1.p [3-13]; Pavir.1KG065000.2.p [3-13]	633015852	422667232	569806401	9389.2	7.43477e+08	685702387	575403637	733086243	533664903	5.29493e+08	5.96304e+08	1.98003e+08	163400746	512709482	381839414
[R].SVDREFPSR.[E]	1xPhospho [S1(100)]	3	80	Pavir.1KG065000.1.p	Pavir.1NG017300.1.p [5-13]; Pavir.1KG065000.1.p [5-13]; Pavir.1KG065000.2.p [5-13]	2.20154e+08	2.71836e+08	4.66198e+08	11658.4	670780705	6.75428e+08	595973778	7.12517e+08	505121238	255137640	183976788	84704088	84562971	593129412	358414178
[K].ILSGDDKEDQEIQLK.[Q]	1xPhospho [S3(100)]	2	99	Pavir.1KG065000.1.p	Pavir.1KG065000.1.p [165-179]; Pavir.1KG065000.2.p [165-179]	193415736	78938480	201172912		2.65569e+08	2.3659e+08	266280312	226352504	223358932	289963368	49681998	3.24979e+07	3.98879e+07	1.13032e+08	6.54041e+07
[R].SIPYSTSEEAK.[A]	1xPhospho [S7(100)]	7	299	Pavir.1KG065000.1.p; Pavir.1NG017200.1.p	Pavir.1NG017300.1.p [307-317]; Pavir.1NG017200.3.p [301-311]; Pavir.1KG065000.1.p [304-314]; Pavir.1KG065000.2.p [304-314]; Pavir.1NG017200.2.p [309-319]; Pavir.1NG017200.1.p [304-314]; Pavir.1KG065100.1.p [304-314]	306083820	1.0254e+08	6.76986e+07		2.51396e+07	1.24639e+07	2.69303e+08	180618643	186088735	316444585	2.17535e+07	1.49471e+08	1.26092e+08	1.66209e+08	1.64358e+08
[R].AYLSIVTPNTSK.[N]	1xPhospho [S4(100)]	1	3	Pavir.1KG066800.1.p	Pavir.1KG066800.1.p [269-280]
[R].EIAAYDIQTTR.[C]		2	2	Pavir.1KG067300.1.p	Pavir.1KG067300.1.p [88-98]; Pavir.1NG060300.2.p [88-98]
[RK].LLPPNATHVSTR.[V]	1xPhospho [S10(99.5)]	7	4	Pavir.1KG067500.1.p	Pavir.7KG349700.4.p [172-183]; Pavir.6NG091800.3.p [188-199]; Pavir.1NG060600.1.p [196-207]; Pavir.7KG349700.2.p [189-200]; Pavir.1KG067500.1.p [196-207]; Pavir.6NG091800.4.p [188-199]; Pavir.6KG096100.3.p [188-199]		1.63062e+06	4559907		10350685	16555986	2.52339e+07	2.38504e+07	2.45544e+07	26913478	2.19453e+07	1.70921e+07
[R].LPSSHHNEDVPGGPNIK.[R]	1xPhospho [S3(99.4)]	2	14	Pavir.1KG067500.1.p	Pavir.1NG060600.1.p [16-32]; Pavir.1KG067500.1.p [16-32]							42641388	39132984	76305600	59797700	86471616	80137272
[R].ASGFDLGSANPDDAVLK.[S]		5	1	Pavir.1KG069600.2.p	Pavir.1KG069600.6.p [80-96]; Pavir.1KG069600.2.p [128-144]; Pavir.1KG069600.4.p [128-144]; Pavir.1KG069600.5.p [128-144]; Pavir.1KG069600.3.p [112-128]
[K].IVSTPALAEK.[Y]		14	1	Pavir.1KG070300.2.p	Pavir.1NG062700.11.p [1198-1207]; Pavir.1NG062700.14.p [1194-1203]; Pavir.1KG070300.15.p [1181-1190]; Pavir.1KG070300.10.p [1201-1210]; Pavir.1KG070300.4.p [1203-1212]; Pavir.1KG070300.11.p [1195-1204]; Pavir.1NG062700.13.p [1194-1203]; Pavir.1NG062700.7.p [1203-1212]; Pavir.1KG070300.2.p [1232-1241]; Pavir.1KG070300.16.p [1174-1183]; Pavir.1KG070300.17.p [1159-1168]; Pavir.1NG062700.15.p [1187-1…
[R].TNIQMIGSLSR.[S]	1xOxidation [M5]	22	1	Pavir.1KG070300.2.p	Pavir.1NG062700.11.p [228-238]; Pavir.1KG070300.1.p [228-238]; Pavir.1NG062700.14.p [228-238]; Pavir.1NG062700.17.p [228-238]; Pavir.1KG070300.15.p [206-216]; Pavir.1KG070300.10.p [228-238]; Pavir.1KG070300.13.p [228-238]; Pavir.1KG070300.4.p [228-238]; Pavir.1NG062700.16.p [228-238]; Pavir.1KG070300.11.p [220-230]; Pavir.1KG070300.14.p [228-238]; Pavir.1NG062700.13.p [228-238]; Pavir.1NG062700.7…
[K].IALIEPK.[K]		21	2	Pavir.1KG070300.2.p	Pavir.1NG062700.11.p [958-964]; Pavir.1KG070300.1.p [958-964]; Pavir.1NG062700.14.p [949-955]; Pavir.1NG062700.17.p [958-964]; Pavir.1KG070300.15.p [936-942]; Pavir.1KG070300.10.p [958-964]; Pavir.1KG070300.13.p [958-964]; Pavir.1KG070300.4.p [958-964]; Pavir.1NG062700.16.p [958-964]; Pavir.1KG070300.11.p [950-956]; Pavir.1KG070300.14.p [958-964]; Pavir.1NG062700.13.p [949-955]; Pavir.1NG062700.7…								746603	771370	357909	491292	1.04623e+06
[R].TVDLGPFK.[H]		22	2	Pavir.1KG070300.2.p	Pavir.1NG062700.11.p [1065-1072]; Pavir.1KG070300.1.p [1065-1072]; Pavir.1NG062700.14.p [1056-1063]; Pavir.1NG062700.17.p [1065-1072]; Pavir.1KG070300.15.p [1043-1050]; Pavir.1KG070300.10.p [1065-1072]; Pavir.1KG070300.13.p [1065-1072]; Pavir.1KG070300.4.p [1065-1072]; Pavir.1NG062700.16.p [1065-1072]; Pavir.1KG070300.11.p [1057-1064]; Pavir.1KG070300.14.p [1065-1072]; Pavir.1NG062700.13.p [1056-…								2191199	183508	315404	18266680	1.97849e+07		9573951	160345
[K].QEVDRNEDMIR.[S]		17	2	Pavir.1KG070300.2.p	Pavir.1NG062700.11.p [1165-1175]; Pavir.1NG062700.14.p [1156-1166]; Pavir.1KG070300.15.p [1143-1153]; Pavir.1KG070300.10.p [1165-1175]; Pavir.1KG070300.13.p [1165-1175]; Pavir.1KG070300.4.p [1165-1175]; Pavir.1KG070300.11.p [1157-1167]; Pavir.1KG070300.14.p [1165-1175]; Pavir.1NG062700.13.p [1156-1166]; Pavir.1NG062700.7.p [1165-1175]; Pavir.1KG070300.2.p [1194-1204]; Pavir.1KG070300.16.p [1136-1…
[K].YSIVERPEK.[I]		21	3	Pavir.1KG070300.2.p	Pavir.1NG062700.11.p [991-999]; Pavir.1KG070300.1.p [991-999]; Pavir.1NG062700.14.p [982-990]; Pavir.1NG062700.17.p [991-999]; Pavir.1KG070300.15.p [969-977]; Pavir.1KG070300.10.p [991-999]; Pavir.1KG070300.13.p [991-999]; Pavir.1KG070300.4.p [991-999]; Pavir.1NG062700.16.p [991-999]; Pavir.1KG070300.11.p [983-991]; Pavir.1KG070300.14.p [991-999]; Pavir.1NG062700.13.p [982-990]; Pavir.1NG062700.7…	2.52464e+06	118061504	176323
[K].TTGDIVLDKPLADIGGK.[G]		2	6	Pavir.1KG071600.1.p	Pavir.1KG071600.1.p [89-105]; Pavir.1NG064000.1.p [89-105]								10618430	1.78076e+06	2.69736e+06	6995872	11550508
[K].AGADVIMEAVNKPR.[N]		2	2	Pavir.1KG072300.1.p	Pavir.1KG072300.1.p [85-98]; Pavir.1NG064800.1.p [85-98]
[K].LGEEPGLVNASPYDKGWIIK.[V]		1	1	Pavir.1KG072600.2.p	Pavir.1KG072600.2.p [186-205]					192820000	101992400
[K].LGEEPGLVNASPYDK.[G]		1	15	Pavir.1KG072600.2.p	Pavir.1KG072600.2.p [186-200]	2.74556e+06	378886048					705824	13691246	6.12327e+06	5540150	9000051	4.20088e+06	418661	23867186	1.22472e+06
[K].YADTHEWVK.[V]		1	23	Pavir.1KG072600.2.p	Pavir.1KG072600.2.p [112-120]	1.87729e+07	776638006	11539834		16007247	9035793	1.32865e+07	59966639	30555110	29734948	27274834	4.66359e+06		69798976	14438105
[K].LSDSGELNSLMDDEK.[Y]	1xPhospho [S4(99.3)]	3	1	Pavir.1KG072600.2.p; Pavir.1NG065300.1.p	Pavir.1KG072600.2.p [208-222]; Pavir.1NG065300.2.p [124-138]; Pavir.1NG065300.1.p [133-147]
[K].LSDSGELNSLMDDEKYSK.[F]	1xOxidation [M11]	3	2	Pavir.1KG072600.2.p; Pavir.1NG065300.1.p	Pavir.1KG072600.2.p [208-225]; Pavir.1NG065300.2.p [124-141]; Pavir.1NG065300.1.p [133-150]	506279	78779616
[K].LSDSGELNSLMDDEKYSK.[F]		3	2	Pavir.1KG072600.2.p; Pavir.1NG065300.1.p	Pavir.1KG072600.2.p [208-225]; Pavir.1NG065300.2.p [124-141]; Pavir.1NG065300.1.p [133-150]	287345	119862840
[K].LSDSGELNSLMDDEK.[Y]		3	4	Pavir.1KG072600.2.p; Pavir.1NG065300.1.p	Pavir.1KG072600.2.p [208-222]; Pavir.1NG065300.2.p [124-138]; Pavir.1NG065300.1.p [133-147]
[K].LSDSGELNSLMDDEK.[Y]	1xOxidation [M11]	3	5	Pavir.1KG072600.2.p; Pavir.1NG065300.1.p	Pavir.1KG072600.2.p [208-222]; Pavir.1NG065300.2.p [124-138]; Pavir.1NG065300.1.p [133-147]	1.00846e+06	311031360			1001582	1.52846e+06								817043	498938
[R].VPTPNVSVVDLTCR.[I]	1xCarbamidomethyl [C13]	7	1	Pavir.1KG073700.1.p	Pavir.1KG073700.2.p [307-320]; Pavir.1NG066000.1.p [339-352]; Pavir.1KG073700.1.p [342-355]; Pavir.1NG066000.2.p [307-320]; Pavir.1KG073700.5.p [286-299]; Pavir.1NG066000.3.p [307-320]; Pavir.1KG073700.4.p [342-355]
[R].DDIEVVAVNDPFIDAK.[Y]		7	4	Pavir.1KG073700.1.p	Pavir.1KG073700.2.p [97-112]; Pavir.1NG066000.1.p [129-144]; Pavir.1KG073700.1.p [132-147]; Pavir.1NG066000.2.p [97-112]; Pavir.1KG073700.5.p [76-91]; Pavir.1NG066000.3.p [97-112]; Pavir.1KG073700.4.p [132-147]
[R].GAGQNIIPSSTGAAK.[A]		7	8	Pavir.1KG073700.1.p	Pavir.1KG073700.2.p [273-287]; Pavir.1NG066000.1.p [305-319]; Pavir.1KG073700.1.p [308-322]; Pavir.1NG066000.2.p [273-287]; Pavir.1KG073700.5.p [252-266]; Pavir.1NG066000.3.p [273-287]; Pavir.1KG073700.4.p [308-322]	6286145	163449168					978698	7928246	8745643	6.61986e+06	5.19927e+06	5523307	236263	17316218	5.40139e+06
[K].GILGYTDEDVVSNDFVGDSR.[S]		6	13	Pavir.1KG073700.1.p	Pavir.1KG073700.2.p [344-363]; Pavir.1NG066000.1.p [376-395]; Pavir.1KG073700.1.p [379-398]; Pavir.1NG066000.2.p [344-363]; Pavir.1KG073700.5.p [323-342]; Pavir.1KG073700.4.p [379-398]	1.09791e+06	220002624
[K].LVSWYDNEWGYSNR.[V]		18	35	Pavir.1KG073700.1.p; Pavir.3NG258063.1.p; Pavir.3KG325100.1.p	Pavir.1KG073700.2.p [382-395]; Pavir.1NG066000.1.p [414-427]; Pavir.1KG073700.1.p [417-430]; Pavir.1NG066000.2.p [382-395]; Pavir.1KG073700.5.p [361-374]; Pavir.6KG023500.6.p [284-297]; Pavir.6KG023500.4.p [312-325]; Pavir.3KG325100.6.p [204-217]; Pavir.6NG019600.1.p [312-325]; Pavir.3NG258063.4.p [263-276]; Pavir.3NG258063.3.p [270-283]; Pavir.6KG023500.5.p [301-314]; Pavir.3NG258063.1.p [312-32…	3.15652e+07	2845259904	2.28491e+07		544319	10374091	20270386	39392706	2.55687e+07	3.22415e+07	3.271e+06		9.64859e+06	36918242	2.46239e+07
[R].ILVQEGIYEK.[F]		4	1	Pavir.1KG076954.1.p	Pavir.1KG076954.1.p [335-344]; Pavir.1NG067900.2.p [253-262]; Pavir.1KG076954.3.p [335-344]; Pavir.1KG076954.2.p [304-313]
[R].TQGLIAGQWVDAYDGK.[T]		4	1	Pavir.1KG076954.1.p	Pavir.1KG076954.1.p [51-66]; Pavir.1NG067900.2.p [49-64]; Pavir.1KG076954.3.p [51-66]; Pavir.1KG076954.2.p [20-35]							370019	701212	682765		293921	1.25817e+06
[K].YGVDEFLELK.[Y]		3	2	Pavir.1KG076954.1.p	Pavir.1KG076954.1.p [507-516]; Pavir.1NG067900.2.p [425-434]; Pavir.1KG076954.2.p [476-485]
[R].IYGDIIPPTLSDR.[R]		4	2	Pavir.1KG076954.1.p	Pavir.1KG076954.1.p [166-178]; Pavir.1NG067900.2.p [164-176]; Pavir.1KG076954.3.p [166-178]; Pavir.1KG076954.2.p [135-147]
[R].LVSQKFEDPAEGEAALVAK.[F]		5	4	Pavir.1KG078608.1.p	Pavir.1KG078608.1.p [583-601]; Pavir.1KG078608.4.p [422-440]; Pavir.1KG078608.3.p [528-546]; Pavir.1NG069800.1.p [583-601]; Pavir.1KG078608.2.p [549-567]	9930152	171164640	1.15568e+06				1.84541e+07	13300696	12513971	1.65859e+07	1.50582e+06	1.09473e+07	9351184	30753190	15246612
[R].GVSVPALDKDTLWEFQPNK.[L]	1xPhospho [S3(100)]	5	8	Pavir.1KG078608.1.p	Pavir.1KG078608.1.p [122-140]; Pavir.1KG078608.3.p [122-140]; Pavir.1NG069800.2.p [122-140]; Pavir.1NG069800.1.p [122-140]; Pavir.1KG078608.2.p [88-106]	6505604		3.73801e+06				2.85252e+06	3.37006e+06	4162004
[R].GVSVPALDKDTLWEFQPNK.[L]		5	11	Pavir.1KG078608.1.p	Pavir.1KG078608.1.p [122-140]; Pavir.1KG078608.3.p [122-140]; Pavir.1NG069800.2.p [122-140]; Pavir.1NG069800.1.p [122-140]; Pavir.1KG078608.2.p [88-106]	3.12956e+06	494891168	36119268				2.54672e+06	8618914	4829450	4.19044e+06	1.04073e+06		237849	4.91523e+06	3.40039e+06
[K].VAADTPLLTGQR.[V]		5	14	Pavir.1KG078608.1.p	Pavir.1KG078608.1.p [221-232]; Pavir.1KG078608.4.p [60-71]; Pavir.1NG069800.2.p [221-232]; Pavir.1NG069800.1.p [221-232]; Pavir.1KG078608.2.p [187-198]	15542413	515794560	3613852		28132020	2.06533e+06	7.4479e+06	41939048	36197860	26651394	16043997	39642416	4.90527e+06	67400624	19562038
[R].VGHDNLIGEIIR.[L]		6	16	Pavir.1KG078608.1.p	Pavir.1KG078608.1.p [46-57]; Pavir.1KG078608.3.p [46-57]; Pavir.1NG069800.2.p [46-57]; Pavir.4NG271200.1.p [46-57]; Pavir.1NG069800.1.p [46-57]; Pavir.1KG078608.2.p [12-23]	4.74173e+06	12454206	21330766		19623276	235514	205882	1.67552e+07	9005809	6.7652e+06	6.09197e+06	8.04289e+06		11731460	6.60638e+06
[K].DALAESDKITLETAK.[L]		5	20	Pavir.1KG078608.1.p	Pavir.1KG078608.1.p [500-514]; Pavir.1KG078608.4.p [339-353]; Pavir.1KG078608.3.p [445-459]; Pavir.1NG069800.1.p [500-514]; Pavir.1KG078608.2.p [466-480]	8.71774e+06	595369856	728194				7.18522e+06	28688056	58857120	3.7035e+07	6.3969e+06	8.35736e+06	2286817	132053328	4.2122e+06
[K].LHDDLTTGFR.[N]		5	25	Pavir.1KG078608.1.p	Pavir.1KG078608.1.p [605-614]; Pavir.1KG078608.4.p [444-453]; Pavir.1KG078608.3.p [550-559]; Pavir.1NG069800.1.p [605-614]; Pavir.1KG078608.2.p [571-580]	8.42986e+06	7.80655e+08	4.36993e+06		490080	328498	6.1537e+06	5.41506e+07	35322977	31950683	3.32935e+07	5.21174e+07		85192292	1.18843e+07
[K].FEDPAEGEAALVAK.[F]		5	44	Pavir.1KG078608.1.p	Pavir.1KG078608.1.p [588-601]; Pavir.1KG078608.4.p [427-440]; Pavir.1KG078608.3.p [533-546]; Pavir.1NG069800.1.p [588-601]; Pavir.1KG078608.2.p [554-567]	16867994	1869382528	1.1755e+06				1.3464e+07	6.21014e+07	3.73423e+07	2.89434e+07	26208138	2.53558e+07	4.32664e+06	146189904	1.30307e+07
[R].VTTFEDSEKESEYGYVR.[K]		4	49	Pavir.1KG078608.1.p	Pavir.1KG078608.1.p [7-23]; Pavir.1KG078608.3.p [7-23]; Pavir.1NG069800.2.p [7-23]; Pavir.1NG069800.1.p [7-23]	1.84909e+07	585880552	3.594e+06		3.15066e+06	9.65698e+06	1.62659e+07	4.72916e+07	35457188	4.58068e+07	1.43228e+07	1.17479e+07		140904576	8163613
[R].VTTFEDSEKESEYGYVR.[K]	1xPhospho [S7(100)]	4	132	Pavir.1KG078608.1.p	Pavir.1KG078608.1.p [7-23]; Pavir.1KG078608.3.p [7-23]; Pavir.1NG069800.2.p [7-23]; Pavir.1NG069800.1.p [7-23]	141088304	41852992	103983896		2.19018e+07	140179576	1.41873e+08	1.26303e+08	1.58048e+08	1.82878e+08	7.33834e+07	9.56084e+07	72733376	1.09822e+08	88140720
[R].DMGYNVSMMADSTSR.[W]		7	1	Pavir.1KG078608.1.p; Pavir.4KG354800.1.p	Pavir.1KG078608.1.p [340-354]; Pavir.1KG078608.4.p [179-193]; Pavir.4KG354800.1.p [266-280]; Pavir.1KG078608.3.p [285-299]; Pavir.1NG069800.2.p [340-354]; Pavir.1NG069800.1.p [340-354]; Pavir.1KG078608.2.p [306-320]
[K].LLREDYLAQNAFTPYDK.[Y]		7	2	Pavir.1KG078608.1.p; Pavir.4KG354800.1.p	Pavir.1KG078608.1.p [515-531]; Pavir.1KG078608.4.p [354-370]; Pavir.4KG354800.1.p [441-457]; Pavir.1KG078608.3.p [460-476]; Pavir.1NG069800.1.p [515-531]; Pavir.1KG078608.2.p [481-497]; Pavir.4NG271100.1.p [129-145]
[K].TIAIKSGDVYIPR.[G]	1xPhospho [S6(100)]	7	2	Pavir.1KG078608.1.p; Pavir.4KG354800.1.p	Pavir.1KG078608.1.p [109-121]; Pavir.4KG354800.1.p [35-47]; Pavir.1KG078608.3.p [109-121]; Pavir.1NG069800.2.p [109-121]; Pavir.4NG271200.1.p [109-121]; Pavir.1NG069800.1.p [109-121]; Pavir.1KG078608.2.p [75-87]	151192		2.28549e+06				3.68537e+06	4.6647e+06	968430	3.23063e+06	1.30221e+06	2306713		971333	1.76053e+06
[R].DMGYNVSMMADSTSR.[W]	3xOxidation [M2; M8; M9]	7	4	Pavir.1KG078608.1.p; Pavir.4KG354800.1.p	Pavir.1KG078608.1.p [340-354]; Pavir.1KG078608.4.p [179-193]; Pavir.4KG354800.1.p [266-280]; Pavir.1KG078608.3.p [285-299]; Pavir.1NG069800.2.p [340-354]; Pavir.1NG069800.1.p [340-354]; Pavir.1KG078608.2.p [306-320]													113405	717507
[R].DMGYNVSMMADSTSR.[W]	2xOxidation [M2; M]	7	4	Pavir.1KG078608.1.p; Pavir.4KG354800.1.p	Pavir.1KG078608.1.p [340-354]; Pavir.1KG078608.4.p [179-193]; Pavir.4KG354800.1.p [266-280]; Pavir.1KG078608.3.p [285-299]; Pavir.1NG069800.2.p [340-354]; Pavir.1NG069800.1.p [340-354]; Pavir.1KG078608.2.p [306-320]
[R].EDDLNEIVQLVGK.[D]		7	5	Pavir.1KG078608.1.p; Pavir.4KG354800.1.p	Pavir.1KG078608.1.p [487-499]; Pavir.1KG078608.4.p [326-338]; Pavir.4KG354800.1.p [413-425]; Pavir.1KG078608.3.p [432-444]; Pavir.1NG069800.1.p [487-499]; Pavir.1KG078608.2.p [453-465]; Pavir.4NG271100.1.p [101-113]
[R].LAEMPADSGYPAYLASR.[L]		7	5	Pavir.1KG078608.1.p; Pavir.4KG354800.1.p	Pavir.1KG078608.1.p [366-382]; Pavir.1KG078608.4.p [205-221]; Pavir.4KG354800.1.p [292-308]; Pavir.1KG078608.3.p [311-327]; Pavir.1NG069800.2.p [366-382]; Pavir.1NG069800.1.p [366-382]; Pavir.1KG078608.2.p [332-348]	890926	240328064
[R].DMGYNVSMMADSTSR.[W]	1xOxidation [M]	7	6	Pavir.1KG078608.1.p; Pavir.4KG354800.1.p	Pavir.1KG078608.1.p [340-354]; Pavir.1KG078608.4.p [179-193]; Pavir.4KG354800.1.p [266-280]; Pavir.1KG078608.3.p [285-299]; Pavir.1NG069800.2.p [340-354]; Pavir.1NG069800.1.p [340-354]; Pavir.1KG078608.2.p [306-320]
[R].TTLVANTSNMPVAAR.[E]		8	6	Pavir.1KG078608.1.p; Pavir.4KG354800.1.p	Pavir.1KG078608.1.p [310-324]; Pavir.1KG078608.4.p [149-163]; Pavir.4KG354800.1.p [236-250]; Pavir.1KG078608.3.p [255-269]; Pavir.1NG069800.2.p [310-324]; Pavir.1NG069800.1.p [310-324]; Pavir.1KG078608.2.p [276-290]	1.02591e+06	108500784						13633687	2950816	805906	370108	483235	1.22127e+06	2441636	789753
[R].EDYLAQNAFTPYDK.[Y]		7	6	Pavir.1KG078608.1.p; Pavir.4KG354800.1.p	Pavir.1KG078608.1.p [518-531]; Pavir.1KG078608.4.p [357-370]; Pavir.4KG354800.1.p [444-457]; Pavir.1KG078608.3.p [463-476]; Pavir.1NG069800.1.p [518-531]; Pavir.1KG078608.2.p [484-497]; Pavir.4NG271100.1.p [132-145]
[R].EVLQREDDLNEIVQLVGK.[D]		7	7	Pavir.1KG078608.1.p; Pavir.4KG354800.1.p	Pavir.1KG078608.1.p [482-499]; Pavir.1KG078608.4.p [321-338]; Pavir.4KG354800.1.p [408-425]; Pavir.1KG078608.3.p [427-444]; Pavir.1NG069800.1.p [482-499]; Pavir.1KG078608.2.p [448-465]; Pavir.4NG271100.1.p [96-113]
[R].TTLVANTSNMPVAAR.[E]	1xOxidation [M10]	8	10	Pavir.1KG078608.1.p; Pavir.4KG354800.1.p	Pavir.1KG078608.1.p [310-324]; Pavir.1KG078608.4.p [149-163]; Pavir.4KG354800.1.p [236-250]; Pavir.1KG078608.3.p [255-269]; Pavir.1NG069800.2.p [310-324]; Pavir.1NG069800.1.p [310-324]; Pavir.1KG078608.2.p [276-290]	553308	145234416	472821				2.46585e+06	20033358	9468523	10662907	42311396	48080548	1.81079e+06	25562774	5.83923e+06
[K].TVISQALSK.[FY]		8	12	Pavir.1KG078608.1.p; Pavir.4KG354800.1.p	Pavir.1KG078608.1.p [257-265]; Pavir.1KG078608.4.p [96-104]; Pavir.4KG354800.1.p [183-191]; Pavir.1KG078608.3.p [202-210]; Pavir.1NG069800.2.p [257-265]; Pavir.1NG069800.1.p [257-265]; Pavir.1KG078608.2.p [223-231]	29724662	470432224	10153793				25198196	100226872	53637132	57260608	132521160	292006592		91303520	28298020
[R].LAEMPADSGYPAYLASR.[L]	1xOxidation [M4]	7	14	Pavir.1KG078608.1.p; Pavir.4KG354800.1.p	Pavir.1KG078608.1.p [366-382]; Pavir.1KG078608.4.p [205-221]; Pavir.4KG354800.1.p [292-308]; Pavir.1KG078608.3.p [311-327]; Pavir.1NG069800.2.p [366-382]; Pavir.1NG069800.1.p [366-382]; Pavir.1KG078608.2.p [332-348]	1.14162e+06	1.78876e+08	1.50312e+06				8.72065e+06	2.59677e+07	6.92928e+06	5.20777e+06	2.94726e+06	1.03169e+07		61952108	1.26701e+06
[R].NIIHFNTLANQAVER.[A]		6	14	Pavir.1KG078608.1.p; Pavir.4KG354800.1.p	Pavir.1KG078608.1.p [544-558]; Pavir.1KG078608.4.p [383-397]; Pavir.4KG354800.1.p [470-484]; Pavir.1KG078608.3.p [489-503]; Pavir.1NG069800.1.p [544-558]; Pavir.1KG078608.2.p [510-524]	8417245	13101720	95227704				18447218	5.42906e+06	11095371	24541676	21205168	18735354
[K].SGDVYIPR.[G]		7	15	Pavir.1KG078608.1.p; Pavir.4KG354800.1.p	Pavir.1KG078608.1.p [114-121]; Pavir.4KG354800.1.p [40-47]; Pavir.1KG078608.3.p [114-121]; Pavir.1NG069800.2.p [114-121]; Pavir.4NG271200.1.p [114-121]; Pavir.1NG069800.1.p [114-121]; Pavir.1KG078608.2.p [80-87]	32588214	1099808256	7.71737e+06		45836064	1.14846e+07	15630045	93430464	54104480	58400912	107493576	96742672	7.18483e+06	144338912	22496414
[K].ALESFYEK.[F]		8	25	Pavir.1KG078608.1.p; Pavir.4KG354800.1.p	Pavir.1KG078608.1.p [461-468]; Pavir.1KG078608.4.p [300-307]; Pavir.4KG354800.1.p [387-394]; Pavir.1KG078608.3.p [406-413]; Pavir.1NG069800.2.p [461-468]; Pavir.1NG069800.1.p [461-468]; Pavir.1KG078608.2.p [427-434]; Pavir.4NG271100.1.p [75-82]	18512776	809730048	6.1378e+06				11512178	6.46856e+07	5.43733e+07	33105130	29346108	45987648		95685416	16692696
[K].FDPDFIDIR.[T]		7	31	Pavir.1KG078608.1.p; Pavir.4KG354800.1.p	Pavir.1KG078608.1.p [469-477]; Pavir.1KG078608.4.p [308-316]; Pavir.4KG354800.1.p [395-403]; Pavir.1KG078608.3.p [414-422]; Pavir.1NG069800.2.p [469-477]; Pavir.1NG069800.1.p [469-477]; Pavir.1KG078608.2.p [435-443]	15634836	3550881792	14403364		49925320	632151	11894722	44897728	20787080	23388478	1.07021e+07	2.04599e+07	2356410	57148800	9677233
[R].LGDLFYR.[L]		7	33	Pavir.1KG078608.1.p; Pavir.4KG354800.1.p	Pavir.1KG078608.1.p [576-582]; Pavir.1KG078608.4.p [415-421]; Pavir.4KG354800.1.p [502-508]; Pavir.1KG078608.3.p [521-527]; Pavir.1NG069800.1.p [576-582]; Pavir.1KG078608.2.p [542-548]; Pavir.4NG271100.1.p [190-196]	18280936		6738405		561562	8949258	13791870	59223068	18735724	35578516	30476022	44986408		73623120	21524604
[R].VLYNEIR.[G]		1	2	Pavir.1KG079739.1.p	Pavir.1KG079739.1.p [5-11]	14148953	148822496					5.36407e+06	18742068	29986128	26541208	5.98677e+06	9932371	200635	18008692	3.4568e+06
[R].LTWENVK.[K]		2	3	Pavir.1KG079739.1.p; Pavir.1NG070200.2.p	Pavir.1KG079739.1.p [26-32]; Pavir.1NG070200.2.p [26-32]	14925720	599519104
[R].AHLAHLEEMER.[T]		2	14	Pavir.1KG079739.1.p; Pavir.1NG070200.2.p	Pavir.1KG079739.1.p [76-86]; Pavir.1NG070200.2.p [76-86]	431621	4.90716e+07	5.31471e+07		307071	305083	141675	245966	784031				88776.8	131155
[R].AHLAHLEEMER.[T]	1xOxidation [M9]	2	16	Pavir.1KG079739.1.p; Pavir.1NG070200.2.p	Pavir.1KG079739.1.p [76-86]; Pavir.1NG070200.2.p [76-86]	233763	104799768	102299240		517643	137301	677561	993185	339604	590477	1.46449e+06	584309		779528	354768
[R].EVPAYLKPR.[L]		2	47	Pavir.1KG079739.1.p; Pavir.1NG070200.2.p	Pavir.1KG079739.1.p [17-25]; Pavir.1NG070200.2.p [17-25]	2.87661e+07	694116	101777120		30575324	339562	1.32428e+07	58212420	47271916	4.70995e+07	4.03654e+07	4.28538e+07	329341	60823972	24914498
[K].LNPLDSHLAGANNR.[F]		4	1	Pavir.1KG081100.1.p	Pavir.1NG073900.2.p [533-546]; Pavir.1KG081100.1.p [533-546]; Pavir.1NG073900.1.p [533-546]; Pavir.1KG081100.2.p [533-546]
[K].YAISDSPEAPLVVATPMK.[V]	1xPhospho [S6(100)]	2	4	Pavir.1KG081100.1.p	Pavir.1NG073900.2.p [620-637]; Pavir.1KG081100.1.p [620-637]
[K].VSSFSISSR.[H]	1xPhospho [S3(99.6)]	2	5	Pavir.1KG081100.1.p	Pavir.1NG073900.2.p [638-646]; Pavir.1KG081100.1.p [638-646]	3.42658e+07		1.43308e+07		6.28165e+06	6.94424e+06				7.13264e+06	2.47247e+07	17368162	7.23337e+06	35501984	40719280
[K].YAISDSPEAPLVVATPMK.[V]	1xOxidation [M17]; 1xPhospho [S6(99.4)]	2	8	Pavir.1KG081100.1.p	Pavir.1NG073900.2.p [620-637]; Pavir.1KG081100.1.p [620-637]							4666463		3408549					8151358	7.21825e+06
[R].SASFAGVAR.[T]	1xPhospho [S3(100)]	1	13	Pavir.1KG082754.1.p	Pavir.1KG082754.1.p [308-316]	5.15571e+08	42004520	480130048		571211648	173285	375250912		271120160	508111078	3.27307e+08	254247136	187700668	900303773	4.33656e+08
[R].WVPPPLSSNRSPER.[E]	1xPhospho [S]	13	8	Pavir.1KG083877.1.p	Pavir.1NG076600.13.p [399-412]; Pavir.1KG083877.7.p [399-412]; Pavir.1NG076600.20.p [399-412]; Pavir.1NG076600.6.p [411-424]; Pavir.1KG083877.3.p [399-412]; Pavir.1KG083877.1.p [399-412]; Pavir.1KG083877.8.p [398-411]; Pavir.1KG083877.6.p [399-412]; Pavir.1NG076600.17.p [399-412]; Pavir.1NG076600.15.p [398-411]; Pavir.1KG083877.4.p [398-411]; Pavir.1NG076600.19.p [375-388]; Pavir.1KG083877.5.p [3…								903228	21931114	6.65084e+07	155156140	209685280
[K].LSELVNDAYK.[D]		2	1	Pavir.1KG086000.1.p	Pavir.1KG086000.1.p [145-154]; Pavir.1NG077400.1.p [145-154]
[K].VTLSGNQQPIR.[V]		2	1	Pavir.1KG086000.1.p	Pavir.1KG086000.1.p [120-130]; Pavir.1NG077400.1.p [120-130]
[R].VEITEAAMELGAEK.[L]		2	1	Pavir.1KG086000.1.p	Pavir.1KG086000.1.p [131-144]; Pavir.1NG077400.1.p [131-144]
[R].VEITEAAMELGAEK.[L]	1xOxidation [M8]	2	1	Pavir.1KG086000.1.p	Pavir.1KG086000.1.p [131-144]; Pavir.1NG077400.1.p [131-144]
[R].GPCELVQAAAGGGGR.[G]	1xCarbamidomethyl [C3]	1	1	Pavir.1KG086631.1.p	Pavir.1KG086631.1.p [277-291]													193982	1.47546e+06	1.21842e+06
[K].AALVSALSGR.[I]	1xPhospho [S8(100)]	2	15	Pavir.1KG087300.1.p	Pavir.1KG087300.1.p [343-352]; Pavir.1KG087300.2.p [282-291]	3.02155e+07	791976	17816416		21545032	26617488	22865028	40901964	17546512	52366848	32424914	2.59941e+06	26169524	113068080	74472752
[K].TDVKEEAVDSSETVPSAR.[-]		4	2	Pavir.1KG092100.1.p	Pavir.1KG092100.1.p [364-381]; Pavir.1NG082300.2.p [297-314]; Pavir.1KG092100.2.p [359-376]; Pavir.1NG082366.1.p [364-381]								1.70889e+06	2.6605e+06	2.28373e+06	276439
[K].TDVKEEAVDSSETVPSAR.[-]	1xPhospho [S10(100)]	4	106	Pavir.1KG092100.1.p	Pavir.1KG092100.1.p [364-381]; Pavir.1NG082300.2.p [297-314]; Pavir.1KG092100.2.p [359-376]; Pavir.1NG082366.1.p [364-381]	556754786	1.64285e+08	3.74434e+08		2.73207e+08	7.09057e+07	2.85708e+08	3.06964e+08	415523538	5.9598e+08	6.89923e+07	9.67613e+07	1.91086e+08	4.11704e+08	3.93854e+08
[K].ALGHHVTVISSSSR.[K]		3	11	Pavir.1KG093600.1.p	Pavir.1KG093600.1.p [202-215]; Pavir.1KG093600.3.p [64-77]; Pavir.1KG093600.2.p [138-151]	419717		673717		1.16534e+07	80720328	5.62339e+06		878310	1.39429e+06		5972100		670731	756065
[R].NTGPEDVVVK.[V]		1	26	Pavir.1KG093600.1.p	Pavir.1KG093600.1.p [31-40]	18602566	581494016	4.05909e+06		24811322	8582822	12652889	35266460	32943408	16414928	30097880	52953176	7.61854e+06	171497936	25590776
[R].DAAGHLSPYTYTVR.[N]	1xPhospho [S7(100)]	1	35	Pavir.1KG093600.1.p	Pavir.1KG093600.1.p [17-30]	4.47465e+07	1.75577e+06	2.68848e+07		9135705	23572400	2.86431e+07	4.29849e+07	28854002	5.32436e+07	4.31416e+07	4.12889e+07	2.55467e+07	1.06941e+08	6.19124e+07
[R].ASSRETPEQTLQDSSIAAVK.[L]	1xPhospho [S/T]	4	19	Pavir.1KG097300.1.p	Pavir.1KG097300.4.p [348-367]; Pavir.1KG097300.1.p [348-367]; Pavir.1KG097300.3.p [348-367]; Pavir.1KG097300.2.p [348-367]	14058437		14040038				12403144	8636124	13775477	11802468	527473	1.36863e+06	10742599	36746992	26748884
[R].AVTAADGGAQLTR.[H]	1xPhospho [T12(100)]	2	2	Pavir.1KG099654.1.p	Pavir.1KG095700.1.p [443-455]; Pavir.1KG099654.1.p [526-538]							405261	194408					698660	32974058	11021352
[K].DDGTSSHLSVGQIAYDGYGR.[A]		2	1	Pavir.1KG100285.2.p	Pavir.1KG100285.2.p [269-288]; Pavir.1NG056800.3.p [270-289]	399680	11751987
[K].SVIEETGSDVTTDQLK.[D]		1	9	Pavir.1KG101300.4.p	Pavir.1KG101300.4.p [320-335]	23793258	46361168	32808934				15244714	13355973	12940638	28065520	26575806	20586182	826128	53229122
[K].FLEDAFR.[D]		2	3	Pavir.1KG102300.1.p	Pavir.1KG102300.1.p [186-192]; Pavir.1NG089600.3.p [186-192]
[K].EPLLPASSGASPAGVSPR.[K]	1xPhospho [S16(100)]	1	19	Pavir.1KG102777.1.p	Pavir.1KG102777.1.p [18-35]	1.60185e+07		9512994		8689788	2.33715e+06	5.198e+06	9.37967e+06	3.81956e+06				271495	22442660	5.85026e+06
[K].KPLHVEDTLRPTDGSDSV.[-]	1xPhospho [S17(100)]	2	45	Pavir.1KG102777.1.p; Pavir.1NG089700.3.p	Pavir.1KG102777.1.p [964-981]; Pavir.1NG089700.3.p [957-974]	8.5918e+06	2.13078e+07	5.05763e+07		6.75912e+07	4.86077e+07	3.56233e+07	2.64935e+07	72308953	8.48722e+07	139904864	3.94477e+07		379491	733370
[R].TPTAGAPVANPPQGGDFEAK.[V]		1	2	Pavir.1KG104900.1.p	Pavir.1KG104900.1.p [356-375]		119755288	23100934					746468	533834
[K].GIDENWEAALEHNPEAFAR.[V]		2	2	Pavir.1KG104900.1.p	Pavir.1KG104900.2.p [174-192]; Pavir.1KG104900.1.p [174-192]		170862144	353101
[K].AREGTPDLPQR.[T]	1xPhospho [T5(100)]	2	173	Pavir.1KG104900.1.p	Pavir.1KG104900.2.p [345-355]; Pavir.1KG104900.1.p [345-355]	548458919	640981	3.73787e+08		476590112	632208032	4.04668e+08	2.32499e+07	592897182	966749273	6.23691e+08	1.70813e+08	2.88523e+08	1.95457e+08	596943712
[K].LASSPGQATGESSK.[A]	1xPhospho [S4(100)]	2	537	Pavir.1KG104900.1.p	Pavir.1KG104900.2.p [331-344]; Pavir.1KG104900.1.p [331-344]		307619	2.76059e+06		8.35969e+06	1938056	2.28433e+06	13290239	6244302	829334	4.20078e+06	3.12956e+06	3.74779e+06		11713649
[R].EGTPDLPQR.[T]	1xPhospho [T3(100)]	2	1016	Pavir.1KG104900.1.p	Pavir.1KG104900.2.p [347-355]; Pavir.1KG104900.1.p [347-355]	2.56306e+08	2.94906e+07	104781434		6.11e+08	1.37833e+08	682866726	7.29011e+08	4.77475e+08	4.02425e+08	1.76307e+08	9.98039e+07	2.63231e+07	8.51764e+07	7.99571e+07
[R].DADLLQEAFAAHGR.[N]		1	1	Pavir.1KG105900.1.p	Pavir.1KG105900.1.p [149-162]		27710748	10379199				14566498	17077540	27557620	17229130	23326788	7.69188e+06
[R].NVCTEAGMAAIR.[A]	1xCarbamidomethyl [C3]	8	1	Pavir.1KG106200.1.p	Pavir.4NG199300.1.p [350-361]; Pavir.1KG106200.1.p [352-363]; Pavir.1KG106200.5.p [224-235]; Pavir.4NG199300.4.p [292-303]; Pavir.1KG106200.4.p [244-255]; Pavir.1KG106200.3.p [281-292]; Pavir.4NG199300.2.p [375-386]; Pavir.4NG199300.3.p [326-337]	1.25242e+06	10160979												430559	362592
[R].NVCTEAGMAAIR.[A]	1xCarbamidomethyl [C3]; 1xOxidation [M8]	8	1	Pavir.1KG106200.1.p	Pavir.4NG199300.1.p [350-361]; Pavir.1KG106200.1.p [352-363]; Pavir.1KG106200.5.p [224-235]; Pavir.4NG199300.4.p [292-303]; Pavir.1KG106200.4.p [244-255]; Pavir.1KG106200.3.p [281-292]; Pavir.4NG199300.2.p [375-386]; Pavir.4NG199300.3.p [326-337]
[K].IVSSAIIDKYIGESAR.[L]		10	2	Pavir.1KG106200.1.p	Pavir.4NG199300.1.p [203-218]; Pavir.4KG321400.2.p [203-218]; Pavir.1KG106200.2.p [205-220]; Pavir.1KG106200.1.p [205-220]; Pavir.1KG106200.5.p [77-92]; Pavir.4NG199300.4.p [145-160]; Pavir.1KG106200.4.p [97-112]; Pavir.1KG106200.3.p [134-149]; Pavir.4NG199300.2.p [228-243]; Pavir.4NG199300.3.p [179-194]
[K].KLESSAHYSADFGKE.[-]		4	2	Pavir.1KG106200.1.p	Pavir.1KG106200.1.p [386-400]; Pavir.1KG106200.5.p [258-272]; Pavir.1KG106200.4.p [278-292]; Pavir.1KG106200.3.p [315-329]
[R].DYVVHEDFMK.[A]		4	3	Pavir.1KG106200.1.p	Pavir.1KG106200.1.p [367-376]; Pavir.1KG106200.5.p [239-248]; Pavir.1KG106200.4.p [259-268]; Pavir.1KG106200.3.p [296-305]	439471	140618256			64905352	971265	192591	6397632	1.0104e+06	6.32525e+06	122864	618746
[R].DYVVHEDFMK.[A]	1xOxidation [M9]	4	3	Pavir.1KG106200.1.p	Pavir.1KG106200.1.p [367-376]; Pavir.1KG106200.5.p [239-248]; Pavir.1KG106200.4.p [259-268]; Pavir.1KG106200.3.p [296-305]	386278	134830032					404668	7502641	5474087	2687989	2.76023e+06	3.65085e+06		18506644	654550
[R].AIASNIDANFLK.[I]		10	4	Pavir.1KG106200.1.p	Pavir.4NG199300.1.p [191-202]; Pavir.4KG321400.2.p [191-202]; Pavir.1KG106200.2.p [193-204]; Pavir.1KG106200.1.p [193-204]; Pavir.1KG106200.5.p [65-76]; Pavir.4NG199300.4.p [133-144]; Pavir.1KG106200.4.p [85-96]; Pavir.1KG106200.3.p [122-133]; Pavir.4NG199300.2.p [216-227]; Pavir.4NG199300.3.p [167-178]	1065878	108736352						2.34459e+06	2.99806e+06					1.42288e+06	596975
[K].HGEIDYEAVVK.[L]		9	5	Pavir.1KG106200.1.p	Pavir.4NG199300.1.p [328-338]; Pavir.1KG106200.2.p [330-340]; Pavir.1KG106200.1.p [330-340]; Pavir.1KG106200.5.p [202-212]; Pavir.4NG199300.4.p [270-280]; Pavir.1KG106200.4.p [222-232]; Pavir.1KG106200.3.p [259-269]; Pavir.4NG199300.2.p [353-363]; Pavir.4NG199300.3.p [304-314]							216649	2.00154e+06	3.08794e+06	3721396	1.64301e+06	3.43258e+06
[R].KIEIPLPNEQAR.[M]		5	12	Pavir.1KG106200.1.p	Pavir.1KG106200.2.p [305-316]; Pavir.1KG106200.1.p [305-316]; Pavir.1KG106200.5.p [177-188]; Pavir.1KG106200.4.p [197-208]; Pavir.1KG106200.3.p [234-245]	2.42821e+06		190913600		25123290	164577				1.59371e+06	6650779	7355932
[KR].GVLLYGPPGTGK.[T]		35	3	Pavir.1KG106200.1.p; Pavir.1KG124000.1.p; Pavir.4NG323600.1.p; Pavir.1KG262800.1.p; Pavir.4KG086200.1.p; Pavir.1NG501800.3.p	Pavir.4NG199300.1.p [174-185]; Pavir.4KG321400.2.p [174-185]; Pavir.1KG106200.2.p [176-187]; Pavir.1KG106200.1.p [176-187]; Pavir.1KG523300.4.p [211-222]; Pavir.1NG205100.2.p [203-214]; Pavir.1NG205100.1.p [203-214]; Pavir.1KG523300.2.p [211-222]; Pavir.1KG106200.5.p [48-59]; Pavir.4NG068004.2.p [210-221]; Pavir.1NG106300.2.p [190-201]; Pavir.4NG199300.4.p [116-127]; Pavir.1KG124000.2.p [202-213]…	23845022	22668686	93837416		94162704	55700740	13558964	13061995	63530708	3.41005e+07	3.01316e+07	26755876	2.63745e+06	11790295	31884458
[K].MGSLHVSIPEPDLNEAK.[I]	1xPhospho [S3(100)]	1	19	Pavir.1KG106600.1.p	Pavir.1KG106600.1.p [287-303]	12204638	1.06775e+08	1.32171e+07		965778	7687875	8407756	14499060	8927383	7.42092e+06	13627948		3.69669e+06	1.05237e+07	1.07112e+07
[K].MGSLHVSIPEPDLNEAK.[I]	1xOxidation [M1]; 1xPhospho [S3(100)]	1	46	Pavir.1KG106600.1.p	Pavir.1KG106600.1.p [287-303]	71030520	61464128	55945556		826955	32415324	30690372	54256576	40849404	8.40395e+07	8.02279e+07	5.58245e+06	15046698	76337792	64976504
[R].LPSQETGLLDDTASSSPAR.[Q]	1xPhospho [S/T]	2	11	Pavir.1KG106800.1.p	Pavir.1KG106800.1.p [327-345]; Pavir.1KG106800.2.p [323-341]	58007800	31273940			1.81741e+07	1.94446e+06	43137704	1.97764e+07	2.00865e+07				419566		50087996
[R].LQGLNITDASLAVIGYYGK.[A]	1xPhospho [T7(100)]	6	1	Pavir.1KG107300.2.p	Pavir.1KG107300.1.p [306-324]; Pavir.1KG107300.2.p [309-327]; Pavir.1NG095700.1.p [307-325]; Pavir.1NG095700.4.p [307-325]; Pavir.1KG107300.5.p [306-324]; Pavir.1NG095700.5.p [285-303]
[R].VGYDDFR.[R]		8	1	Pavir.1KG108300.1.p	Pavir.1NG110700.11.p [80-86]; Pavir.4KG319600.2.p [70-76]; Pavir.1KG108300.1.p [127-133]; Pavir.4NG186200.1.p [115-121]; Pavir.1NG110700.9.p [80-86]; Pavir.4KG319600.1.p [119-125]; Pavir.4NG186200.3.p [49-55]; Pavir.1NG110700.5.p [80-86]	1.36727e+06	50652800			287696	358552	321301	848586	387881	1940772	4.80284e+06	8057556		15301061	462570
[R].YMDDKELELYR.[I]	1xOxidation [M2]	8	1	Pavir.1KG108300.1.p	Pavir.1NG110700.11.p [88-98]; Pavir.4KG319600.2.p [78-88]; Pavir.1KG108300.1.p [135-145]; Pavir.4NG186200.1.p [123-133]; Pavir.1NG110700.9.p [88-98]; Pavir.4KG319600.1.p [127-137]; Pavir.4NG186200.3.p [57-67]; Pavir.1NG110700.5.p [88-98]
[R].VLLTPDDNR.[V]		3	2	Pavir.1KG109800.1.p	Pavir.1KG109800.2.p [92-100]; Pavir.1NG470800.1.p [222-230]; Pavir.1KG109800.1.p [228-236]
[R].ELEMDDDALTK.[A]		11	2	Pavir.1KG110200.3.p	Pavir.1KG110200.4.p [980-990]; Pavir.1KG110200.7.p [982-992]; Pavir.1KG110200.3.p [983-993]; Pavir.1KG110200.1.p [982-992]; Pavir.1KG110200.2.p [982-992]; Pavir.1KG110200.11.p [783-793]; Pavir.1KG110200.8.p [982-992]; Pavir.1KG110200.10.p [844-854]; Pavir.1KG110200.5.p [969-979]; Pavir.1KG110200.6.p [982-992]; Pavir.1KG110200.9.p [982-992]	352242	69397720
[K].LGDAFDVGMK.[A]	1xOxidation [M9]	1	1	Pavir.1KG110700.1.p	Pavir.1KG110700.1.p [101-110]										275316	1.37538e+06	206453
[R].KVENVKDELQEHLK.[K]		1	2	Pavir.1KG110700.1.p	Pavir.1KG110700.1.p [131-144]
[R].SGDWKDLEFK.[D]		4	2	Pavir.1KG110700.1.p; Pavir.1NG471500.3.p	Pavir.1NG471500.4.p [200-209]; Pavir.1NG471500.2.p [85-94]; Pavir.1KG110700.1.p [200-209]; Pavir.1NG471500.3.p [200-209]
[K].DYNYGAQGQPIAK.[G]		4	2	Pavir.1KG110700.1.p; Pavir.1NG471500.3.p	Pavir.1NG471500.4.p [210-222]; Pavir.1NG471500.2.p [95-107]; Pavir.1KG110700.1.p [210-222]; Pavir.1NG471500.3.p [210-222]
[R].DSHDTFFLK.[AG]		4	2	Pavir.1KG110700.1.p; Pavir.1NG471500.3.p	Pavir.1NG471500.4.p [273-281]; Pavir.1NG471500.2.p [158-166]; Pavir.1KG110700.1.p [273-281]; Pavir.1NG471500.3.p [273-281]	192889	93527288	215877				151048	3.12935e+06	323583
[K].GEVVPDKVIDDLKR.[R]		4	2	Pavir.1KG110700.1.p; Pavir.1NG471500.3.p	Pavir.1NG471500.4.p [149-162]; Pavir.1NG471500.2.p [34-47]; Pavir.1KG110700.1.p [149-162]; Pavir.1NG471500.3.p [149-162]
[K].GEVVPDKVIDDLK.[R]		4	2	Pavir.1KG110700.1.p; Pavir.1NG471500.3.p	Pavir.1NG471500.4.p [149-161]; Pavir.1NG471500.2.p [34-46]; Pavir.1KG110700.1.p [149-161]; Pavir.1NG471500.3.p [149-161]
[K].LAQEKPFAPK.[R]		4	3	Pavir.1KG110700.1.p; Pavir.1NG471500.3.p	Pavir.1NG471500.4.p [337-346]; Pavir.1NG471500.2.p [225-234]; Pavir.1KG110700.1.p [340-349]; Pavir.1NG471500.3.p [364-373]	2.26988e+06		57249272		12091461	3.16992e+06	581329		7117771					127206	5.06997e+06
[K].TLATDVTTEHLR.[S]		4	8	Pavir.1KG110700.1.p; Pavir.1NG471500.3.p	Pavir.1NG471500.4.p [188-199]; Pavir.1NG471500.2.p [73-84]; Pavir.1KG110700.1.p [188-199]; Pavir.1NG471500.3.p [188-199]	415691	86929768	137598				716798	11587487	3.30002e+06	1.7135e+06	1.64098e+07	18558938		11695031	819574
[K].IPMEEIDAAK.[L]		2	1	Pavir.1KG111021.1.p	Pavir.1NG473400.1.p [100-109]; Pavir.1KG111021.1.p [185-194]
[R].VGSDSHLADVYR.[K]		3	4	Pavir.1KG111021.1.p	Pavir.1NG473400.1.p [541-552]; Pavir.1KG111021.1.p [634-645]; Pavir.1KG111021.2.p [414-425]	655937	83947840	338947		8.16467e+06	331317	1.08924e+06	10296912	8824539	348756	910772	574477
[R].VRSVTDDDLDELR.[G]	1xPhospho [S3(100)]	3	5	Pavir.1KG111047.1.p	Pavir.1KG111047.2.p [62-74]; Pavir.1KG111047.1.p [62-74]; Pavir.1NG475200.1.p [66-78]	1.43764e+07		1.48924e+07				1.52238e+07	23642624	41375774	15594543	886642	1.037e+06	3.00758e+06	5.24134e+06	7.10993e+06
[R].SSLMVSGAAGSVDSDLERR.[S]	1xOxidation [M4]; 1xPhospho [S14(99.1)]	4	4	Pavir.1KG111099.1.p	Pavir.1KG111099.4.p [527-545]; Pavir.1KG111099.2.p [534-552]; Pavir.1KG111099.1.p [542-560]; Pavir.1KG111099.3.p [528-546]	26959825	72600648	35266016				192019168	173155648	4.34645e+07	81458496	54584508	164398720	78606312	125511104	27593140
[K].LSVSHSFGR.[N]	1xPhospho [S6(100)]	5	56	Pavir.1KG111099.1.p	Pavir.1KG111099.4.p [605-613]; Pavir.1KG111099.2.p [612-620]; Pavir.1KG111099.6.p [571-579]; Pavir.1KG111099.1.p [620-628]; Pavir.1KG111099.3.p [606-614]	257998108	157616826	138805298		217033904	149767742	140513708	231900504	285108348	326923218	353601584	1.41683e+08	26178195	230297208	129494266
[RK].GLVPLWGR.[Q]		5	8	Pavir.1KG111151.1.p	Pavir.2NG352900.1.p [213-220]; Pavir.1NG473900.1.p [223-230]; Pavir.2KG528100.1.p [256-263]; Pavir.2NG352900.2.p [127-134]; Pavir.1KG111151.1.p [223-230]	5.71322e+06	2193718	7840760		39847032	21294702	1.30025e+06	1.06835e+06	1.49199e+07	4.04289e+06	10219690	1.22037e+06		2.01689e+06	2.71e+06
[K].KYYSDIAGPEYAQK.[Y]		5	2	Pavir.1KG111151.1.p; Pavir.4KG184200.2.p	Pavir.4NG121800.2.p [88-101]; Pavir.1NG473900.1.p [150-163]; Pavir.4NG121800.1.p [145-158]; Pavir.1KG111151.1.p [150-163]; Pavir.4KG184200.2.p [145-158]	380210	55661096						3.06779e+06	909118	1.70071e+06	768373			8480289	1.15398e+06
[R].GLSDGLPK.[F]		7	4	Pavir.1KG111151.1.p; Pavir.4KG184200.2.p	Pavir.4NG121800.2.p [141-148]; Pavir.7NG186995.1.p [195-202]; Pavir.1NG473900.1.p [203-210]; Pavir.4NG121800.1.p [198-205]; Pavir.1KG111151.1.p [203-210]; Pavir.7KG179500.1.p [197-204]; Pavir.4KG184200.2.p [198-205]	57957308	271037408	19831594				12601139	112377416	46570984	79504989	71706296	64382554	14246104	223147264	51900328
[KR].SEGALGLYK.[G]		5	10	Pavir.1KG111151.1.p; Pavir.4KG184200.2.p	Pavir.4NG121800.2.p [152-160]; Pavir.1NG473900.1.p [214-222]; Pavir.4NG121800.1.p [209-217]; Pavir.1KG111151.1.p [214-222]; Pavir.4KG184200.2.p [209-217]	52247136	1193152768	17073664		80832528	25872484	32143288	167328528	71422424	77759592	106112120	148996128	83879.1	262495744	43374900
[K].YYSDIAGPEYAQK.[Y]		5	36	Pavir.1KG111151.1.p; Pavir.4KG184200.2.p	Pavir.4NG121800.2.p [89-101]; Pavir.1NG473900.1.p [151-163]; Pavir.4NG121800.1.p [146-158]; Pavir.1KG111151.1.p [151-163]; Pavir.4KG184200.2.p [146-158]	24430806	746840832	6477598		2.5388e+06	6605289	14550201	60039988		5.9243e+06	3.08233e+07	2.32931e+07	7.10556e+06	116104528	28197332
[K].DQGQPETLDYR.[V]		2	2	Pavir.1KG111268.1.p	Pavir.1KG111268.2.p [61-71]; Pavir.1KG111268.1.p [61-71]
[R].RRTSAESAALALTAVAAR.[A]	1xPhospho [T/S]	2	15	Pavir.1KG111281.3.p	Pavir.1NG479400.1.p [50-67]; Pavir.1KG111281.3.p [52-69]	3.99342e+06	46317160	9.97804e+06		414033	915343	1.39374e+07	19585460	7.10175e+06	5.60213e+06	14724763	10086279		1.64941e+06	500450
[R].TSAESAALALTAVAAR.[A]	1xPhospho [T/S]	2	29	Pavir.1KG111281.3.p	Pavir.1NG479400.1.p [52-67]; Pavir.1KG111281.3.p [54-69]	1.22503e+07	8.57999e+06	9.97863e+06				1.19562e+07	1.48841e+07	12015533	5250539		125594	6.09139e+06	1.58591e+07	15944923
[R].RTSAESAALALTAVAAR.[A]	1xPhospho [T/S]	2	33	Pavir.1KG111281.3.p	Pavir.1NG479400.1.p [51-67]; Pavir.1KG111281.3.p [53-69]	35367296	17653856	32363952		54140931	3.31468e+07	34684876	43782256	30993044	29832966	9.382e+06	6.35379e+06	18310344	34097860	38437984
[R].YGLNPDKEVLEILK.[A]		2	1	Pavir.1KG111749.1.p	Pavir.1KG111749.1.p [113-126]; Pavir.1KG111749.2.p [76-89]
[K].IYWGDAR.[E]		3	2	Pavir.1KG111749.1.p	Pavir.1KG111749.1.p [140-146]; Pavir.1NG484300.1.p [103-109]; Pavir.1KG111749.2.p [103-109]	7711704	380896800	2.7665e+06				310014	19884922	18123060					6199450	294102
[K].GLGYAMNTAEELK.[F]	1xOxidation [M6]	3	1	Pavir.1KG111762.1.p	Pavir.1KG111762.1.p [325-337]; Pavir.1NG484200.2.p [307-319]; Pavir.1NG484200.1.p [326-338]	659275	51943072	833074		866454	9887315	691264	5.26659e+06
[K].GLGYAMNTAEELK.[F]		3	1	Pavir.1KG111762.1.p	Pavir.1KG111762.1.p [325-337]; Pavir.1NG484200.2.p [307-319]; Pavir.1NG484200.1.p [326-338]
[K].IGSVALADLLK.[K]		2	1	Pavir.1KG111762.1.p	Pavir.1KG111762.1.p [201-211]; Pavir.1NG484200.1.p [202-212]	478914	19858676						299849	167604
[R].DDLSGMQLSGNK.[V]		3	1	Pavir.1KG111762.1.p	Pavir.1KG111762.1.p [104-115]; Pavir.1NG484200.2.p [105-116]; Pavir.1NG484200.1.p [105-116]
[K].DIAAATGIVLDPVYSGK.[A]		3	2	Pavir.1KG111762.1.p	Pavir.1KG111762.1.p [341-357]; Pavir.1NG484200.2.p [323-339]; Pavir.1NG484200.1.p [342-358]
[K].LLVDKDPGLVGNLLVER.[L]		3	3	Pavir.1KG111762.1.p	Pavir.1KG111762.1.p [168-184]; Pavir.1NG484200.2.p [169-185]; Pavir.1NG484200.1.p [169-185]
[K].ADQLSPLAGSWR.[R]	1xPhospho [S5(100)]	1	8	Pavir.1KG111762.1.p	Pavir.1KG111762.1.p [393-404]								2105875	1.18463e+06				4.74606e+06	18328786	11090362
[K].LINDLADIEYR.[L]		2	1	Pavir.1KG111957.1.p	Pavir.1KG111957.1.p [322-332]; Pavir.1KG111957.2.p [277-287]
[K].TFVESSLPVIEYYNSK.[D]		2	3	Pavir.1KG112296.1.p	Pavir.1KG112296.1.p [166-181]; Pavir.1NG525300.2.p [166-181]
[K].IDAAKPIPEVFEDVK.[T]		2	4	Pavir.1KG112296.1.p	Pavir.1KG112296.1.p [187-201]; Pavir.1NG525300.2.p [187-201]							279187	3.38263e+06	744108
[K].IVPSEVTIK.[L]		2	5	Pavir.1KG112296.1.p	Pavir.1KG112296.1.p [83-91]; Pavir.1NG525300.2.p [83-91]	5.16306e+06	106684512	932026		5946488	717037	3.10702e+06	13422013	1.11142e+07	7126816	6.6893e+06	1.12697e+07	1883278	19427540	5.84684e+06
[R].VDDNIETIK.[KT]		9	6	Pavir.1KG112296.1.p	Pavir.4KG336400.1.p [190-198]; Pavir.7NG086400.3.p [190-198]; Pavir.7NG086400.2.p [190-198]; Pavir.4KG336400.2.p [190-198]; Pavir.1KG112296.1.p [153-161]; Pavir.4KG336400.3.p [190-198]; Pavir.7KG091254.2.p [189-197]; Pavir.7KG091254.1.p [189-197]; Pavir.1NG525300.2.p [153-161]	1.39592e+07	649161600	2433420		15251350	2.52863e+06	5.2911e+06	2.24171e+07	18650532	18107956	16762463	6.51295e+06	336970	57995196	5251570
[K].NENDKFLIDGFPR.[N]		2	6	Pavir.1KG112296.1.p	Pavir.1KG112296.1.p [100-112]; Pavir.1NG525300.2.p [100-112]							196463	4.83812e+06	1.0021e+06	1.80462e+06		440980		472076	148071
[K].TIFAPYAPK.[A]		2	16	Pavir.1KG112296.1.p	Pavir.1KG112296.1.p [202-210]; Pavir.1NG525300.2.p [202-210]	2435603	32908408	2.00387e+06				3.11364e+06	15313428	7.78472e+06	6.36778e+06	24780942	37264528		11640144	3.85469e+06
[K].KIDAAKPIPEVFEDVK.[T]		2	17	Pavir.1KG112296.1.p	Pavir.1KG112296.1.p [186-201]; Pavir.1NG525300.2.p [186-201]	461007	119493644	158054496					3.69299e+06	7.30022e+06	566505	2.96562e+06	1.33191e+06		2000940	5.19542e+06
[R].TVTPETQQDQIR.[L]		2	2	Pavir.1KG117200.1.p	Pavir.1KG117200.2.p [92-103]; Pavir.1KG117200.1.p [92-103]
[K].TMSSANSIASSEGISEPTK.[V]	1xPhospho [S7(97.7)]	4	2	Pavir.1KG120800.2.p	Pavir.1KG120800.1.p [322-340]; Pavir.1KG120800.5.p [322-340]; Pavir.1KG120800.6.p [322-340]; Pavir.1KG120800.2.p [322-340]
[K].TMSSANSIASSEGISEPTK.[V]	1xOxidation [M2]; 1xPhospho [T/S]	4	4	Pavir.1KG120800.2.p	Pavir.1KG120800.1.p [322-340]; Pavir.1KG120800.5.p [322-340]; Pavir.1KG120800.6.p [322-340]; Pavir.1KG120800.2.p [322-340]							1.73376e+06	1.12502e+06	1094014	372011		207092
[R].YSYGDRSPGYDQNDYK.[K]	1xPhospho [S7(100)]	5	12	Pavir.1KG120800.2.p	Pavir.1KG120800.1.p [179-194]; Pavir.1KG120800.3.p [179-194]; Pavir.1KG120800.5.p [179-194]; Pavir.1KG120800.6.p [179-194]; Pavir.1KG120800.2.p [179-194]	10157608	4.45954e+06	8278752				10318034	7.7082e+06	12347261	12046570		3.17356e+06	7146684	14380908	12492376
[R].SPGYDQNDYKKSPR.[Y]	1xPhospho [S12(100)]	5	14	Pavir.1KG120800.2.p	Pavir.1KG120800.1.p [185-198]; Pavir.1KG120800.3.p [185-198]; Pavir.1KG120800.5.p [185-198]; Pavir.1KG120800.6.p [185-198]; Pavir.1KG120800.2.p [185-198]	21200608	379242	2.28473e+06				3166435	95794.6	1.01718e+06	7982925	1.51351e+07	1.05885e+06	6.14406e+06	1.3177e+07	32494395
[R].DSGSPDFQK.[E]	1xPhospho [S4(100)]	5	15	Pavir.1KG120800.2.p	Pavir.1KG120800.1.p [229-237]; Pavir.1KG120800.3.p [229-237]; Pavir.1KG120800.5.p [229-237]; Pavir.1KG120800.6.p [229-237]; Pavir.1KG120800.2.p [229-237]
[R].YSYGDRSPGYDQNDYKK.[S]	1xPhospho [S7(100)]	5	36	Pavir.1KG120800.2.p	Pavir.1KG120800.1.p [179-195]; Pavir.1KG120800.3.p [179-195]; Pavir.1KG120800.5.p [179-195]; Pavir.1KG120800.6.p [179-195]; Pavir.1KG120800.2.p [179-195]	9.47702e+07	2.47544e+07	6.89833e+07		5.05195e+06	74557392	6.61045e+07	7.83427e+07	72497864	4.0416e+07	1.56869e+07	27456961	42949472	9.08487e+07	9.76882e+07
[K].LESPGHAVVPNSDLTEPR.[D]	1xPhospho [S3(100)]	3	9	Pavir.1KG121800.3.p	Pavir.1KG121800.3.p [626-643]; Pavir.1KG121800.5.p [626-643]; Pavir.1KG121800.4.p [626-643]	3.98817e+06		7.37148e+06		14654731	22403366	15845065	17336468	25185852	22239652	49104260	21410270		343609	9058598
[R].KLSAMEHVK.[K]		2	12	Pavir.1KG122100.1.p	Pavir.1NG104100.2.p [11-19]; Pavir.1KG122100.1.p [11-19]	190640	5.67493e+06	147209388	3.09306e+06	737517	618274	150255		120731	315395	211599	1.06461e+06
[R].ALEIHNMDSDDDRDKEHGSR.[K]	1xPhospho [S9(100)]	1	4	Pavir.1KG122300.2.p	Pavir.1KG122300.2.p [171-190]	3.88509e+06		6.95737e+06					1.73524e+06	627460	665966	386678
[R].ALEIHNMDSDDDRDKEHGSR.[K]	1xOxidation [M7]; 1xPhospho [S9(100)]	1	6	Pavir.1KG122300.2.p	Pavir.1KG122300.2.p [171-190]	750380	1.87272e+06	3.09663e+06		1.72105e+06	2.09716e+06	2.11561e+06	1.56203e+06		985775	717319	91919.5	24372.4	26195.6	42875.7
[R].SYDRERDPYHER.[D]	1xPhospho [S1(100)]	1	26	Pavir.1KG122300.2.p	Pavir.1KG122300.2.p [116-127]		1.62468e+06	4.26681e+06		5.22071e+06	6.33316e+06	1.56014e+07	2.49831e+07	4.32352e+06	824095		411224
[K].EMAYIPLDEDMK.[V]	2xOxidation [M2; M11]	5	1	Pavir.1KG122400.1.p	Pavir.1NG104500.3.p [490-501]; Pavir.1KG122400.1.p [490-501]; Pavir.1NG104500.2.p [490-501]; Pavir.5KG443800.1.p [493-504]; Pavir.5NG404800.1.p [504-515]
[K].GSSAEIIPFLK.[T]		5	2	Pavir.1KG122400.1.p	Pavir.1NG104500.3.p [131-141]; Pavir.1KG122400.1.p [131-141]; Pavir.1NG104500.2.p [131-141]; Pavir.5KG443800.1.p [133-143]; Pavir.5NG404800.1.p [144-154]	3756972	37301444	221269				505876	464575	529750				3.83565e+06	5.26148e+06	2.61961e+06
[K].SVQQSQEPESSTLEK.[S]		1	2	Pavir.1KG122400.1.p	Pavir.1KG122400.1.p [625-639]
[K].AHSSLSFSDETFPK.[V]	1xPhospho [S/T]	8	18	Pavir.1KG122900.3.p	Pavir.1KG122900.3.p [718-731]; Pavir.1KG122900.6.p [718-731]; Pavir.1KG122900.7.p [549-562]; Pavir.1KG122900.4.p [678-691]; Pavir.1KG122900.2.p [438-451]; Pavir.1KG122900.1.p [603-616]; Pavir.1KG122900.8.p [457-470]; Pavir.1KG122900.5.p [718-731]	12956234	3932728	19535728		12699100	12951379	12786528	1.45172e+07	1.85315e+07	18090372	4.98198e+06	11223917	1.11526e+06	5.22611e+06	3.22153e+06
[R].LTGSFSDASLEFQR.[K]	1xPhospho [S4(99.4)]	3	1	Pavir.1KG123700.2.p	Pavir.1KG123700.3.p [131-144]; Pavir.1KG123700.2.p [148-161]; Pavir.1KG123700.1.p [131-144]	1.28657e+06	242038					7718334	3.01946e+06	7039278				2.96626e+06	5.23413e+06	4592091
[R].EELQLLQEPGSYVGEVVK.[V]		4	1	Pavir.1KG124000.1.p	Pavir.1NG106300.2.p [76-93]; Pavir.1KG124000.2.p [78-95]; Pavir.1KG124000.1.p [78-95]; Pavir.1NG106300.1.p [76-93]
[R].NDSYMLHLILPSK.[V]	1xOxidation [M5]	4	1	Pavir.1KG124000.1.p	Pavir.1NG106300.2.p [123-135]; Pavir.1KG124000.2.p [135-147]; Pavir.1KG124000.1.p [135-147]; Pavir.1NG106300.1.p [133-145]
[R].VHVTQEDFEMAVAK.[V]	1xOxidation [M10]	6	1	Pavir.1KG124000.1.p	Pavir.1NG106300.2.p [382-395]; Pavir.1KG124000.1.p [394-407]; Pavir.4KG316100.2.p [393-406]; Pavir.4NG189700.4.p [298-311]; Pavir.4NG189700.1.p [393-406]; Pavir.1NG106300.1.p [392-405]	197720	30935524	321415							1.90668e+06	238793
[R].NDSYMLHLILPSK.[V]		4	2	Pavir.1KG124000.1.p	Pavir.1NG106300.2.p [123-135]; Pavir.1KG124000.2.p [135-147]; Pavir.1KG124000.1.p [135-147]; Pavir.1NG106300.1.p [133-145]
[K].VEKVPDSTYDMIGGLDQQIK.[E]		8	2	Pavir.1KG124000.1.p	Pavir.4NG189700.3.p [156-175]; Pavir.1NG106300.2.p [145-164]; Pavir.1KG124000.2.p [157-176]; Pavir.1KG124000.1.p [157-176]; Pavir.4KG316100.2.p [156-175]; Pavir.4NG189700.4.p [61-80]; Pavir.4NG189700.1.p [156-175]; Pavir.1NG106300.1.p [155-174]
[K].VPDSTYDMIGGLDQQIK.[E]	1xOxidation [M8]	8	3	Pavir.1KG124000.1.p	Pavir.4NG189700.3.p [159-175]; Pavir.1NG106300.2.p [148-164]; Pavir.1KG124000.2.p [160-176]; Pavir.1KG124000.1.p [160-176]; Pavir.4KG316100.2.p [159-175]; Pavir.4NG189700.4.p [64-80]; Pavir.4NG189700.1.p [159-175]; Pavir.1NG106300.1.p [158-174]
[R].KIEFPNPNEDSR.[F]		4	4	Pavir.1KG124000.1.p	Pavir.1NG106300.2.p [320-331]; Pavir.1KG124000.2.p [332-343]; Pavir.1KG124000.1.p [332-343]; Pavir.1NG106300.1.p [330-341]	238238	169228400	195932					1274863	595373	304332	319836	243992
[R].IDILDQALLRPGR.[I]		4	5	Pavir.1KG124000.1.p	Pavir.1NG106300.2.p [304-316]; Pavir.1KG124000.2.p [316-328]; Pavir.1KG124000.1.p [316-328]; Pavir.1NG106300.1.p [314-326]					6939395	3.55947e+06	501094		435024	722462	1.12522e+06	396822
[R].GAADRGSGGGGDYANFGGR.[G]	1xPhospho [S7(100)]	5	3	Pavir.1KG125800.2.p	Pavir.1NG108900.4.p [32-50]; Pavir.1KG125800.4.p [32-50]; Pavir.1KG125800.2.p [32-50]; Pavir.1NG108900.2.p [32-50]; Pavir.1NG108900.6.p [32-50]	14151642		1.52925e+06										5.69445e+06	843862	35683260
[R].EVELISVAVHR.[N]		5	1	Pavir.1KG138600.1.p	Pavir.9NG144800.1.p [327-337]; Pavir.9KG034600.11.p [278-288]; Pavir.1KG138600.1.p [329-339]; Pavir.1NG225100.1.p [329-339]; Pavir.9KG034600.3.p [327-337]
[R].LEEEDDVLLLDHVK.[K]		4	1	Pavir.1KG138600.1.p	Pavir.9NG144800.1.p [490-503]; Pavir.9KG034600.11.p [441-454]; Pavir.1KG138600.1.p [492-505]; Pavir.9KG034600.3.p [490-503]	357643	69912880	503127								213765	726759
[R].WEEWQQVEVTR.[R]		5	1	Pavir.1KG138600.1.p	Pavir.9NG144800.1.p [565-575]; Pavir.9KG034600.11.p [516-526]; Pavir.1KG138600.1.p [567-577]; Pavir.1NG225100.1.p [567-577]; Pavir.9KG034600.3.p [565-575]
[K].RLTDYESPGGEAAFLR.[E]	1xPhospho [S7(100)]	5	3	Pavir.1KG138600.1.p	Pavir.9NG144800.1.p [311-326]; Pavir.9KG034600.11.p [262-277]; Pavir.1KG138600.1.p [313-328]; Pavir.1NG225100.1.p [313-328]; Pavir.9KG034600.3.p [311-326]
[R].LTDYESPGGEAAFLR.[E]	1xPhospho [S6(100)]	5	6	Pavir.1KG138600.1.p	Pavir.9NG144800.1.p [312-326]; Pavir.9KG034600.11.p [263-277]; Pavir.1KG138600.1.p [314-328]; Pavir.1NG225100.1.p [314-328]; Pavir.9KG034600.3.p [312-326]
[K].EAPVVAAAAAEEAAEKK.[D]		3	2	Pavir.1KG138800.1.p	Pavir.1KG138800.1.p [143-159]; Pavir.1KG138800.3.p [141-157]; Pavir.1KG138800.2.p [142-158]								328146	1305934
[K].EAPVVAAAAAEEAAEK.[K]		3	3	Pavir.1KG138800.1.p	Pavir.1KG138800.1.p [143-158]; Pavir.1KG138800.3.p [141-156]; Pavir.1KG138800.2.p [142-157]	575630	92337862	1.64274e+06							1.20512e+06	1.09622e+06	528267		1.07787e+06	652328
[K].VSSLLPVAAEEAPK.[E]		3	4	Pavir.1KG138800.1.p	Pavir.1KG138800.1.p [129-142]; Pavir.1KG138800.3.p [127-140]; Pavir.1KG138800.2.p [128-141]	576552	95313704						7.6744e+06	3025962				7657185	23881990	5.6877e+06
[K].VVEIYESVPAPLK.[QV]		5	3	Pavir.1KG138800.1.p; Pavir.1NG221800.1.p	Pavir.1KG138800.1.p [56-68]; Pavir.1NG221800.2.p [56-68]; Pavir.1KG138800.3.p [55-67]; Pavir.1NG221800.1.p [56-68]; Pavir.1KG138800.2.p [56-68]
[K].EGINGEFEEK.[K]		4	3	Pavir.1KG138800.1.p; Pavir.1NG221800.1.p	Pavir.1KG138800.1.p [39-48]; Pavir.1NG221800.2.p [39-48]; Pavir.1NG221800.1.p [39-48]; Pavir.1KG138800.2.p [39-48]	3.72078e+06	390895392												2184723	1.82721e+06
[K].SFDESKEGINGEFEEK.[K]		4	6	Pavir.1KG138800.1.p; Pavir.1NG221800.1.p	Pavir.1KG138800.1.p [33-48]; Pavir.1NG221800.2.p [33-48]; Pavir.1NG221800.1.p [33-48]; Pavir.1KG138800.2.p [33-48]
[R].FEQSGGWIR.[A]		3	1	Pavir.1KG139300.1.p	Pavir.7NG319500.1.p [178-186]; Pavir.7KG299500.2.p [185-193]; Pavir.1KG139300.1.p [185-193]
[R].ALLEEAENER.[M]		6	4	Pavir.1KG139300.1.p	Pavir.7NG319800.1.p [195-204]; Pavir.7KG299700.1.p [194-203]; Pavir.7KG299500.2.p [194-203]; Pavir.7KG332300.1.p [194-203]; Pavir.7NG319900.1.p [194-203]; Pavir.1KG139300.1.p [194-203]	1.04347e+06	268802464					356484	4.33849e+06	499950		985925	864101		19862330	345782
[R].IENLDDEWR.[Y]		4	2	Pavir.1KG140805.1.p	Pavir.1KG140805.3.p [56-64]; Pavir.1KG140805.2.p [56-64]; Pavir.1KG140805.4.p [56-64]; Pavir.1KG140805.1.p [56-64]	6.15748e+06	38232212	6946166							17641208	4.08901e+06	4305907		6.73437e+06	2450649
[R].AFEFIGDEK.[A]		1	1	Pavir.1KG142300.1.p	Pavir.1KG142300.1.p [536-544]
[K].GGAKPEKPVALDTSPSSSK.[S]	1xPhospho [T/S]	1	12	Pavir.1KG142300.1.p	Pavir.1KG142300.1.p [233-251]	2.29114e+07	43300320	6.90932e+07		80718656	84822072	9.93564e+07	1.04377e+08	77595584	79011304	1.06697e+08	6.76381e+07
[R].EVILGSSSLDDPPQFITK.[L]		7	1	Pavir.1KG159500.1.p	Pavir.1KG159500.1.p [628-645]; Pavir.1NG204200.4.p [628-645]; Pavir.1KG159500.8.p [619-636]; Pavir.1KG159500.7.p [627-644]; Pavir.1NG204200.2.p [600-617]; Pavir.1KG159500.6.p [510-527]; Pavir.1KG159500.10.p [596-613]
[R].GSDDGYSSDSVLK.[H]	1xPhospho [S2(100)]	8	66	Pavir.1KG159500.1.p	Pavir.1KG159500.1.p [577-589]; Pavir.1NG204200.4.p [577-589]; Pavir.1KG159500.8.p [568-580]; Pavir.1KG159500.9.p [577-589]; Pavir.1KG159500.7.p [576-588]; Pavir.1NG204200.2.p [549-561]; Pavir.1KG159500.6.p [459-471]; Pavir.1KG159500.10.p [545-557]	112465356	4.87715e+06			609849	923268	371391	2.17175e+06		3.41554e+07	1.54074e+06	1.86174e+06	1.66848e+06	1.27308e+06	1.04114e+07
[M].TLGSSGAGSSVVVPR.[N]	1xPhospho [S4(100)]	1	14	Pavir.1KG161500.1.p	Pavir.1KG161500.1.p [2-16]							12877166	13773880	4417984	10778346	6.54136e+06	4866591	5.12503e+06	14051296	1.79449e+07
[R].VDAEDQLEGAEWLIK.[K]		3	1	Pavir.1KG162900.1.p	Pavir.1KG162900.3.p [393-407]; Pavir.1KG162900.2.p [437-451]; Pavir.1KG162900.1.p [638-652]
[K].NIGVETPTLEEWR.[R]		4	2	Pavir.1KG172000.1.p	Pavir.1NG148200.4.p [191-203]; Pavir.1NG148200.2.p [228-240]; Pavir.1KG172000.1.p [229-241]; Pavir.1NG148200.5.p [176-188]										421571	605955	407398
[K].RLFSGPR.[I]	1xPhospho [S4(100)]	2	20	Pavir.1KG172000.1.p	Pavir.1NG148200.2.p [29-35]; Pavir.1KG172000.1.p [29-35]	7058243		184981568		511858892	448228624	342524128	2.22543e+07	348345592	163225904	438054368	330980128	84076.1	298465	266315
[K].ELELLNDGANVYK.[L]		2	1	Pavir.1KG176000.1.p	Pavir.1NG133200.1.p [54-66]; Pavir.1KG176000.1.p [54-66]
[R].IEYISAELKR.[M]		2	1	Pavir.1KG176000.1.p	Pavir.1NG133200.1.p [88-97]; Pavir.1KG176000.1.p [88-97]
[R].AKGLSARDMTALSGAHTVGR.[A]	1xOxidation [M9]; 1xPhospho [S/T]	1	1	Pavir.1KG177500.1.p	Pavir.1KG177500.1.p [181-200]
[K].MGNISPLTGSSGEVR.[A]		1	1	Pavir.1KG178000.1.p	Pavir.1KG178000.1.p [298-312]
[K].MGNISPLTGSSGEVR.[A]	1xOxidation [M1]	1	2	Pavir.1KG178000.1.p	Pavir.1KG178000.1.p [298-312]	867013	119590496	920853
[R].GYEVIDAIK.[ATS]		7	19	Pavir.1KG178000.1.p	Pavir.5NG033000.1.p [105-113]; Pavir.1KG148300.1.p [99-107]; Pavir.4NG174421.1.p [99-107]; Pavir.4NG164200.2.p [178-186]; Pavir.4NG162622.1.p [107-115]; Pavir.1KG178000.1.p [98-106]; Pavir.5KG032500.1.p [104-112]	5801529	374259392	1.32401e+06		13890129	201995	4.73955e+06	26527164	20087366	16768358	23629916	21728958	4410138	60128060	7.74243e+06
[R].MGASILR.[ML]		7	27	Pavir.1KG178000.1.p	Pavir.4KG240800.1.p [63-69]; Pavir.5NG033000.1.p [60-66]; Pavir.4NG164200.2.p [134-140]; Pavir.4NG162600.1.p [62-68]; Pavir.4KG245400.1.p [160-166]; Pavir.1KG178000.1.p [54-60]; Pavir.5KG032500.1.p [59-65]	41625260	140213120	466854		43344016	13408558	15257641	5.74384e+07	30016441	6.34333e+07	1.38958e+07	1.72398e+07	20460544	7.74223e+07	4.34299e+07
[K].GEANISYICSR.[Y]	1xCarbamidomethyl [C9]; 1xPhospho [S/Y]	11	1	Pavir.1KG178100.3.p	Pavir.1KG178100.4.p [208-218]; Pavir.1KG178100.5.p [226-236]; Pavir.4KG241100.3.p [188-198]; Pavir.4NG163300.1.p [217-227]; Pavir.1KG178100.1.p [226-236]; Pavir.1NG128200.3.p [195-205]; Pavir.1NG128200.1.p [225-235]; Pavir.4KG241100.4.p [183-193]; Pavir.1KG178100.3.p [226-236]; Pavir.1NG128200.2.p [225-235]; Pavir.4KG241100.1.p [219-229]
[K].LAYGEDSELIK.[D]		6	1	Pavir.1KG178300.5.p	Pavir.1KG178300.5.p [84-94]; Pavir.1KG178300.10.p [19-29]; Pavir.1KG178300.4.p [111-121]; Pavir.1KG178300.8.p [111-121]; Pavir.1KG178300.3.p [111-121]; Pavir.1KG178300.1.p [111-121]										1.67858e+06	16400814	17312836
[M].ASSLFGHVEPAPK.[D]		2	1	Pavir.1KG178300.5.p	Pavir.1KG178300.5.p [2-14]; Pavir.1NG128000.3.p [2-14]											415600	328991		380373	519730
[R].LFADFQK.[R]		10	2	Pavir.1KG178300.5.p	Pavir.1KG178300.5.p [112-118]; Pavir.1KG178300.10.p [47-53]; Pavir.1KG178300.4.p [139-145]; Pavir.1NG128000.1.p [139-145]; Pavir.1KG178300.8.p [139-145]; Pavir.1NG128000.4.p [139-145]; Pavir.1NG128000.3.p [112-118]; Pavir.1KG178300.3.p [139-145]; Pavir.1NG128000.2.p [121-127]; Pavir.1KG178300.1.p [139-145]	731079	66468728					197147	8.32544e+06
[K].SFTYYHPESR.[G]		10	2	Pavir.1KG178300.5.p	Pavir.1KG178300.5.p [149-158]; Pavir.1KG178300.10.p [84-93]; Pavir.1KG178300.4.p [176-185]; Pavir.1NG128000.1.p [176-185]; Pavir.1KG178300.8.p [176-185]; Pavir.1NG128000.4.p [176-185]; Pavir.1NG128000.3.p [149-158]; Pavir.1KG178300.3.p [176-185]; Pavir.1NG128000.2.p [158-167]; Pavir.1KG178300.1.p [176-185]
[K].AVSLPSSPHR.[S]	2xPhospho [S3(100); S7(99.4)]	8	13	Pavir.1KG179900.1.p	Pavir.1KG179900.2.p [476-485]; Pavir.1KG179900.11.p [448-457]; Pavir.1KG179900.10.p [447-456]; Pavir.1KG179900.9.p [477-486]; Pavir.1KG179900.8.p [461-470]; Pavir.1KG179900.7.p [476-485]; Pavir.1KG179900.1.p [477-486]; Pavir.1NG131338.1.p [475-484]	20706126	1.51921e+07	2.43179e+07		3.17677e+07	2.37297e+07	2.23034e+07	1.70011e+07	2.49305e+07	1.61928e+07	2.75184e+07	2.76984e+07
[K].AVSLPSSPHR.[S]	1xPhospho [S]	8	16	Pavir.1KG179900.1.p	Pavir.1KG179900.2.p [476-485]; Pavir.1KG179900.11.p [448-457]; Pavir.1KG179900.10.p [447-456]; Pavir.1KG179900.9.p [477-486]; Pavir.1KG179900.8.p [461-470]; Pavir.1KG179900.7.p [476-485]; Pavir.1KG179900.1.p [477-486]; Pavir.1NG131338.1.p [475-484]	19552690	79150632	89355416		5.40773e+06	19555128	2.18609e+07	3.70006e+06	1.76148e+07	7.16927e+07	1.09752e+08	98137510		270434	200424
[R].TSSEELSHFLENR.[G]	1xPhospho [S3(100)]	8	24	Pavir.1KG179900.1.p	Pavir.1KG179900.2.p [168-180]; Pavir.1KG179900.11.p [168-180]; Pavir.1KG179900.10.p [168-180]; Pavir.1KG179900.9.p [168-180]; Pavir.1KG179900.8.p [168-180]; Pavir.1KG179900.7.p [168-180]; Pavir.1KG179900.1.p [168-180]; Pavir.1NG131338.1.p [166-178]	2.91658e+07	3238330	2.17583e+07				3.37132e+07	3.30695e+07	1.81712e+07	1.63645e+07	1.10983e+06	5337738	1.67374e+07	3.83734e+07	42571588
[R].SISITPEISDDIVR.[A]	1xPhospho [S3(100)]	6	54	Pavir.1KG179900.1.p	Pavir.1KG179900.2.p [400-413]; Pavir.1KG179900.9.p [401-414]; Pavir.1KG179900.8.p [385-398]; Pavir.1KG179900.7.p [400-413]; Pavir.1KG179900.1.p [401-414]; Pavir.1NG131338.1.p [399-412]	37428549	16595158	28141867				36678250	39451923	25319938	41789560		8.14662e+06	4.01316e+06	32983190	1.66277e+07
[R].FSPFHENR.[L]		2	2	Pavir.1KG180731.1.p	Pavir.1KG180731.1.p [15-22]; Pavir.1NG131800.8.p [15-22]
[-].MLNLANLAEEVQIAHR.[R]	1xOxidation [M1]	1	1	Pavir.1KG181862.7.p	Pavir.1KG181862.7.p [1-16]
[R].QVSTFGLALVK.[L]		18	1	Pavir.1KG181862.7.p; Pavir.1NG132600.1.p	Pavir.1KG181862.1.p [436-446]; Pavir.1KG181862.11.p [436-446]; Pavir.1NG132600.9.p [110-120]; Pavir.1NG132600.5.p [201-211]; Pavir.1KG181862.2.p [431-441]; Pavir.1KG181862.9.p [436-446]; Pavir.1NG132600.2.p [437-447]; Pavir.1NG132600.7.p [437-447]; Pavir.1KG181862.3.p [436-446]; Pavir.1KG181862.4.p [436-446]; Pavir.1KG181862.10.p [201-211]; Pavir.1NG132600.3.p [437-447]; Pavir.1KG181862.6.p [436-…	402813	19054628						2579054	3.77756e+06
[K].RQDWLLSELR.[G]		18	1	Pavir.1KG181862.7.p; Pavir.1NG132600.1.p	Pavir.1KG181862.1.p [480-489]; Pavir.1KG181862.11.p [480-489]; Pavir.1NG132600.9.p [154-163]; Pavir.1NG132600.5.p [245-254]; Pavir.1KG181862.2.p [475-484]; Pavir.1KG181862.9.p [480-489]; Pavir.1NG132600.2.p [481-490]; Pavir.1NG132600.7.p [481-490]; Pavir.1KG181862.3.p [480-489]; Pavir.1KG181862.4.p [480-489]; Pavir.1KG181862.10.p [245-254]; Pavir.1NG132600.3.p [481-490]; Pavir.1KG181862.6.p [480-…
[K].EMYNEWPFFR.[V]	1xOxidation [M2]	14	1	Pavir.1KG181862.7.p; Pavir.1NG132600.1.p	Pavir.1KG181862.1.p [808-817]; Pavir.1NG132600.9.p [482-491]; Pavir.1NG132600.5.p [573-582]; Pavir.1KG181862.2.p [803-812]; Pavir.1NG132600.2.p [748-757]; Pavir.1KG181862.3.p [774-783]; Pavir.1KG181862.4.p [808-817]; Pavir.1KG181862.10.p [573-582]; Pavir.1NG132600.3.p [809-818]; Pavir.1KG181862.6.p [808-817]; Pavir.1KG181862.7.p [708-717]; Pavir.1NG132600.1.p [809-818]; Pavir.1KG181862.8.p [693-7…
[R].ALMDEMAVVATK.[E]		15	1	Pavir.1KG181862.7.p; Pavir.1NG132600.1.p	Pavir.1KG181862.1.p [709-720]; Pavir.1NG132600.9.p [383-394]; Pavir.1NG132600.5.p [474-485]; Pavir.1KG181862.2.p [704-715]; Pavir.1KG181862.9.p [709-720]; Pavir.1NG132600.2.p [649-660]; Pavir.1KG181862.3.p [675-686]; Pavir.1KG181862.4.p [709-720]; Pavir.1KG181862.10.p [474-485]; Pavir.1NG132600.3.p [710-721]; Pavir.1KG181862.6.p [709-720]; Pavir.1KG181862.7.p [609-620]; Pavir.1NG132600.1.p [710-7…
[R].ALMDEMAVVATK.[E]	2xOxidation [M3; M6]	15	1	Pavir.1KG181862.7.p; Pavir.1NG132600.1.p	Pavir.1KG181862.1.p [709-720]; Pavir.1NG132600.9.p [383-394]; Pavir.1NG132600.5.p [474-485]; Pavir.1KG181862.2.p [704-715]; Pavir.1KG181862.9.p [709-720]; Pavir.1NG132600.2.p [649-660]; Pavir.1KG181862.3.p [675-686]; Pavir.1KG181862.4.p [709-720]; Pavir.1KG181862.10.p [474-485]; Pavir.1NG132600.3.p [710-721]; Pavir.1KG181862.6.p [709-720]; Pavir.1KG181862.7.p [609-620]; Pavir.1NG132600.1.p [710-7…	867122	46953544												3.68799e+06	351573
[R].ALMDEMAVVATK.[E]	1xOxidation [M6]	15	2	Pavir.1KG181862.7.p; Pavir.1NG132600.1.p	Pavir.1KG181862.1.p [709-720]; Pavir.1NG132600.9.p [383-394]; Pavir.1NG132600.5.p [474-485]; Pavir.1KG181862.2.p [704-715]; Pavir.1KG181862.9.p [709-720]; Pavir.1NG132600.2.p [649-660]; Pavir.1KG181862.3.p [675-686]; Pavir.1KG181862.4.p [709-720]; Pavir.1KG181862.10.p [474-485]; Pavir.1NG132600.3.p [710-721]; Pavir.1KG181862.6.p [709-720]; Pavir.1KG181862.7.p [609-620]; Pavir.1NG132600.1.p [710-7…								551655	752241				163825	299016
[R].EEVFDALK.[N]		14	2	Pavir.1KG181862.7.p; Pavir.1NG132600.1.p	Pavir.1KG181862.1.p [154-161]; Pavir.1KG181862.11.p [154-161]; Pavir.1KG181862.2.p [154-161]; Pavir.1KG181862.9.p [154-161]; Pavir.1NG132600.2.p [155-162]; Pavir.1NG132600.7.p [155-162]; Pavir.1KG181862.3.p [154-161]; Pavir.1KG181862.4.p [154-161]; Pavir.1NG132600.3.p [155-162]; Pavir.1KG181862.6.p [154-161]; Pavir.1KG181862.7.p [54-61]; Pavir.1NG132600.8.p [155-162]; Pavir.1NG132600.1.p [155-162…	248495	721002112					417967	21897170	12312641	8.96152e+06	17084652	10887654		77285792	6347868
[R].TPPTPQDEMR.[A]		14	2	Pavir.1KG181862.7.p; Pavir.1NG132600.1.p	Pavir.1KG181862.1.p [228-237]; Pavir.1KG181862.11.p [228-237]; Pavir.1KG181862.2.p [228-237]; Pavir.1KG181862.9.p [228-237]; Pavir.1NG132600.2.p [229-238]; Pavir.1NG132600.7.p [229-238]; Pavir.1KG181862.3.p [228-237]; Pavir.1KG181862.4.p [228-237]; Pavir.1NG132600.3.p [229-238]; Pavir.1KG181862.6.p [228-237]; Pavir.1KG181862.7.p [128-137]; Pavir.1NG132600.8.p [229-238]; Pavir.1NG132600.1.p [229-2…
[K].LLVAEDLQSFGEQLRK.[N]		13	3	Pavir.1KG181862.7.p; Pavir.1NG132600.1.p	Pavir.1KG181862.1.p [841-856]; Pavir.1NG132600.9.p [515-530]; Pavir.1NG132600.5.p [606-621]; Pavir.1KG181862.2.p [836-851]; Pavir.1NG132600.2.p [781-796]; Pavir.1KG181862.3.p [807-822]; Pavir.1KG181862.4.p [841-856]; Pavir.1KG181862.10.p [606-621]; Pavir.1KG181862.6.p [841-856]; Pavir.1KG181862.7.p [741-756]; Pavir.1NG132600.1.p [842-857]; Pavir.1KG181862.8.p [726-741]; Pavir.1NG132600.6.p [557-5…
[R].RTPPTPQDEMR.[A]		14	3	Pavir.1KG181862.7.p; Pavir.1NG132600.1.p	Pavir.1KG181862.1.p [227-237]; Pavir.1KG181862.11.p [227-237]; Pavir.1KG181862.2.p [227-237]; Pavir.1KG181862.9.p [227-237]; Pavir.1NG132600.2.p [228-238]; Pavir.1NG132600.7.p [228-238]; Pavir.1KG181862.3.p [227-237]; Pavir.1KG181862.4.p [227-237]; Pavir.1NG132600.3.p [228-238]; Pavir.1KG181862.6.p [227-237]; Pavir.1KG181862.7.p [127-137]; Pavir.1NG132600.8.p [228-238]; Pavir.1NG132600.1.p [228-2…
[K].NQTVDLVFTAHPTQSVR.[R]		14	9	Pavir.1KG181862.7.p; Pavir.1NG132600.1.p	Pavir.1KG181862.1.p [162-178]; Pavir.1KG181862.11.p [162-178]; Pavir.1KG181862.2.p [162-178]; Pavir.1KG181862.9.p [162-178]; Pavir.1NG132600.2.p [163-179]; Pavir.1NG132600.7.p [163-179]; Pavir.1KG181862.3.p [162-178]; Pavir.1KG181862.4.p [162-178]; Pavir.1NG132600.3.p [163-179]; Pavir.1KG181862.6.p [162-178]; Pavir.1KG181862.7.p [62-78]; Pavir.1NG132600.8.p [163-179]; Pavir.1NG132600.1.p [163-179…	1.83236e+06	154659404	231133392		5.35755e+06	1.49673e+06	653944	1156958	852035	777896	9.72882e+06	295337
[R].GDFADEASAPTESDIEETLK.[R]		14	10	Pavir.1KG181862.7.p; Pavir.1NG132600.1.p	Pavir.1KG181862.1.p [124-143]; Pavir.1KG181862.11.p [124-143]; Pavir.1KG181862.2.p [124-143]; Pavir.1KG181862.9.p [124-143]; Pavir.1NG132600.2.p [125-144]; Pavir.1NG132600.7.p [125-144]; Pavir.1KG181862.3.p [124-143]; Pavir.1KG181862.4.p [124-143]; Pavir.1NG132600.3.p [125-144]; Pavir.1KG181862.6.p [124-143]; Pavir.1KG181862.7.p [24-43]; Pavir.1NG132600.8.p [125-144]; Pavir.1NG132600.1.p [125-144…	3.14748e+06	2.54088e+08					910978		535146	4659286		1.28295e+06	2450544	13269594
[R].DPAFQVSPQPALSK.[E]	1xPhospho [S7(100)]	11	12	Pavir.1KG181862.7.p; Pavir.1NG132600.1.p	Pavir.1KG181862.1.p [908-921]; Pavir.1NG132600.9.p [582-595]; Pavir.1NG132600.5.p [673-686]; Pavir.1KG181862.2.p [903-916]; Pavir.1NG132600.2.p [848-861]; Pavir.1KG181862.3.p [874-887]; Pavir.1KG181862.10.p [673-686]; Pavir.1KG181862.7.p [808-821]; Pavir.1NG132600.1.p [909-922]; Pavir.1KG181862.8.p [793-806]; Pavir.1NG132600.6.p [624-637]	7727060		3.86398e+06								524346	678854	757279		1.49784e+06
[R].SIVFQEPR.[F]		15	13	Pavir.1KG181862.7.p; Pavir.1NG132600.1.p	Pavir.1KG181862.1.p [724-731]; Pavir.1NG132600.9.p [398-405]; Pavir.1NG132600.5.p [489-496]; Pavir.1KG181862.2.p [719-726]; Pavir.1KG181862.9.p [724-731]; Pavir.1NG132600.2.p [664-671]; Pavir.1KG181862.3.p [690-697]; Pavir.1KG181862.4.p [724-731]; Pavir.1KG181862.10.p [489-496]; Pavir.1NG132600.3.p [725-732]; Pavir.1KG181862.6.p [724-731]; Pavir.1KG181862.7.p [624-631]; Pavir.1NG132600.1.p [725-7…	17113604	512718176	5164032				8595579	74184352	50312344	45965020	70882656	154247840		72487688	12795526
[R].IRDPAFQVSPQPALSK.[E]		11	19	Pavir.1KG181862.7.p; Pavir.1NG132600.1.p	Pavir.1KG181862.1.p [906-921]; Pavir.1NG132600.9.p [580-595]; Pavir.1NG132600.5.p [671-686]; Pavir.1KG181862.2.p [901-916]; Pavir.1NG132600.2.p [846-861]; Pavir.1KG181862.3.p [872-887]; Pavir.1KG181862.10.p [671-686]; Pavir.1KG181862.7.p [806-821]; Pavir.1NG132600.1.p [907-922]; Pavir.1KG181862.8.p [791-806]; Pavir.1NG132600.6.p [622-637]					20794114	170313920	98040016	30190122	24731994	10647048	8.24165e+06	3.3082e+07
[K].DVLEGDPYLK.[Q]		11	20	Pavir.1KG181862.7.p; Pavir.1NG132600.1.p	Pavir.1KG181862.1.p [873-882]; Pavir.1NG132600.9.p [547-556]; Pavir.1NG132600.5.p [638-647]; Pavir.1KG181862.2.p [868-877]; Pavir.1NG132600.2.p [813-822]; Pavir.1KG181862.3.p [839-848]; Pavir.1KG181862.10.p [638-647]; Pavir.1KG181862.7.p [773-782]; Pavir.1NG132600.1.p [874-883]; Pavir.1KG181862.8.p [758-767]; Pavir.1NG132600.6.p [589-598]	4830289	460749472					850870	17689368	10752000	7.56883e+06	9520189	9408511	381861	36527180	2.0278e+06
[K].GDPGIAAVYDK.[L]		14	22	Pavir.1KG181862.7.p; Pavir.1NG132600.1.p	Pavir.1KG181862.1.p [830-840]; Pavir.1NG132600.9.p [504-514]; Pavir.1NG132600.5.p [595-605]; Pavir.1KG181862.2.p [825-835]; Pavir.1NG132600.2.p [770-780]; Pavir.1KG181862.3.p [796-806]; Pavir.1KG181862.4.p [830-840]; Pavir.1KG181862.10.p [595-605]; Pavir.1NG132600.3.p [831-841]; Pavir.1KG181862.6.p [830-840]; Pavir.1KG181862.7.p [730-740]; Pavir.1NG132600.1.p [831-841]; Pavir.1KG181862.8.p [715-7…	27513826	1110652288	1.41684e+07		51256256	13295377	2.50875e+07	77994768	5.01906e+07	54078944	43170528	66455728	4109276	107090912	14343533
[K].LADLEAAPAAVAR.[L]		17	27	Pavir.1KG181862.7.p; Pavir.1NG132600.1.p	Pavir.1KG181862.1.p [562-574]; Pavir.1KG181862.11.p [562-574]; Pavir.1NG132600.9.p [236-248]; Pavir.1NG132600.5.p [327-339]; Pavir.1KG181862.2.p [557-569]; Pavir.1KG181862.9.p [562-574]; Pavir.1NG132600.2.p [563-575]; Pavir.1NG132600.7.p [563-575]; Pavir.1KG181862.3.p [562-574]; Pavir.1KG181862.4.p [562-574]; Pavir.1KG181862.10.p [327-339]; Pavir.1NG132600.3.p [563-575]; Pavir.1KG181862.6.p [562-…	11974636	554828096	3.19787e+06				6.19134e+06	54083648	42110560	26236706	23478386	60944908	2.55638e+06	55692744	10347339
[K].DITADDKQELDEALQR.[E]		14	40	Pavir.1KG181862.7.p; Pavir.1NG132600.1.p	Pavir.1KG181862.1.p [199-214]; Pavir.1KG181862.11.p [199-214]; Pavir.1KG181862.2.p [199-214]; Pavir.1KG181862.9.p [199-214]; Pavir.1NG132600.2.p [200-215]; Pavir.1NG132600.7.p [200-215]; Pavir.1KG181862.3.p [199-214]; Pavir.1KG181862.4.p [199-214]; Pavir.1NG132600.3.p [200-215]; Pavir.1KG181862.6.p [199-214]; Pavir.1KG181862.7.p [99-114]; Pavir.1NG132600.8.p [200-215]; Pavir.1NG132600.1.p [200-21…	44313916	3095098868	15224006		1.03946e+06	1.65915e+07	46272212	1.04609e+08	1.08367e+08		37578100	40819064	6.4253e+06	178984096	2.28299e+07
[K].SREEVFDALK.[N]		14	45	Pavir.1KG181862.7.p; Pavir.1NG132600.1.p	Pavir.1KG181862.1.p [152-161]; Pavir.1KG181862.11.p [152-161]; Pavir.1KG181862.2.p [152-161]; Pavir.1KG181862.9.p [152-161]; Pavir.1NG132600.2.p [153-162]; Pavir.1NG132600.7.p [153-162]; Pavir.1KG181862.3.p [152-161]; Pavir.1KG181862.4.p [152-161]; Pavir.1NG132600.3.p [153-162]; Pavir.1KG181862.6.p [152-161]; Pavir.1KG181862.7.p [52-61]; Pavir.1NG132600.8.p [153-162]; Pavir.1NG132600.1.p [153-162…	2.19149e+07	1.64845e+09	9.78947e+06				18691714	9.74699e+07	5.54049e+07	6.34378e+07	7.0842e+07	1.08472e+08		175778176	1.77902e+07
[R].IRDPAFQVSPQPALSK.[E]	1xPhospho [S9(100)]	11	102	Pavir.1KG181862.7.p; Pavir.1NG132600.1.p	Pavir.1KG181862.1.p [906-921]; Pavir.1NG132600.9.p [580-595]; Pavir.1NG132600.5.p [671-686]; Pavir.1KG181862.2.p [901-916]; Pavir.1NG132600.2.p [846-861]; Pavir.1KG181862.3.p [872-887]; Pavir.1KG181862.10.p [671-686]; Pavir.1KG181862.7.p [806-821]; Pavir.1NG132600.1.p [907-922]; Pavir.1KG181862.8.p [791-806]; Pavir.1NG132600.6.p [622-637]	7.17719e+06	6.22729e+07	223521408		526844462	452995832	477367760	6.01903e+08	677506424	6.06237e+08	6.44358e+08	7.34992e+08
[R].KPSGGIESLR.[A]		41	5	Pavir.1KG181862.7.p; Pavir.1NG132600.1.p; Pavir.2KG207600.2.p; Pavir.5NG505300.5.p	Pavir.1KG181862.1.p [758-767]; Pavir.5NG505300.7.p [833-842]; Pavir.5KG551100.1.p [759-768]; Pavir.2KG207600.6.p [760-769]; Pavir.5NG505300.9.p [864-873]; Pavir.5NG505300.20.p [759-768]; Pavir.1NG132600.9.p [432-441]; Pavir.5KG551100.10.p [721-730]; Pavir.1NG132600.5.p [523-532]; Pavir.2KG207600.5.p [709-718]; Pavir.5NG505300.3.p [759-768]; Pavir.1KG181862.2.p [753-762]; Pavir.5NG505300.18.p [759…	1.31888e+07		236678768		232487	14766687	1.2763e+06	602580	717134	1.33603e+07	1.65279e+07	8.38764e+06	45816.3	201056
[R].KPSGGIESLR.[A]	1xPhospho [S3(100)]	41	9	Pavir.1KG181862.7.p; Pavir.1NG132600.1.p; Pavir.2KG207600.2.p; Pavir.5NG505300.5.p	Pavir.1KG181862.1.p [758-767]; Pavir.5NG505300.7.p [833-842]; Pavir.5KG551100.1.p [759-768]; Pavir.2KG207600.6.p [760-769]; Pavir.5NG505300.9.p [864-873]; Pavir.5NG505300.20.p [759-768]; Pavir.1NG132600.9.p [432-441]; Pavir.5KG551100.10.p [721-730]; Pavir.1NG132600.5.p [523-532]; Pavir.2KG207600.5.p [709-718]; Pavir.5NG505300.3.p [759-768]; Pavir.1KG181862.2.p [753-762]; Pavir.5NG505300.18.p [759…	2.13955e+07	1.56603e+06	9.58816e+06		26048201	24943850	1.93675e+07	8.17001e+06	2.14874e+07	2.84804e+07	3.88778e+07	1.77246e+07		915811	835662
[K].RKPSGGIESLR.[A]		41	12	Pavir.1KG181862.7.p; Pavir.1NG132600.1.p; Pavir.2KG207600.2.p; Pavir.5NG505300.5.p	Pavir.1KG181862.1.p [757-767]; Pavir.5NG505300.7.p [832-842]; Pavir.5KG551100.1.p [758-768]; Pavir.2KG207600.6.p [759-769]; Pavir.5NG505300.9.p [863-873]; Pavir.5NG505300.20.p [758-768]; Pavir.1NG132600.9.p [431-441]; Pavir.5KG551100.10.p [720-730]; Pavir.1NG132600.5.p [522-532]; Pavir.2KG207600.5.p [708-718]; Pavir.5NG505300.3.p [758-768]; Pavir.1KG181862.2.p [752-762]; Pavir.5NG505300.18.p [758…					174468876	7.25105e+06		238922	317247	428871	1.68588e+06	1.35301e+06
[K].RKPSGGIESLR.[A]	1xPhospho [S4(100)]	41	20	Pavir.1KG181862.7.p; Pavir.1NG132600.1.p; Pavir.2KG207600.2.p; Pavir.5NG505300.5.p	Pavir.1KG181862.1.p [757-767]; Pavir.5NG505300.7.p [832-842]; Pavir.5KG551100.1.p [758-768]; Pavir.2KG207600.6.p [759-769]; Pavir.5NG505300.9.p [863-873]; Pavir.5NG505300.20.p [758-768]; Pavir.1NG132600.9.p [431-441]; Pavir.5KG551100.10.p [720-730]; Pavir.1NG132600.5.p [522-532]; Pavir.2KG207600.5.p [708-718]; Pavir.5NG505300.3.p [758-768]; Pavir.1KG181862.2.p [752-762]; Pavir.5NG505300.18.p [758…		1.57831e+06	921664		4.37854e+07	3.12341e+07	4.94798e+07	4.24605e+07	2.53492e+07	2.60093e+07	4.66542e+07	5.29034e+07
[R].TYYQQFEEQQTQSLIDQR.[I]		5	4	Pavir.1KG182600.2.p	Pavir.1NG190900.3.p [36-53]; Pavir.1KG182600.3.p [36-53]; Pavir.1KG182600.2.p [54-71]; Pavir.1KG182600.1.p [36-53]; Pavir.1NG190900.2.p [36-53]							424945		2004383	4122504	970667			13578389	387130
[K].GGVDSDVESGELVPGK.[Y]	1xPhospho [S9(99.1)]	2	2	Pavir.1KG184200.1.p	Pavir.1KG121600.1.p [151-166]; Pavir.1KG184200.1.p [164-179]
[K].SSRPSFEDEKPR.[E]	1xPhospho [S5(100)]	1	33	Pavir.1KG184200.1.p	Pavir.1KG184200.1.p [430-441]	2.5435e+07	573327	24722646		146135	21758762	22021290	28709038	24840796	2.72087e+07	1.28574e+07	5.51895e+06	9621427	15443971	22077321
[K].IVVLDKLDYCSNLK.[N]	1xCarbamidomethyl [C10]	7	1	Pavir.1KG184300.2.p	Pavir.3KG076308.1.p [110-123]; Pavir.1KG184300.2.p [56-69]; Pavir.3NG050700.1.p [36-49]; Pavir.9KG487700.1.p [35-48]; Pavir.3KG076308.5.p [36-49]; Pavir.1KG184300.4.p [36-49]; Pavir.1NG125900.1.p [36-49]
[K].NNIYGTHVLLEACR.[Q]	1xCarbamidomethyl [C13]	3	2	Pavir.1KG184300.2.p	Pavir.1KG184300.2.p [127-140]; Pavir.1KG184300.4.p [107-120]; Pavir.1NG125900.1.p [107-120]
[R].YFLNNEK.[L]		3	2	Pavir.1KG184300.2.p	Pavir.1KG184300.2.p [312-318]; Pavir.1KG184300.4.p [292-298]; Pavir.1NG125900.1.p [292-298]	589360	118462728
[K].VAPTSDSVLETHPFK.[F]		3	2	Pavir.1KG184300.2.p	Pavir.1KG184300.2.p [388-402]; Pavir.1KG184300.4.p [368-382]; Pavir.1NG125900.1.p [368-382]	2.1911e+06	155541872					228533	2.37003e+06	2.40606e+06	4695754	6.76217e+06	7.5453e+06		12044845	3.96617e+06
[KR].FVDNRPFNDQR.[Y]		4	2	Pavir.1KG184300.2.p	Pavir.1KG184300.2.p [301-311]; Pavir.9KG487700.1.p [279-289]; Pavir.1KG184300.4.p [281-291]; Pavir.1NG125900.1.p [281-291]	4.22223e+06	2.59997e+08	6.73598e+06				666073	14954186	3.09711e+06	4.91112e+06	3.9208e+06	3.498e+06		16567963	1.99937e+06
[R].THWEEGLRK.[T]		3	3	Pavir.1KG184300.2.p	Pavir.1KG184300.2.p [328-336]; Pavir.1KG184300.4.p [308-316]; Pavir.1NG125900.1.p [308-316]		19403830	644247					193742	3446325
[K].LFNLEADK.[VA]		5	4	Pavir.1KG184300.2.p	Pavir.3KG076308.1.p [343-350]; Pavir.1KG184300.2.p [290-297]; Pavir.3KG076308.5.p [269-276]; Pavir.1KG184300.4.p [270-277]; Pavir.1NG125900.1.p [270-277]	633271	153581200					1.5723e+06	9.05799e+06	3252101	3.1125e+06	5.99429e+06	3.83354e+06
[K].YVFEPNRK.[VT]		9	3	Pavir.1KG184300.2.p; Pavir.1KG447500.1.p	Pavir.3KG076308.1.p [729-736]; Pavir.1KG184300.2.p [677-684]; Pavir.3NG050700.1.p [655-662]; Pavir.9KG487700.1.p [662-669]; Pavir.3KG076308.5.p [655-662]; Pavir.1KG184300.4.p [657-664]; Pavir.1NG125900.1.p [657-664]; Pavir.1NG421900.1.p [294-301]; Pavir.1KG447500.1.p [294-301]		90898892	958029		761629	250510	511778	9.87491e+06	1.27793e+06	1.08595e+06	98681.1	2.13043e+06	149659		232795
[R].IYLHEGVPGSR.[R]		4	3	Pavir.1KG186300.13.p	Pavir.1KG186300.14.p [394-404]; Pavir.1KG186300.4.p [444-454]; Pavir.1KG186300.13.p [444-454]; Pavir.1KG186300.16.p [444-454]											139785	140219
[R].IYLHEGVPGSRR.[G]	1xPhospho [S10(100)]	4	24	Pavir.1KG186300.13.p	Pavir.1KG186300.14.p [394-405]; Pavir.1KG186300.4.p [444-455]; Pavir.1KG186300.13.p [444-455]; Pavir.1KG186300.16.p [444-455]	950797		713574		6.22455e+07	1.08e+08	182732192	223928384	251700368	413464989	1.49423e+08	357983008
[R].IYLHEGVPGSR.[R]	1xPhospho [S10(100)]	4	44	Pavir.1KG186300.13.p	Pavir.1KG186300.14.p [394-404]; Pavir.1KG186300.4.p [444-454]; Pavir.1KG186300.13.p [444-454]; Pavir.1KG186300.16.p [444-454]	162201724	240171736	204888312		285794016	235703880	1.58887e+08	1.22718e+08	1.90853e+08	392773184	374012368	322148556		64600276	132296572
[R].IDDAAGDEQLMRPR.[H]	1xOxidation [M11]	1	1	Pavir.1KG188500.1.p	Pavir.1KG188500.1.p [125-138]
[R].LIDDLIQER.[T]		5	2	Pavir.1KG188500.1.p	Pavir.1KG188500.1.p [494-502]; Pavir.3NG079527.1.p [456-464]; Pavir.3NG079531.1.p [467-475]; Pavir.3NG079524.1.p [469-477]; Pavir.3NG079529.1.p [447-455]
[R].YEEHELVPSEAVAR.[A]		2	3	Pavir.1KG188500.1.p	Pavir.1KG188500.1.p [438-451]; Pavir.1NG142300.2.p [415-428]	222722	84442368								328225	254895
[K].FFNWQEIEK.[Y]		1	1	Pavir.1KG189400.2.p	Pavir.1KG189400.2.p [437-445]		26639478	422378
[R].ASTSPAAAAESGV.[-]	1xPhospho [T/S]	1	44	Pavir.1KG189400.2.p	Pavir.1KG189400.2.p [491-503]	1.24511e+08	4.35389e+07	4.94627e+07				1.36648e+08	1.54324e+08	122983208	1.4875e+08	70832	80465960	2.85078e+07	6.50904e+07	7.10874e+07
[R].GLVLLQGGEEQTR.[YH]		2	1	Pavir.1KG189400.2.p; Pavir.1NG118900.1.p	Pavir.1KG189400.2.p [43-55]; Pavir.1NG118900.1.p [43-55]
[R].SVELSGTPEQISK.[A]		2	2	Pavir.1KG189500.1.p	Pavir.1KG189500.1.p [195-207]; Pavir.1KG189500.2.p [115-127]
[R].TVHIDGTQEQIEIAK.[Q]		2	3	Pavir.1KG189500.1.p	Pavir.1KG189500.1.p [291-305]; Pavir.1KG189500.2.p [211-225]	603852	113192048					2.56667e+06	11025579	13438318					30343282	1.40379e+06
[R].KYNAPQPGADTFQMK.[I]		4	1	Pavir.1KG189500.1.p; Pavir.1NG118800.1.p	Pavir.1KG189500.1.p [232-246]; Pavir.1NG118800.1.p [230-244]; Pavir.1KG189500.2.p [152-166]; Pavir.1NG118800.2.p [230-244]
[R].KYNAPQPGADTFQMK.[I]	1xOxidation [M14]	4	2	Pavir.1KG189500.1.p; Pavir.1NG118800.1.p	Pavir.1KG189500.1.p [232-246]; Pavir.1NG118800.1.p [230-244]; Pavir.1KG189500.2.p [152-166]; Pavir.1NG118800.2.p [230-244]	4098165		41566204		4.09665e+06	5.76963e+06	596751		2031298				367748		248937
[R].IQVIPLHLPAGDTSTER.[T]		4	12	Pavir.1KG189500.1.p; Pavir.1NG118800.1.p	Pavir.1KG189500.1.p [274-290]; Pavir.1NG118800.1.p [272-288]; Pavir.1KG189500.2.p [194-210]; Pavir.1NG118800.2.p [272-288]		1.17516e+06	2.44669e+06		83329632	30756394	18886694		1.20708e+06	919429	10254074	6.13984e+06
[K].EVLAEADAGSSGTGSGGRK.[Y]	1xPhospho [T/S]	4	12	Pavir.1KG189500.1.p; Pavir.1NG118800.1.p	Pavir.1KG189500.1.p [214-232]; Pavir.1NG118800.1.p [212-230]; Pavir.1KG189500.2.p [134-152]; Pavir.1NG118800.2.p [212-230]	1.35078e+07		7.94218e+06	3.28862e+06	6.23298e+06	6.23463e+06	8852718	3.39288e+06	1.06595e+07	9.18609e+06	1.12632e+06	1.36343e+06	2.15224e+06	9.78612e+06	7.68625e+06
[K].EVLAEADAGSSGTGSGGR.[K]		4	14	Pavir.1KG189500.1.p; Pavir.1NG118800.1.p	Pavir.1KG189500.1.p [214-231]; Pavir.1NG118800.1.p [212-229]; Pavir.1KG189500.2.p [134-151]; Pavir.1NG118800.2.p [212-229]	2.07357e+06	137455072					463741	5.80139e+06	6.0577e+06	1.61206e+06	356336			1.08446e+06	1.58493e+06
[K].RKYDDPSPPPR.[R]	1xPhospho [S7(100)]	3	16	Pavir.1KG189500.1.p; Pavir.1NG118800.1.p	Pavir.1KG189500.1.p [10-20]; Pavir.1NG118800.1.p [10-20]; Pavir.1NG118800.2.p [10-20]	3.18055e+06	563702	797377	959105	261374	1.36707e+06	272459	508641	881826	2.17155e+06	2.95389e+06	827364
[K].EVLAEADAGSSGTGSGGR.[K]	1xPhospho [T/S]	4	83	Pavir.1KG189500.1.p; Pavir.1NG118800.1.p	Pavir.1KG189500.1.p [214-231]; Pavir.1NG118800.1.p [212-229]; Pavir.1KG189500.2.p [134-151]; Pavir.1NG118800.2.p [212-229]	28309484	1.98956e+06
[R].YGHIIGTEYLSDLVEK.[G]	1xPhospho [S11(100)]	2	1	Pavir.1KG189700.1.p	Pavir.1KG189700.1.p [111-126]; Pavir.1NG118300.3.p [111-126]
[K].SLNAFPHAEEHLLK.[K]		2	2	Pavir.1KG189700.1.p	Pavir.1KG189700.1.p [9-22]; Pavir.1NG118300.3.p [9-22]	224293	416604	413906
[K].YPGIHNPLDETSR.[I]		2	3	Pavir.1KG189700.1.p	Pavir.1KG189700.1.p [224-236]; Pavir.1NG118300.3.p [224-236]											592759	252276
[K].SLNAFPHAEEHLLK.[K]	1xPhospho [S1(100)]	2	4	Pavir.1KG189700.1.p	Pavir.1KG189700.1.p [9-22]; Pavir.1NG118300.3.p [9-22]					13571255	8849852	339601	458362	355088	6749077	13908336	18670226
[R].SGSVTNWSSANR.[R]	1xPhospho [S3(100)]	2	123	Pavir.1KG190200.2.p	Pavir.1KG190200.2.p [150-161]; Pavir.1NG117900.1.p [108-119]	4.98505e+06	385070	128613					3.03676e+06	2.19923e+06				478006		458716
[K].ALIAAEYSGIK.[V]		2	1	Pavir.1KG192600.3.p	Pavir.1KG192600.2.p [17-27]; Pavir.1KG192600.3.p [17-27]	1.09681e+06	103367960					1170431	14758569	11555537	664456	359967	341898		30052340	6.5466e+06
[K].VDLSDEAQKER.[V]		6	7	Pavir.1KG192600.3.p	Pavir.1NG117100.4.p [348-358]; Pavir.1KG192600.4.p [348-358]; Pavir.1NG117100.3.p [353-363]; Pavir.1NG117100.2.p [383-393]; Pavir.1KG192600.2.p [340-350]; Pavir.1KG192600.3.p [383-393]	3.69945e+06	285492096	352122				224725	342563
[K].VPVLETPDGPVFESNAIAR.[Y]		7	8	Pavir.1KG192600.3.p	Pavir.1NG117100.6.p [54-72]; Pavir.1NG117100.4.p [19-37]; Pavir.1KG192600.4.p [19-37]; Pavir.1NG117100.3.p [54-72]; Pavir.1NG117100.2.p [54-72]; Pavir.1KG192600.2.p [54-72]; Pavir.1KG192600.3.p [54-72]	910793	86245098	190610960		18410808	2.90768e+06	620033	629770	4.62408e+06	614140	411972	363435
[R].IGGDAPDTNYLFMGDYVDR.[G]		6	2	Pavir.1KG194700.1.p	Pavir.4KG291400.1.p [68-86]; Pavir.1KG194700.2.p [68-86]; Pavir.1NG098695.2.p [68-86]; Pavir.4NG221722.1.p [68-86]; Pavir.1KG194700.1.p [68-86]; Pavir.1NG098695.1.p [68-86]
[R].IGGDAPDTNYLFMGDYVDR.[G]	1xOxidation [M13]	6	4	Pavir.1KG194700.1.p	Pavir.4KG291400.1.p [68-86]; Pavir.1KG194700.2.p [68-86]; Pavir.1NG098695.2.p [68-86]; Pavir.4NG221722.1.p [68-86]; Pavir.1KG194700.1.p [68-86]; Pavir.1NG098695.1.p [68-86]
[K].AADPGLVYDVDAGEYTK.[F]		2	1	Pavir.1KG199305.1.p	Pavir.1NG187300.1.p [594-610]; Pavir.1KG199305.1.p [615-631]
[K].KLNSFQDAAK.[H]	1xPhospho [S4(100)]	3	8	Pavir.1KG204400.4.p	Pavir.1KG204400.4.p [470-479]; Pavir.1NG181500.4.p [474-483]; Pavir.1KG204400.5.p [468-477]										9036219	1.73063e+06	710219	19198830	70511264	51222268
[K].FDDIGALEDVKR.[T]		24	1	Pavir.1KG208352.1.p	Pavir.1KG208352.12.p [549-560]; Pavir.1KG208352.7.p [684-695]; Pavir.1NG538700.7.p [678-689]; Pavir.1KG208352.8.p [683-694]; Pavir.1KG208352.13.p [526-537]; Pavir.1KG208352.1.p [697-708]; Pavir.1KG208352.5.p [697-708]; Pavir.1KG208352.4.p [661-672]; Pavir.1NG538700.2.p [683-694]; Pavir.1NG538700.8.p [665-676]; Pavir.1KG208352.14.p [512-523]; Pavir.1NG538700.4.p [699-710]; Pavir.1NG538700.3.p [697…
[K].SGESDDEDALKSVEDLKK.[S]	1xPhospho [S4(100)]	15	28	Pavir.1KG208352.1.p	Pavir.1KG208352.12.p [118-135]; Pavir.1KG208352.7.p [253-270]; Pavir.1KG208352.8.p [266-283]; Pavir.1KG208352.13.p [95-112]; Pavir.1KG208352.1.p [266-283]; Pavir.1KG208352.5.p [266-283]; Pavir.1KG208352.4.p [266-283]; Pavir.1KG208352.14.p [95-112]; Pavir.1KG208352.11.p [126-143]; Pavir.1KG208352.2.p [266-283]; Pavir.1KG208352.3.p [266-283]; Pavir.1KG208352.10.p [266-283]; Pavir.1KG208352.6.p [266…	48519484	8777777	45711416		5.41312e+07	6.14638e+07	3.69086e+07	2.9108e+07	45033604	62229868	4.52534e+06	12309329	2.50566e+07	3.66536e+07	45878741
[K].SQSSVVEPVQLPGSPK.[S]	1xPhospho [S14(100)]	2	25	Pavir.1KG208651.2.p	Pavir.1NG536400.1.p [53-68]; Pavir.1KG208651.2.p [53-68]	26284472	3.08556e+06	23007854		676795	34128364	26369428	35620236	18397038	21389066	5.43378e+06	1.40911e+07	1.05474e+06	10515719	6518058
[K].HFTAYDLENWK.[GS]		5	1	Pavir.1KG208703.1.p	Pavir.1KG208703.1.p [279-289]; Pavir.1NG536238.2.p [222-232]; Pavir.1NG536238.3.p [89-99]; Pavir.1NG536238.1.p [222-232]; Pavir.1KG208703.2.p [203-213]
[K].VTAQDLEDTYNPPFK.[S]		5	1	Pavir.1KG208703.1.p	Pavir.1KG208703.1.p [300-314]; Pavir.1NG536238.2.p [243-257]; Pavir.1NG536238.3.p [110-124]; Pavir.1NG536238.1.p [243-257]; Pavir.1KG208703.2.p [224-238]
[K].ISQLGDESPAVPR.[L]		4	2	Pavir.1KG208703.1.p	Pavir.1KG208703.1.p [132-144]; Pavir.1NG536238.2.p [75-87]; Pavir.1NG536238.1.p [75-87]; Pavir.1KG208703.2.p [74-86]
[K].VDKGTIEVAGTNK.[E]		1	4	Pavir.1KG219100.1.p	Pavir.1KG219100.1.p [104-116]	2.39461e+06	4.51773e+06	367042	1.56425e+06	3.42472e+06	510263	1.19578e+06		256413	4.36336e+06	5817216	1558230	325144	1.78344e+07	4.80433e+06
[K].RLSSINVENIEENR.[R]		6	1	Pavir.1KG219100.1.p; Pavir.1NG457400.1.p	Pavir.5NG012556.3.p [39-52]; Pavir.5NG012556.2.p [39-52]; Pavir.1KG219100.1.p [39-52]; Pavir.1NG457400.3.p [39-52]; Pavir.1NG457400.1.p [39-52]; Pavir.5NG012556.1.p [103-116]					12067739	375649	712183	6193193	9361709
[K].EGGVLPGIKVDK.[G]		3	1	Pavir.1KG219100.1.p; Pavir.1NG457400.1.p	Pavir.1KG219100.1.p [95-106]; Pavir.1NG457400.3.p [95-106]; Pavir.1NG457400.1.p [95-106]
[K].VAPEVIAEYTVR.[A]		2	15	Pavir.1KG219100.1.p; Pavir.1NG457400.1.p	Pavir.1KG219100.1.p [238-249]; Pavir.1NG457400.1.p [238-249]	2.1717e+06	372825600					1.14049e+06	1.21226e+07	1.16978e+07	3.26963e+06	7.5441e+06	8.87741e+06	175498	13344010	2.42699e+06
[R].LSSINVENIEENR.[R]	1xPhospho [S3(100)]	6	16	Pavir.1KG219100.1.p; Pavir.1NG457400.1.p	Pavir.5NG012556.3.p [40-52]; Pavir.5NG012556.2.p [40-52]; Pavir.1KG219100.1.p [40-52]; Pavir.1NG457400.3.p [40-52]; Pavir.1NG457400.1.p [40-52]; Pavir.5NG012556.1.p [104-116]	6.29936e+06		1995443				886617	1.20388e+06	2.42406e+06				3.18974e+06	5.23053e+06	1.48315e+07
[K].RLSSINVENIEENRR.[A]		6	16	Pavir.1KG219100.1.p; Pavir.1NG457400.1.p	Pavir.5NG012556.3.p [39-53]; Pavir.5NG012556.2.p [39-53]; Pavir.1KG219100.1.p [39-53]; Pavir.1NG457400.3.p [39-53]; Pavir.1NG457400.1.p [39-53]; Pavir.5NG012556.1.p [103-117]	302963	2.47133e+06	1.9296e+07				189410	1.65755e+07	5242452	9.85803e+06	1626465	474886
[R].LSSINVENIEENR.[R]		6	18	Pavir.1KG219100.1.p; Pavir.1NG457400.1.p	Pavir.5NG012556.3.p [40-52]; Pavir.5NG012556.2.p [40-52]; Pavir.1KG219100.1.p [40-52]; Pavir.1NG457400.3.p [40-52]; Pavir.1NG457400.1.p [40-52]; Pavir.5NG012556.1.p [104-116]	1.22733e+07	1264771648	3.5061e+06		35329176	4.06085e+06	8360401	3.96332e+07	3.8953e+07	19841696	1.26573e+07	7.26777e+06	1.89843e+06	115732760	1.00731e+07
[K].KVAPEVIAEYTVR.[A]		2	19	Pavir.1KG219100.1.p; Pavir.1NG457400.1.p	Pavir.1KG219100.1.p [237-249]; Pavir.1NG457400.1.p [237-249]	3169542	3.03957e+06	2.56644e+06				3275100	14881990	8.42265e+06		5494331	8609657		10936552	3.3769e+06
[K].EGGVLPGIK.[V]		3	47	Pavir.1KG219100.1.p; Pavir.1NG457400.1.p	Pavir.1KG219100.1.p [95-103]; Pavir.1NG457400.3.p [95-103]; Pavir.1NG457400.1.p [95-103]	167014688	2624735232	61294244		239110832	65008436	82599128	343745728	286898080	246652016	155872096	238926732	35268052	435377984	118863216
[R].LSSINVENIEENRR.[A]	1xPhospho [S3(100)]	6	57	Pavir.1KG219100.1.p; Pavir.1NG457400.1.p	Pavir.5NG012556.3.p [40-53]; Pavir.5NG012556.2.p [40-53]; Pavir.1KG219100.1.p [40-53]; Pavir.1NG457400.3.p [40-53]; Pavir.1NG457400.1.p [40-53]; Pavir.5NG012556.1.p [104-117]	132108920	5.49101e+07	124663388		107026336	1.6406e+06	1.50537e+08	1.6622e+08	130521258	3.62315e+08	4.92543e+07	5.28451e+07	61997004	177354678	151596512
[K].RLSSINVENIEENRR.[A]	1xPhospho [S3(100)]	6	67	Pavir.1KG219100.1.p; Pavir.1NG457400.1.p	Pavir.5NG012556.3.p [39-53]; Pavir.5NG012556.2.p [39-53]; Pavir.1KG219100.1.p [39-53]; Pavir.1NG457400.3.p [39-53]; Pavir.1NG457400.1.p [39-53]; Pavir.5NG012556.1.p [103-117]	1.40135e+08	209522688	5.75747e+07		17536964	78762688	8.01457e+07	1.32029e+08	1.86051e+08	112166690	243128047	5.68192e+07		1.38533e+08	7.82691e+07
[R].LSSINVENIEENRR.[A]		6	70	Pavir.1KG219100.1.p; Pavir.1NG457400.1.p	Pavir.5NG012556.3.p [40-53]; Pavir.5NG012556.2.p [40-53]; Pavir.1KG219100.1.p [40-53]; Pavir.1NG457400.3.p [40-53]; Pavir.1NG457400.1.p [40-53]; Pavir.5NG012556.1.p [104-117]	1.80687e+08	9913344896	105055472				1.56149e+08	6.91181e+08	4.98403e+08	388862767	2.55216e+08	1.7789e+08		1010408960	146835744
[K].DGKPFVDVLK.[E]		3	123	Pavir.1KG219100.1.p; Pavir.1NG457400.1.p	Pavir.1KG219100.1.p [85-94]; Pavir.1NG457400.3.p [85-94]; Pavir.1NG457400.1.p [85-94]	1.98147e+08	6438924512	137756982	22961764	2.78719e+07	181081769	161036274	7.90694e+08	568542707	3.49908e+08	452387776	5.09821e+08	5.62769e+07	1.957e+08	2.967e+07
[K].TKDGKPFVDVLK.[E]		3	281	Pavir.1KG219100.1.p; Pavir.1NG457400.1.p	Pavir.1KG219100.1.p [83-94]; Pavir.1NG457400.3.p [83-94]; Pavir.1NG457400.1.p [83-94]	1.66716e+08	1.74019e+09	1324531820		3.81205e+08	8.33674e+07	1.46079e+08	8.29641e+08	5.08866e+08	3.18795e+08	6.9455e+08	1.41899e+09		419517136	2.65753e+08
[K].GGFGNVYLGEIDSGTK.[V]	1xPhospho [S13(99.3)]	2	2	Pavir.1KG219200.1.p	Pavir.3NG157900.1.p [530-545]; Pavir.1KG219200.1.p [536-551]	3.25894e+06	3.90498e+06	1.31437e+06				821635	1.51437e+06	2.35747e+06				1.11547e+06	5003925	3339815
[K].TGPNVDNTHVSTVVK.[G]	1xPhospho [S/T]	1	4	Pavir.1KG219200.1.p	Pavir.1KG219200.1.p [675-689]
[K].GNVDPWVEHYLR.[I]		16	1	Pavir.1KG222700.2.p	Pavir.1KG222700.6.p [709-720]; Pavir.1KG222700.2.p [760-771]; Pavir.1KG222700.9.p [760-771]; Pavir.1KG222700.8.p [760-771]; Pavir.1NG240300.2.p [739-750]; Pavir.1KG222700.4.p [750-761]; Pavir.1KG222700.11.p [425-436]; Pavir.1KG222700.10.p [668-679]; Pavir.1NG240300.8.p [709-720]; Pavir.1NG240300.4.p [758-769]; Pavir.1NG240300.6.p [716-727]; Pavir.1NG240300.5.p [753-764]; Pavir.1NG240300.1.p [760-…		30931124	495490
[R].YQALASGIAQHAEER.[K]		13	1	Pavir.1KG222700.2.p	Pavir.1KG222700.6.p [949-963]; Pavir.1KG222700.2.p [1000-1014]; Pavir.1NG240300.2.p [978-992]; Pavir.1KG222700.4.p [990-1004]; Pavir.1KG222700.11.p [665-679]; Pavir.1KG222700.10.p [908-922]; Pavir.1NG240300.8.p [948-962]; Pavir.1NG240300.4.p [997-1011]; Pavir.1NG240300.6.p [955-969]; Pavir.1NG240300.5.p [992-1006]; Pavir.1NG240300.1.p [999-1013]; Pavir.1KG222700.3.p [993-1007]; Pavir.1NG240300.7.…	6631072	5749387			644785	488169	1.53376e+06	1.40299e+06					1.42101e+06	16682083	1.93183e+06
[R].YDEAPADLKPYR.[Q]		16	3	Pavir.1KG222700.2.p	Pavir.1KG222700.6.p [370-381]; Pavir.1KG222700.2.p [421-432]; Pavir.1KG222700.9.p [421-432]; Pavir.1KG222700.8.p [421-432]; Pavir.1NG240300.2.p [400-411]; Pavir.1KG222700.4.p [411-422]; Pavir.1KG222700.11.p [86-97]; Pavir.1KG222700.10.p [329-340]; Pavir.1NG240300.8.p [370-381]; Pavir.1NG240300.4.p [419-430]; Pavir.1NG240300.6.p [421-432]; Pavir.1NG240300.5.p [421-432]; Pavir.1NG240300.1.p [421-43…	771844	140782992	194003				1536087	3.6138e+06	4139871	804778	198433	464937
[K].NWSPNDPDESPK.[V]		14	4	Pavir.1KG222700.2.p	Pavir.1KG222700.6.p [18-29]; Pavir.1KG222700.2.p [69-80]; Pavir.1KG222700.9.p [69-80]; Pavir.1KG222700.8.p [69-80]; Pavir.1NG240300.2.p [48-59]; Pavir.1KG222700.4.p [59-70]; Pavir.1NG240300.8.p [18-29]; Pavir.1NG240300.4.p [67-78]; Pavir.1NG240300.6.p [69-80]; Pavir.1NG240300.5.p [69-80]; Pavir.1NG240300.1.p [69-80]; Pavir.1KG222700.3.p [69-80]; Pavir.1NG240300.7.p [69-80]; Pavir.1KG222700.7.p [6…	1159326	150040080											206216	2292947	1.38563e+06
[R].QVASIHFK.[N]		20	1	Pavir.1KG222700.2.p; Pavir.7KG014200.6.p	Pavir.1KG222700.6.p [5-12]; Pavir.7KG014200.8.p [56-63]; Pavir.1KG222700.2.p [56-63]; Pavir.1KG222700.9.p [56-63]; Pavir.1KG222700.8.p [56-63]; Pavir.7KG014200.9.p [56-63]; Pavir.1NG240300.2.p [35-42]; Pavir.1KG222700.4.p [46-53]; Pavir.7KG014200.10.p [56-63]; Pavir.7KG014200.6.p [56-63]; Pavir.7KG014200.2.p [56-63]; Pavir.1NG240300.8.p [5-12]; Pavir.7KG014200.11.p [56-63]; Pavir.1NG240300.4.p [5…								615326	236381
[R].KGYDIIEDLYSPR.[T]		21	3	Pavir.1KG222700.2.p; Pavir.7KG014200.6.p	Pavir.1KG222700.6.p [325-337]; Pavir.7KG014200.8.p [375-387]; Pavir.1KG222700.2.p [376-388]; Pavir.1KG222700.9.p [376-388]; Pavir.1KG222700.8.p [376-388]; Pavir.7KG014200.9.p [376-388]; Pavir.1NG240300.2.p [355-367]; Pavir.1KG222700.4.p [366-378]; Pavir.1KG222700.11.p [41-53]; Pavir.7KG014200.10.p [376-388]; Pavir.1KG222700.10.p [284-296]; Pavir.7KG014200.6.p [376-388]; Pavir.1NG240300.8.p [325-3…
[R].QDSKGVEDFGDVIR.[D]	1xPhospho [S3(100)]	2	1	Pavir.1KG224105.1.p	Pavir.1NG238700.1.p [3921-3934]; Pavir.1KG224105.1.p [3943-3956]							145857	1.44304e+06	4802208
[R].MRQDSKGVEDFGDVIR.[D]	1xPhospho [S5(100)]	2	2	Pavir.1KG224105.1.p	Pavir.1NG238700.1.p [3919-3934]; Pavir.1KG224105.1.p [3941-3956]	362063		821495				854974	791647	292951
[R].MRQDSKGVEDFGDVIR.[D]	1xOxidation [M1]; 1xPhospho [S5(100)]	2	29	Pavir.1KG224105.1.p	Pavir.1NG238700.1.p [3919-3934]; Pavir.1KG224105.1.p [3941-3956]	2.70351e+07	5.34572e+06	2.39447e+07		16965042	18722070	1.60153e+07	2.27536e+07	21703321	2.95655e+07	8.15032e+06	5604569	3258613	8.21068e+06	14760453
[K].AGGLESEKEYPYTGR.[D]		2	2	Pavir.1KG224700.2.p	Pavir.1KG224700.3.p [146-160]; Pavir.1KG224700.2.p [224-238]		89650728	364746				495157	506960			4.92684e+06	3.70914e+06
[K].IDHIFEYTR.[I]		39	2	Pavir.1KG225705.1.p	Pavir.1NG207400.17.p [143-151]; Pavir.1KG225705.17.p [142-150]; Pavir.1KG225705.19.p [142-150]; Pavir.1KG225705.8.p [125-133]; Pavir.1KG225705.1.p [142-150]; Pavir.1KG225705.7.p [142-150]; Pavir.1KG225705.2.p [143-151]; Pavir.1NG207400.10.p [142-150]; Pavir.1NG207400.8.p [143-151]; Pavir.1KG225705.6.p [142-150]; Pavir.1NG207400.13.p [142-150]; Pavir.1NG207400.7.p [142-150]; Pavir.1NG207400.11.p […
[R].TEFDDLEGSASR.[A]		36	2	Pavir.1KG225705.1.p	Pavir.1NG207400.17.p [69-80]; Pavir.1KG225705.17.p [68-79]; Pavir.1KG225705.19.p [68-79]; Pavir.1KG225705.8.p [51-62]; Pavir.1KG225705.1.p [68-79]; Pavir.1KG225705.7.p [68-79]; Pavir.1KG225705.2.p [68-79]; Pavir.1NG207400.10.p [68-79]; Pavir.1NG207400.8.p [69-80]; Pavir.1KG225705.6.p [68-79]; Pavir.1NG207400.13.p [68-79]; Pavir.1NG207400.7.p [68-79]; Pavir.1NG207400.11.p [68-79]; Pavir.1NG207400.…
[K].TVGAVAEVTEEEAEEK.[L]		33	5	Pavir.1KG225705.1.p	Pavir.1NG207400.17.p [435-450]; Pavir.1KG225705.17.p [433-448]; Pavir.1KG225705.19.p [433-448]; Pavir.1KG225705.1.p [439-454]; Pavir.1KG225705.7.p [433-448]; Pavir.1KG225705.2.p [434-449]; Pavir.1NG207400.10.p [434-449]; Pavir.1NG207400.8.p [435-450]; Pavir.1KG225705.6.p [433-448]; Pavir.1NG207400.13.p [434-449]; Pavir.1NG207400.7.p [435-450]; Pavir.1KG225705.13.p [344-359]; Pavir.1NG207400.5.p […
[K].KLYDMIDVLR.[E]	1xOxidation [M5]	2	1	Pavir.1KG227100.1.p	Pavir.1KG227100.1.p [326-335]; Pavir.1NG166400.1.p [326-335]
[K].KLYDMIDVLR.[E]		2	1	Pavir.1KG227100.1.p	Pavir.1KG227100.1.p [326-335]; Pavir.1NG166400.1.p [326-335]
[K].TVQDANVYAVISPQMGK.[Q]		2	1	Pavir.1KG227100.1.p	Pavir.1KG227100.1.p [176-192]; Pavir.1KG227100.2.p [176-192]
[K].LGVSFDMDEVK.[L]		5	2	Pavir.1KG227100.1.p	Pavir.1NG166400.2.p [244-254]; Pavir.1NG166400.3.p [244-254]; Pavir.1KG227100.1.p [244-254]; Pavir.1NG166400.1.p [244-254]; Pavir.1KG227100.2.p [244-254]		132611312	1.07043e+06				238332	1.0883e+06	447939		355378	831442
[K].LGVSFDMDEVK.[L]	1xOxidation [M7]	5	4	Pavir.1KG227100.1.p	Pavir.1NG166400.2.p [244-254]; Pavir.1NG166400.3.p [244-254]; Pavir.1KG227100.1.p [244-254]; Pavir.1NG166400.1.p [244-254]; Pavir.1KG227100.2.p [244-254]	283966	191243344	291444								193141	435687
[R].GETAPLSTTELSDTGSPR.[I]	1xPhospho [S16(99.6)]	2	36	Pavir.1KG232600.2.p	Pavir.1KG232600.1.p [104-121]; Pavir.1KG232600.2.p [104-121]	389953		903633		104424	206773
[K].VPGVTDGQLKPR.[Q]		4	1	Pavir.1KG238500.3.p	Pavir.1KG238500.3.p [297-308]; Pavir.1KG238500.6.p [178-189]; Pavir.1KG238500.5.p [273-284]; Pavir.1KG238500.7.p [340-351]
[K].DIYAAAFGER.[Y]		3	1	Pavir.1KG238500.3.p	Pavir.1KG238500.3.p [550-559]; Pavir.1KG238500.6.p [431-440]; Pavir.1KG238500.5.p [526-535]
[R].TDKLGSLSEAR.[A]		4	3	Pavir.1KG238500.3.p	Pavir.1KG238500.3.p [216-226]; Pavir.1KG238500.6.p [97-107]; Pavir.1KG238500.5.p [192-202]; Pavir.1KG238500.7.p [259-269]	212835	65595916								318332		76880.3
[K].SGVPLSAPSASPQGSAR.[S]		5	1	Pavir.1KG238500.3.p; Pavir.1NG137800.2.p	Pavir.1NG137800.3.p [560-576]; Pavir.1KG238500.3.p [708-724]; Pavir.1KG238500.6.p [589-605]; Pavir.1NG137800.2.p [803-819]; Pavir.1KG238500.5.p [684-700]		79940112	26879674					1.82658e+06	1.69547e+06		1.68536e+06	1.21196e+06
[K].QSIFADIER.[I]		6	1	Pavir.1KG238500.3.p; Pavir.1NG137800.2.p	Pavir.1NG137800.3.p [258-266]; Pavir.1KG238500.3.p [405-413]; Pavir.1KG238500.6.p [286-294]; Pavir.1NG137800.2.p [501-509]; Pavir.1KG238500.5.p [381-389]; Pavir.1KG238500.7.p [448-456]								2.23509e+06	534429
[K].MIAGNLEGLVK.[R]		6	1	Pavir.1KG238500.3.p; Pavir.1NG137800.2.p	Pavir.1NG137800.3.p [205-215]; Pavir.1KG238500.3.p [352-362]; Pavir.1KG238500.6.p [233-243]; Pavir.1NG137800.2.p [448-458]; Pavir.1KG238500.5.p [328-338]; Pavir.1KG238500.7.p [395-405]
[R].VMDENVVIR.[A]	1xOxidation [M2]	5	1	Pavir.1KG238500.3.p; Pavir.1NG137800.2.p	Pavir.1NG137800.3.p [492-500]; Pavir.1KG238500.3.p [640-648]; Pavir.1KG238500.6.p [521-529]; Pavir.1NG137800.2.p [735-743]; Pavir.1KG238500.5.p [616-624]								646346	667797
[K].SGVPLSAPSASPQGSAR.[S]	1xPhospho [S15(100)]	5	2	Pavir.1KG238500.3.p; Pavir.1NG137800.2.p	Pavir.1NG137800.3.p [560-576]; Pavir.1KG238500.3.p [708-724]; Pavir.1KG238500.6.p [589-605]; Pavir.1NG137800.2.p [803-819]; Pavir.1KG238500.5.p [684-700]	18424568		8712682		792610	591228	14500429	23820348		9041430	2.90666e+06	3.39897e+06		706004	545369
[K].GALDYSDFK.[D]		6	3	Pavir.1KG238500.3.p; Pavir.1NG137800.2.p	Pavir.1NG137800.3.p [233-241]; Pavir.1KG238500.3.p [380-388]; Pavir.1KG238500.6.p [261-269]; Pavir.1NG137800.2.p [476-484]; Pavir.1KG238500.5.p [356-364]; Pavir.1KG238500.7.p [423-431]	1.17149e+06	230976400			1.23133e+06	399374	279068	1.89296e+06
[R].LPLDLRPK.[K]		1	1	Pavir.1KG241200.1.p	Pavir.1KG241200.1.p [79-86]					22599480	2.6498e+06	189979	566021		7.81923e+06	162021	141571
[R].FMDGDIDFFSSNK.[E]		1	1	Pavir.1KG241700.1.p	Pavir.1KG241700.1.p [424-436]
[R].NADLWADPEK.[F]		1	1	Pavir.1KG241700.1.p	Pavir.1KG241700.1.p [409-418]
[R].TMFSVDLDSGPASSSLGR.[G]	1xOxidation [M2]	1	1	Pavir.1KG241700.1.p	Pavir.1KG241700.1.p [191-208]
[K].ILDELFAQR.[L]		2	2	Pavir.1KG241700.1.p; Pavir.1NG160000.1.p	Pavir.1KG241700.1.p [255-263]; Pavir.1NG160000.1.p [253-261]	339693	106949224						3.10354e+06	803972	1.16503e+06	1.01859e+06	1.71151e+06		3.83727e+06	821285
[R].EIQQLEEEVQDLEYK.[L]		5	1	Pavir.1KG242900.2.p	Pavir.1KG242900.2.p [813-827]; Pavir.1KG242900.3.p [813-827]; Pavir.1KG242900.4.p [813-827]; Pavir.1KG242900.1.p [813-827]; Pavir.1KG242900.5.p [813-827]
[K].SLLSSDNDIPEALPASSEK.[R]	1xPhospho [S5(99.3)]	2	39	Pavir.1KG243800.1.p	Pavir.1KG243800.2.p [248-266]; Pavir.1KG243800.1.p [274-292]	1.24949e+07	1.01551e+06	1.04948e+07		2.08064e+06	1.43617e+07	5.89859e+06	9171874	1.19337e+07	1.39794e+07	69558.5	551101	1806490	19433334	10212821
[R].FEGPISPTGNVPVYK.[A]		4	1	Pavir.1KG248000.1.p	Pavir.1KG248000.2.p [109-123]; Pavir.1KG248000.1.p [109-123]; Pavir.1NG168600.2.p [109-123]; Pavir.1NG168600.3.p [109-123]
[R].EHGLVEGLK.[A]		4	2	Pavir.1KG248000.1.p	Pavir.1KG248000.2.p [68-76]; Pavir.1KG248000.1.p [68-76]; Pavir.1NG168600.2.p [68-76]; Pavir.1NG168600.3.p [68-76]
[K].APSKIVASYQTTK.[G]	1xPhospho [S3(100)]	4	8	Pavir.1KG248000.1.p	Pavir.1KG248000.2.p [299-311]; Pavir.1KG248000.1.p [351-363]; Pavir.1NG168600.2.p [351-363]; Pavir.1NG168600.3.p [313-325]	44374360	11850693	3.85588e+06				6.37625e+06	3.39386e+06	9059761	9.31345e+06	27401264	6777713	3.40859e+06	40495604	39817612
[K].TFTNVPSSTR.[H]	1xPhospho [T9(98.9)]	5	16	Pavir.1KG256600.4.p	Pavir.1KG256600.1.p [297-306]; Pavir.1KG256600.7.p [192-201]; Pavir.1KG256600.6.p [303-312]; Pavir.1KG256600.4.p [297-306]; Pavir.1KG256600.2.p [297-306]	3.94878e+07		2.07312e+07		1.17467e+06	29569960	3.00129e+07	5.60654e+07	23836720	3.46487e+07	1.67211e+07	14130267	1.06888e+07	36083744	2.34624e+07
[K].GAVSVENYVFDQEVAR.[K]	1xPhospho [S4(100)]	4	4	Pavir.1KG257015.1.p	Pavir.8KG065468.2.p [118-133]; Pavir.4KG235805.1.p [118-133]; Pavir.8KG065468.1.p [118-133]; Pavir.1KG257015.1.p [118-133]													1.63822e+06	7142035	5.31908e+06
[R].IASSSNLSEQR.[E]	1xPhospho [S4(98.8)]	2	2	Pavir.1KG257500.1.p	Pavir.1KG257500.1.p [176-186]; Pavir.1KG257500.2.p [108-118]
[R].SSTVHVLESLLETER.[A]		1	1	Pavir.1KG259400.1.p	Pavir.1KG259400.1.p [921-935]
[R].EQAASATEEAAEWK.[K]		1	1	Pavir.1KG259400.1.p	Pavir.1KG259400.1.p [664-677]
[K].LDVLHQELTSIR.[L]		1	1	Pavir.1KG259400.1.p	Pavir.1KG259400.1.p [959-970]
[K].EVGADSVHDMDIDPPER.[S]	1xOxidation [M10]; 1xPhospho [S6(100)]	1	2	Pavir.1KG259400.1.p	Pavir.1KG259400.1.p [993-1009]	22209720		6.57425e+06				696251	774763
[R].DKEVGADSVHDMDIDPPER.[S]	1xOxidation [M12]; 1xPhospho [S8(100)]	1	7	Pavir.1KG259400.1.p	Pavir.1KG259400.1.p [991-1009]	6.97819e+07	3.29864e+06	2.16635e+07		562034	22099912	17269676	19968494	36389352	30298712	349059	4.00017e+06	1.74265e+06	852162	3.78799e+06
[R].SPWTPTASSPR.[S]	1xPhospho [T4(100)]	1	18	Pavir.1KG259400.1.p	Pavir.1KG259400.1.p [42-52]	404433728	134545968	2.10898e+08		3.20862e+08	2.46896e+08	286258752	437460992	264216880	3.62493e+08	1.97724e+08	5.34242e+07	1.46938e+08	5.20479e+08	2.80948e+08
[R].LAETALDSKLR.[T]	1xPhospho [S8(100)]	1	22	Pavir.1KG259400.1.p	Pavir.1KG259400.1.p [971-981]	40503333	30222292	11870741		45878356	37657158	39378503	65919936	50179587	35500684	21532508	38869452	32579671	108623892	59796412
[R].SNEDQLELLK.[K]		3	1	Pavir.1KG259400.1.p; Pavir.1NG462800.1.p	Pavir.1KG259400.1.p [548-557]; Pavir.1NG462800.1.p [545-554]; Pavir.1NG462800.3.p [467-476]
[R].SPFAAEAGGEGGGGRPLR.[L]		2	1	Pavir.1KG259400.1.p; Pavir.1NG462800.1.p	Pavir.1KG259400.1.p [53-70]; Pavir.1NG462800.1.p [50-67]
[R].LASVQEQINK.[I]		3	1	Pavir.1KG259400.1.p; Pavir.1NG462800.1.p	Pavir.1KG259400.1.p [694-703]; Pavir.1NG462800.1.p [691-700]; Pavir.1NG462800.3.p [613-622]
[R].TSADLSGHLANLR.[T]		3	2	Pavir.1KG259400.1.p; Pavir.1NG462800.1.p	Pavir.1KG259400.1.p [584-596]; Pavir.1NG462800.1.p [581-593]; Pavir.1NG462800.3.p [503-515]		33183086	615382					1.97129e+06	571578
[K].LRPEFQAGLDELTR.[F]		3	4	Pavir.1KG259400.1.p; Pavir.1NG462800.1.p	Pavir.1KG259400.1.p [316-329]; Pavir.1NG462800.1.p [313-326]; Pavir.1NG462800.3.p [235-248]
[R].SPFAAEAGGEGGGGRPLR.[L]	1xPhospho [S1(100)]	2	5	Pavir.1KG259400.1.p; Pavir.1NG462800.1.p	Pavir.1KG259400.1.p [53-70]; Pavir.1NG462800.1.p [50-67]					25247976	1.55224e+06	28819504	1.53904e+07	6.75861e+06	2.73107e+07	22299770	17712432
[K].ISAADIAAICQEAGMHAVR.[K]	1xCarbamidomethyl [C10]; 1xOxidation [M15]	4	1	Pavir.1KG262800.1.p	Pavir.1NG205100.1.p [372-390]; Pavir.9NG189000.2.p [367-385]; Pavir.9KG075400.1.p [370-388]; Pavir.1KG262800.1.p [372-390]
[R].HMEFVEIQEEYVKDEQK.[N]		5	1	Pavir.1KG262800.1.p	Pavir.1NG205100.2.p [52-68]; Pavir.1NG205100.1.p [52-68]; Pavir.1NG205100.3.p [52-68]; Pavir.1KG262800.1.p [52-68]; Pavir.1KG262800.2.p [52-68]		37216712	988650
[R].HMEFVEIQEEYVKDEQK.[N]	1xOxidation [M2]	5	2	Pavir.1KG262800.1.p	Pavir.1NG205100.2.p [52-68]; Pavir.1NG205100.1.p [52-68]; Pavir.1NG205100.3.p [52-68]; Pavir.1KG262800.1.p [52-68]; Pavir.1KG262800.2.p [52-68]							1.98396e+06	838362	6391204
[R].ELLKPSASVALHR.[H]		5	2	Pavir.1KG262800.1.p	Pavir.1NG205100.2.p [124-136]; Pavir.1NG205100.1.p [124-136]; Pavir.1NG205100.3.p [124-136]; Pavir.1KG262800.1.p [124-136]; Pavir.1KG262800.2.p [124-136]							3.88129e+06	283310
[K].MNLSDEVDLEDYVSRPDK.[I]		4	3	Pavir.1KG262800.1.p	Pavir.1NG205100.2.p [354-371]; Pavir.1NG205100.1.p [354-371]; Pavir.1KG262800.1.p [354-371]; Pavir.1KG262800.2.p [354-371]
[R].VVGSEFVQK.[Y]		8	3	Pavir.1KG262800.1.p	Pavir.1NG205100.2.p [232-240]; Pavir.1NG205100.1.p [232-240]; Pavir.9NG189000.2.p [227-235]; Pavir.9KG075400.1.p [230-238]; Pavir.1NG205100.3.p [232-240]; Pavir.1KG262800.1.p [232-240]; Pavir.1KG262800.2.p [232-240]	9277473	212099600	5.72776e+06										1.12402e+06	32533582	9881058
[K].MNLSDEVDLEDYVSRPDK.[I]	1xOxidation [M1]	4	4	Pavir.1KG262800.1.p	Pavir.1NG205100.2.p [354-371]; Pavir.1NG205100.1.p [354-371]; Pavir.1KG262800.1.p [354-371]; Pavir.1KG262800.2.p [354-371]	871031	272980640	360440					682900	2.00216e+06
[R].KIEFPLPDRR.[Q]		5	6	Pavir.1KG262800.1.p	Pavir.1NG205100.2.p [332-341]; Pavir.1NG205100.1.p [332-341]; Pavir.1NG205100.3.p [332-341]; Pavir.1KG262800.1.p [332-341]; Pavir.1KG262800.2.p [332-341]					240682	18879642
[K].KPETDFDFYK.[-]		4	11	Pavir.1KG262800.1.p	Pavir.1NG205100.1.p [411-420]; Pavir.9NG189000.2.p [406-415]; Pavir.9KG075400.1.p [409-418]; Pavir.1KG262800.1.p [411-420]	5.25402e+06	5.72097e+08	2.05622e+06	13650291	1.29671e+07	443272	5.47515e+06	2.85563e+07	1.25566e+07	1.24232e+07	1.55733e+07	1.20033e+07		47021656	5072335
[R].EAVELPLTHHELYK.[Q]		5	12	Pavir.1KG262800.1.p	Pavir.1NG205100.2.p [181-194]; Pavir.1NG205100.1.p [181-194]; Pavir.1NG205100.3.p [181-194]; Pavir.1KG262800.1.p [181-194]; Pavir.1KG262800.2.p [181-194]	426816	1.32162e+06	135919236					1.93872e+06	333716	431008	4.06371e+06	1.98567e+06		1.29647e+06	2.39985e+06
[R].ADTLDPALLRPGR.[L]		8	18	Pavir.1KG262800.1.p	Pavir.1NG205100.2.p [316-328]; Pavir.1NG205100.1.p [316-328]; Pavir.9NG189000.2.p [311-323]; Pavir.9KG075400.1.p [314-326]; Pavir.1NG205100.3.p [316-328]; Pavir.1KG262800.1.p [316-328]; Pavir.1KG262800.2.p [316-328]	4309475		234234032		28494804	8992930	734636	529651	2.8313e+07	11447123	10026228	3.86907e+06
[K].LADAHSETDDDLIEELR.[S]	1xPhospho [T8(99.4)]	2	4	Pavir.1KG263200.1.p	Pavir.1KG263200.3.p [94-110]; Pavir.1KG263200.1.p [94-110]	3590242	1.20976e+06	431843				2457855	3.5561e+06	558404
[R].KLADAHSETDDDLIEELR.[S]	1xPhospho [T9(100)]	2	8	Pavir.1KG263200.1.p	Pavir.1KG263200.3.p [93-110]; Pavir.1KG263200.1.p [93-110]	1.5805e+07		37320928		8.7272e+06	4.03337e+06	25849460	1.69239e+07	33164641				12598906	12205816	19145996
[R].ATSGNMMLHR.[N]	1xPhospho [S3(100)]	3	3	Pavir.1KG264643.1.p	Pavir.1KG264643.2.p [150-159]; Pavir.1KG264643.1.p [150-159]; Pavir.1NG496500.1.p [148-157]							13081465	6.74874e+06	20071592	3.74137e+06	14724448	2.17687e+06	2.45047e+06	1.4417e+06	6.15129e+06
[K].VDPKDEFLATLR.[A]		2	7	Pavir.1KG264669.1.p	Pavir.1KG264669.2.p [149-160]; Pavir.1KG264669.1.p [222-233]										676410	1.61543e+06	3.89238e+06
[K].KAYSDEEVIR.[I]		4	1	Pavir.1KG264669.1.p; Pavir.1NG496300.1.p	Pavir.1KG264669.2.p [109-118]; Pavir.1NG496300.2.p [182-191]; Pavir.1KG264669.1.p [182-191]; Pavir.1NG496300.1.p [182-191]
[K].ILHENIHK.[K]		4	2	Pavir.1KG264669.1.p; Pavir.1NG496300.1.p	Pavir.1KG264669.2.p [101-108]; Pavir.1NG496300.2.p [174-181]; Pavir.1KG264669.1.p [174-181]; Pavir.1NG496300.1.p [174-181]	164387		15026039		156451	288587					166703	101377		40028.8	58754.3
[R].SLEEDVAAHVTGDFRK.[L]		3	3	Pavir.1KG264669.1.p; Pavir.1NG496300.1.p	Pavir.1NG496300.2.p [132-147]; Pavir.1KG264669.1.p [132-147]; Pavir.1NG496300.1.p [132-147]
[K].LLVPLVSAYR.[Y]		4	4	Pavir.1KG264669.1.p; Pavir.1NG496300.1.p	Pavir.4KG218503.1.p [448-457]; Pavir.1NG496300.2.p [148-157]; Pavir.1KG264669.1.p [148-157]; Pavir.1NG496300.1.p [148-157]	1.86721e+06		4.2251e+06				1.23379e+06		969470	2094381	3.53145e+06	404193
[K].AYSDEEVIR.[I]		4	4	Pavir.1KG264669.1.p; Pavir.1NG496300.1.p	Pavir.1KG264669.2.p [110-118]; Pavir.1NG496300.2.p [183-191]; Pavir.1KG264669.1.p [183-191]; Pavir.1NG496300.1.p [183-191]	14996948	1640229120	1.30741e+06				8718501	39964656	31035972	26363066	22424148	13667361	2338281	704038	9363175
[K].DEFLATLR.[A]		3	4	Pavir.1KG264669.1.p; Pavir.1NG496300.1.p	Pavir.1KG264669.2.p [153-160]; Pavir.1KG264669.1.p [226-233]; Pavir.1NG496300.1.p [226-233]	293354	171779008	430775				582475	18259312	5778845	4.69966e+06		4.07586e+06		14550777	186520
[K].AFEGWGTNEK.[L]		4	6	Pavir.1KG264669.1.p; Pavir.1NG496300.1.p	Pavir.1KG264669.2.p [23-32]; Pavir.1NG496300.2.p [23-32]; Pavir.1KG264669.1.p [23-32]; Pavir.1NG496300.1.p [23-32]	2.8524e+06	633590352					2.85218e+06	23618224	15625836	3.71094e+06	3.32822e+06	937359	373325	24330246	3.21077e+06
[R].YDGPEVNTSLAHSEAK.[I]		4	12	Pavir.1KG264669.1.p; Pavir.1NG496300.1.p	Pavir.1KG264669.2.p [85-100]; Pavir.1NG496300.2.p [158-173]; Pavir.1KG264669.1.p [158-173]; Pavir.1NG496300.1.p [158-173]	4.42226e+06	48184676	5249959				6.77533e+06	8.24752e+07	3.00513e+06	1.10743e+08	17119186	53488457	5.99658e+06	232482656	1.08011e+06
[R].TPAQLFAAR.[Q]		3	24	Pavir.1KG264669.1.p; Pavir.1NG496300.1.p	Pavir.1NG496300.2.p [114-122]; Pavir.1KG264669.1.p [114-122]; Pavir.1NG496300.1.p [114-122]	734513	61782668	8639045		17577352	948437	4167506	21424494	2.17917e+07	13645571	22018016	63275504		18628498	5.6196e+06
[R].SLEEDVAAHVTGDFR.[K]		3	24	Pavir.1KG264669.1.p; Pavir.1NG496300.1.p	Pavir.1NG496300.2.p [132-146]; Pavir.1KG264669.1.p [132-146]; Pavir.1NG496300.1.p [132-146]	293754	1157643256	4.67799e+06		353682	263471	593623	1.20476e+06		4.74836e+06	227320	201463	102124	7566033	8.52549e+06
[K].KVDSPEKMDVNVEVK.[V]	1xOxidation [M8]; 1xPhospho [S4(100)]	1	5	Pavir.1KG264799.4.p	Pavir.1KG264799.4.p [716-730]	46157324	5374423	23152790				17704860	23294982	14211268	6.92511e+06	6.96113e+06		2.0844e+07	4.94999e+07	5.31556e+07
[R].EIVAAGEHSSQLR.[R]	1xPhospho [S]	2	3	Pavir.1KG265046.1.p	Pavir.1KG265046.1.p [295-307]; Pavir.1NG492100.2.p [434-446]	580000	3.47444e+06	979703					5507494	403071	303550	134314		3.86082e+06	31930824	11803707
[R].SHSTGHSLALR.[L]	1xPhospho [T4(99.6)]	1	4	Pavir.1KG265046.1.p	Pavir.1KG265046.1.p [266-276]	10652642	90900.6	3.33979e+06				76435.4	51661.4	73850.6	196363	211365	53758		55764.9	9790145
[R].GGLSGPLGR.[A]	1xPhospho [S4(100)]	1	7	Pavir.1KG265046.1.p	Pavir.1KG265046.1.p [319-327]	520725	1.10586e+06	346304				6.62505e+06	7175034		6.69435e+06	1.0423e+07	511686	34720392	212146192	63007964
[K].TIAASSPYAAAQDSR.[Q]		1	3	Pavir.1KG269505.1.p	Pavir.1KG269505.1.p [296-310]
[R].SSVSSSIDWEMIAK.[A]	1xPhospho [S]	1	4	Pavir.1KG269510.1.p	Pavir.1KG269510.1.p [84-97]							20218144	11889245		8852397	2.00242e+06	8887786
[K].AYGEIPDNVR.[L]		2	2	Pavir.1KG274000.1.p	Pavir.1KG274000.1.p [105-114]; Pavir.1NG199300.1.p [105-114]
[K].EDGQEYAQVTR.[M]		5	2	Pavir.1KG274000.1.p	Pavir.9KG011600.1.p [30-40]; Pavir.1KG274000.1.p [30-40]; Pavir.9NG409500.2.p [30-40]; Pavir.1NG199300.1.p [30-40]; Pavir.9KG013300.1.p [30-40]	7.44603e+06	119795480	1983926		566409	554946	1.95035e+06		2.23128e+06	988012		1.31611e+06		608428	327127
[R].DYQDDKADVILK.[Y]		5	9	Pavir.1KG274000.1.p	Pavir.9KG011600.1.p [83-94]; Pavir.1KG274000.1.p [83-94]; Pavir.9NG409500.2.p [83-94]; Pavir.1NG199300.1.p [83-94]; Pavir.9KG013300.1.p [83-94]	2.54072e+06	534866272	286962		1.017e+07	700932	3.49513e+06	1.56421e+07	12928987	7.88823e+06	6.40477e+06	6678632	323572	26556484	2.7824e+06
[R].TAAEAEEAVAAALR.[T]		5	6	Pavir.1KG278500.1.p	Pavir.1NG179000.1.p [75-88]; Pavir.1NG224100.1.p [75-88]; Pavir.1KG278500.1.p [89-102]; Pavir.1NG224100.2.p [75-88]; Pavir.1NG179000.2.p [75-88]					339516	236097	277422	6.56332e+06	4.00465e+06		671418	3.36926e+06
[K].EADVESMIK.[T]		5	2	Pavir.1KG288100.2.p	Pavir.1KG288100.3.p [131-139]; Pavir.1KG288100.1.p [131-139]; Pavir.1NG215200.2.p [128-136]; Pavir.1NG215200.1.p [128-136]; Pavir.1KG288100.2.p [131-139]
[K].VLFQSQPNRSPVSLDTLR.[K]	1xPhospho [S10(100)]	1	14	Pavir.1KG288400.1.p	Pavir.1KG288400.1.p [163-180]					46724864	49992040	39501228	28302664	30814872	27782766	33907220	25813850
[K].IKDMSAEVVDSNPYSR.[L]		2	1	Pavir.1KG290100.1.p	Pavir.1KG290100.1.p [49-64]; Pavir.1NG245300.1.p [49-64]
[K].DMSAEVVDSNPYSR.[L]		2	1	Pavir.1KG290100.1.p	Pavir.1KG290100.1.p [51-64]; Pavir.1NG245300.1.p [51-64]
[R].RIPTGELWAGSPAR.[F]		2	1	Pavir.1KG290800.2.p	Pavir.1KG290800.2.p [200-213]; Pavir.1NG247000.1.p [197-210]					25227934	2.6818e+06	694817	682380					69222.3	689963	211838
[K].LTNEEIMEIPK.[L]	1xOxidation [M7]	2	1	Pavir.1KG290800.2.p	Pavir.1KG290800.2.p [218-228]; Pavir.1NG247000.1.p [215-225]
[R].KLTNEEIMEIPK.[L]		2	1	Pavir.1KG290800.2.p	Pavir.1KG290800.2.p [217-228]; Pavir.1NG247000.1.p [214-225]		71652280	176393							4008171	4219106	693603	1.06651e+06	548131
[R].IPTGELWAGSPAR.[F]		2	2	Pavir.1KG290800.2.p	Pavir.1KG290800.2.p [201-213]; Pavir.1NG247000.1.p [198-210]
[K].LTNEEIMEIPK.[L]		2	2	Pavir.1KG290800.2.p	Pavir.1KG290800.2.p [218-228]; Pavir.1NG247000.1.p [215-225]
[K].DAAYDPAAVGVSPTR.[G]		2	1	Pavir.1KG293200.1.p	Pavir.1NG249800.1.p [250-264]; Pavir.1KG293200.1.p [251-265]
[R].TDKDITPMGGFPHYGIVK.[G]	1xOxidation [M8]	3	5	Pavir.1KG293905.2.p	Pavir.1NG250400.3.p [305-322]; Pavir.1KG293905.3.p [278-295]; Pavir.1KG293905.2.p [305-322]					62192368	310409	9307336	4.02728e+06	578140	2.82453e+06	16004677	6.62827e+06
[R].TDKDITPMGGFPHYGIVK.[G]		3	6	Pavir.1KG293905.2.p	Pavir.1NG250400.3.p [305-322]; Pavir.1KG293905.3.p [278-295]; Pavir.1KG293905.2.p [305-322]	796152		599290		16962030	4202948				6.25042e+06	4.71982e+06	1.04474e+06
[K].AGQESHDASTEFDRTEK.[D]		8	5	Pavir.1KG294000.3.p	Pavir.3NG028200.2.p [291-307]; Pavir.1NG250219.3.p [239-255]; Pavir.1NG250219.1.p [291-307]; Pavir.3KG040659.1.p [139-155]; Pavir.1KG294000.3.p [291-307]; Pavir.1KG294000.2.p [274-290]; Pavir.3KG040497.1.p [291-307]; Pavir.3KG040497.2.p [268-284]	40978080	28537362	39720476				32603250	26573726		1.69729e+07	2.60968e+06	1.78965e+06
[K].DEMIDIIGVTK.[G]		12	1	Pavir.1KG294000.3.p; Pavir.1KG293905.2.p	Pavir.3NG028200.2.p [215-225]; Pavir.1NG250219.3.p [163-173]; Pavir.1NG250219.1.p [215-225]; Pavir.1NG250400.3.p [215-225]; Pavir.3KG040659.1.p [63-73]; Pavir.1KG294000.3.p [215-225]; Pavir.1KG294000.2.p [198-208]; Pavir.3KG040497.1.p [215-225]; Pavir.3KG040497.2.p [192-202]; Pavir.3KG040497.3.p [215-225]; Pavir.1KG293905.3.p [188-198]; Pavir.1KG293905.2.p [215-225]								375228	329617
[R].HGSLGFLPR.[K]	1xPhospho [S3(100)]	10	3	Pavir.1KG294000.3.p; Pavir.1KG293905.2.p	Pavir.1NG250219.1.p [11-19]; Pavir.1NG250400.3.p [11-19]; Pavir.1KG294000.3.p [11-19]; Pavir.1KG294000.2.p [11-19]; Pavir.3KG040497.1.p [11-19]; Pavir.3KG040497.2.p [11-19]; Pavir.3KG040497.3.p [11-19]; Pavir.1KG293905.3.p [11-19]; Pavir.1KG293905.2.p [11-19]	237730		351335		682860	12441824	4.90464e+06	5140230
[KR].GDYLMIK.[G]	1xOxidation [M5]	13	3	Pavir.1KG294000.3.p; Pavir.1KG293905.2.p	Pavir.3NG028200.2.p [323-329]; Pavir.1NG250219.3.p [271-277]; Pavir.1NG250219.1.p [323-329]; Pavir.1NG250400.3.p [323-329]; Pavir.3KG040659.1.p [171-177]; Pavir.3NG028000.1.p [12-18]; Pavir.1KG294000.3.p [323-329]; Pavir.1KG294000.2.p [306-312]; Pavir.3KG040497.1.p [323-329]; Pavir.3KG040497.2.p [300-306]; Pavir.3KG040497.3.p [291-297]; Pavir.1KG293905.3.p [296-302]; Pavir.1KG293905.2.p [323-329]	7.81978e+06	169784496	1.13197e+07		7.92835e+06	587912	4714945	15018564	9046641	551814		668418
[K].DEMIDIIGVTK.[G]	1xOxidation [M3]	12	6	Pavir.1KG294000.3.p; Pavir.1KG293905.2.p	Pavir.3NG028200.2.p [215-225]; Pavir.1NG250219.3.p [163-173]; Pavir.1NG250219.1.p [215-225]; Pavir.1NG250400.3.p [215-225]; Pavir.3KG040659.1.p [63-73]; Pavir.1KG294000.3.p [215-225]; Pavir.1KG294000.2.p [198-208]; Pavir.3KG040497.1.p [215-225]; Pavir.3KG040497.2.p [192-202]; Pavir.3KG040497.3.p [215-225]; Pavir.1KG293905.3.p [188-198]; Pavir.1KG293905.2.p [215-225]	280291	133653240												46820680	1.11621e+06
[K].EVPVDAVFQK.[D]		12	8	Pavir.1KG294000.3.p; Pavir.1KG293905.2.p	Pavir.3NG028200.2.p [205-214]; Pavir.1NG250219.3.p [153-162]; Pavir.1NG250219.1.p [205-214]; Pavir.1NG250400.3.p [205-214]; Pavir.3KG040659.1.p [53-62]; Pavir.1KG294000.3.p [205-214]; Pavir.1KG294000.2.p [188-197]; Pavir.3KG040497.1.p [205-214]; Pavir.3KG040497.2.p [182-191]; Pavir.3KG040497.3.p [205-214]; Pavir.1KG293905.3.p [178-187]; Pavir.1KG293905.2.p [205-214]	33467578	569900672	1.76168e+07				66328816	73035600	37502458	13162784	19854038	5781139	2.70323e+06	83605896	19523544
[R].TLNSVWAQHLSEEVR.[R]		11	18	Pavir.1KG294000.3.p; Pavir.1KG293905.2.p	Pavir.3NG028200.2.p [101-115]; Pavir.1NG250219.3.p [49-63]; Pavir.1NG250219.1.p [101-115]; Pavir.1NG250400.3.p [101-115]; Pavir.1KG294000.3.p [101-115]; Pavir.1KG294000.2.p [101-115]; Pavir.3KG040497.1.p [101-115]; Pavir.3KG040497.2.p [78-92]; Pavir.3KG040497.3.p [101-115]; Pavir.1KG293905.3.p [101-115]; Pavir.1KG293905.2.p [101-115]	4.59919e+06	3.65595e+08	1.12873e+07		600634	3032737	4120926	30496182	7.7579e+06	8636163	7874132			14555756	4.96044e+06
[R].HGSLGFLPR.[K]		10	21	Pavir.1KG294000.3.p; Pavir.1KG293905.2.p	Pavir.1NG250219.1.p [11-19]; Pavir.1NG250400.3.p [11-19]; Pavir.1KG294000.3.p [11-19]; Pavir.1KG294000.2.p [11-19]; Pavir.3KG040497.1.p [11-19]; Pavir.3KG040497.2.p [11-19]; Pavir.3KG040497.3.p [11-19]; Pavir.1KG293905.3.p [11-19]; Pavir.1KG293905.2.p [11-19]					208633	15766013	44944853	1.62243e+07	2.39718e+07	254781	2.04436e+06	913517
[R].AAAAAAACAASPATRMDPR.[F]	1xCarbamidomethyl [C8]; 1xOxidation [M16]	1	2	Pavir.1KG295900.1.p	Pavir.1KG295900.1.p [42-60]	4993121		3.58717e+06				4.26169e+06	11492640	7476288		643420	858147	1.78854e+06		2260424
[R].SAGNAAEEEEAVAAAR.[V]		3	2	Pavir.1KG297000.3.p	Pavir.1KG297000.4.p [128-143]; Pavir.1NG252500.2.p [35-50]; Pavir.1KG297000.3.p [128-143]
[R].SAGNAAEEEEAVAAAR.[V]	1xPhospho [S1(100)]	3	215	Pavir.1KG297000.3.p	Pavir.1KG297000.4.p [128-143]; Pavir.1NG252500.2.p [35-50]; Pavir.1KG297000.3.p [128-143]	2.26436e+08	8.05919e+07	154114358	115695576	1.86517e+08	5.65281e+06	2.05882e+08	1.24502e+08	1.5021e+08	2.9463e+08		4.80099e+07	1.24473e+08	191974716	3.85367e+08
[R].IQYDDQEDFER.[I]		2	3	Pavir.1KG302005.2.p	Pavir.1NG213100.2.p [384-394]; Pavir.1KG302005.2.p [384-394]
[R].GHPGNLDPDVEVAALSPK.[T]	1xPhospho [S16(100)]	1	3	Pavir.1KG306005.1.p	Pavir.1KG306005.1.p [41-58]								1.39264e+06	997208	246238	376769		299836	16880484	7.02879e+06
[R].SLSPYALITR.[N]	1xPhospho [S3(100)]	2	1	Pavir.1KG306005.1.p; Pavir.1NG274600.1.p	Pavir.1KG306005.1.p [250-259]; Pavir.1NG274600.1.p [250-259]													653754	5.78446e+06	2556887
[R].ISTVDGQNAAPTANTADTR.[V]		1	1	Pavir.1KG307300.1.p	Pavir.1KG307300.1.p [459-477]
[R].RGGVDEPFAWESK.[E]		1	2	Pavir.1KG307300.1.p	Pavir.1KG307300.1.p [53-65]	211427	68216328						287165	326411					337192	300780
[K].GEPYSDEAIALMR.[R]	1xOxidation [M12]	2	1	Pavir.1KG307300.1.p; Pavir.1NG275400.1.p	Pavir.1KG307300.1.p [625-637]; Pavir.1NG275400.1.p [626-638]													924855	371842	415562
[R].HSAVVEYVFSGHR.[F]		2	2	Pavir.1KG307300.1.p; Pavir.1NG275400.1.p	Pavir.1KG307300.1.p [588-600]; Pavir.1NG275400.1.p [589-601]
[K].AKDFLPFLQR.[N]		2	2	Pavir.1KG307300.1.p; Pavir.1NG275400.1.p	Pavir.1KG307300.1.p [575-584]; Pavir.1NG275400.1.p [576-585]					223787	193794
[K].VVVTEVLGGGK.[F]		2	2	Pavir.1KG307300.1.p; Pavir.1NG275400.1.p	Pavir.1KG307300.1.p [735-745]; Pavir.1NG275400.1.p [736-746]	14538686	385449056	2.94912e+06				7921136	54605224	49636816	28621324	27645062	35760912	5.86676e+06	81594080	22655218
[R].EFGTVYLGDK.[N]		2	2	Pavir.1KG307300.1.p; Pavir.1NG275400.1.p	Pavir.1KG307300.1.p [91-100]; Pavir.1NG275400.1.p [91-100]	1.00715e+06	154376432					289295	8738898	3.60777e+06	1.20134e+06	4216223	7.14381e+06		17784230	496387
[K].GGEQNPYLTELLR.[L]		2	3	Pavir.1KG307300.1.p; Pavir.1NG275400.1.p	Pavir.1KG307300.1.p [121-133]; Pavir.1NG275400.1.p [121-133]	886683	111212504											265812	620177	427731
[R].DLPPSAIGEASGFDAK.[G]		2	5	Pavir.1KG307300.1.p; Pavir.1NG275400.1.p	Pavir.1KG307300.1.p [159-174]; Pavir.1NG275400.1.p [159-174]		7054827	74590712
[R].SHYYDALLAAESR.[A]		2	6	Pavir.1KG307300.1.p; Pavir.1NG275400.1.p	Pavir.1KG307300.1.p [533-545]; Pavir.1NG275400.1.p [534-546]	3.31392e+06	13658218	2.95527e+06		237644	259312	3.46157e+06	1.17259e+07	2.46581e+06	5.04318e+06	9177923	4.89785e+06	288901	19361567	3.58622e+06
[R].KTALQNLEQFQEK.[A]		2	6	Pavir.1KG307300.1.p; Pavir.1NG275400.1.p	Pavir.1KG307300.1.p [942-954]; Pavir.1NG275400.1.p [943-955]	381059	3.5358e+06					435186	9990848	384989		1.4557e+06	2.43681e+06
[K].FYVQTVGDQR.[V]		2	8	Pavir.1KG307300.1.p; Pavir.1NG275400.1.p	Pavir.1KG307300.1.p [746-755]; Pavir.1NG275400.1.p [747-756]	1.91058e+06	143653376					975756	12767097	6092715	4.59297e+06	3.28066e+06	6061641	478147	14630427	3.23529e+06
[K].SLEAIVEQVR.[D]		2	9	Pavir.1KG307300.1.p; Pavir.1NG275400.1.p	Pavir.1KG307300.1.p [184-193]; Pavir.1NG275400.1.p [184-193]	1.15198e+06	202049728	398816				460853	10036683	692577	1.83983e+06	4.54772e+06	6.43021e+06
[R].VDYTAPNIGR.[E]		2	10	Pavir.1KG307300.1.p; Pavir.1NG275400.1.p	Pavir.1KG307300.1.p [81-90]; Pavir.1NG275400.1.p [81-90]	6181576	221904976			8576041	487937	1.54926e+06	17224169	11129989	7.88565e+06	3580062		2.40299e+06	32203428	5.9442e+06
[K].TALQNLEQFQEK.[A]		2	12	Pavir.1KG307300.1.p; Pavir.1NG275400.1.p	Pavir.1KG307300.1.p [943-954]; Pavir.1NG275400.1.p [944-955]										483317	14029411	11656629		16687906	647552
[R].MWQYGDVESDEDEQAPAAR.[K]	1xPhospho [S9(100)]	2	175	Pavir.1KG307300.1.p; Pavir.1NG275400.1.p	Pavir.1KG307300.1.p [962-980]; Pavir.1NG275400.1.p [963-981]	2.9072e+07	8395997	2.65311e+07		2.9769e+07	1.49123e+07	1.87847e+06	2.05215e+07	5.1952e+06				1.25391e+07	1.41589e+07	3.25121e+07
[R].MWQYGDVESDEDEQAPAAR.[K]	1xOxidation [M1]; 1xPhospho [S9(100)]	2	606	Pavir.1KG307300.1.p; Pavir.1NG275400.1.p	Pavir.1KG307300.1.p [962-980]; Pavir.1NG275400.1.p [963-981]	4.26871e+08	1.85743e+07	277122023		2.51814e+07	2.23574e+08	169806336	4.73798e+07	2.86829e+08	150294115	6.7531e+06	8.9674e+06	2.87364e+08	5.96849e+08	8.32291e+08
[K].FISDIVSEAPETPPLAP.[-]	1xPhospho [T12(100)]	2	24	Pavir.1KG307500.1.p	Pavir.1KG307500.1.p [308-324]; Pavir.1NG275700.1.p [308-324]	1.60371e+07	913498	9636630				13172866	14674393	13825544	2.08675e+07	191762	2.97227e+06	358220	1.27324e+06	5.47942e+06
[K].FSKPPSEDTYYSR.[T]		5	3	Pavir.1KG308700.1.p	Pavir.1NG278200.1.p [197-209]; Pavir.1KG308700.1.p [197-209]; Pavir.1NG278200.3.p [197-209]; Pavir.1NG278200.2.p [194-206]; Pavir.1NG278200.4.p [170-182]	2.35445e+06	76353544	575538				963028	18824490	2.74891e+06					924443	415896
[R].YVPDDPAGDER.[RH]		10	1	Pavir.1KG316000.3.p	Pavir.1KG316000.6.p [237-247]; Pavir.1KG316000.3.p [298-308]; Pavir.1KG316000.8.p [298-308]; Pavir.1KG316000.4.p [298-308]; Pavir.7NG172800.1.p [278-288]; Pavir.1KG316000.2.p [227-237]; Pavir.7KG144400.1.p [301-311]; Pavir.1KG316000.7.p [227-237]; Pavir.1KG316000.5.p [295-305]; Pavir.7KG144500.3.p [299-309]
[R].YDYYTVGSYDR.[R]		7	2	Pavir.1KG316000.3.p	Pavir.1KG316000.6.p [222-232]; Pavir.1KG316000.3.p [283-293]; Pavir.1KG316000.8.p [283-293]; Pavir.1KG316000.4.p [283-293]; Pavir.1KG316000.2.p [212-222]; Pavir.1KG316000.7.p [212-222]; Pavir.1KG316000.5.p [280-290]	7.44925e+06	94087728	11354163		3.14983e+06	1.65556e+06	1.51937e+06	1.5576e+06	16063093
[R].YDYGNFYASK.[T]		18	2	Pavir.1KG316000.3.p; Pavir.1NG359214.1.p	Pavir.1KG316000.6.p [251-260]; Pavir.1KG316000.3.p [312-321]; Pavir.1KG316000.8.p [312-321]; Pavir.1KG316000.4.p [312-321]; Pavir.7NG172800.1.p [292-301]; Pavir.7KG144210.1.p [319-328]; Pavir.1NG359214.1.p [311-320]; Pavir.1KG316000.2.p [241-250]; Pavir.7KG144400.1.p [315-324]; Pavir.1KG316000.7.p [241-250]; Pavir.9NG113500.2.p [305-314]; Pavir.1NG359214.2.p [240-249]; Pavir.1KG316000.5.p [309-31…
[R].AFGLSPAELR.[R]		2	1	Pavir.1KG317900.1.p	Pavir.1KG317900.1.p [202-211]; Pavir.1NG347000.1.p [202-211]	2.07902e+06	28029362						2.09607e+06	753090	321107		363560
[R].VYAGFVDSGGR.[IL]		3	1	Pavir.1KG317900.1.p	Pavir.1KG317900.1.p [129-139]; Pavir.3KG410900.1.p [133-143]; Pavir.1NG347000.1.p [129-139]	717568	60741688	294314		1.1284e+06	476642				1.24589e+06		992265		13861439	2.09388e+06
[R].ADLSAAGGVNPPHYHPR.[A]		3	2	Pavir.1KG317900.1.p	Pavir.1KG317900.1.p [101-117]; Pavir.3KG410900.1.p [105-121]; Pavir.1NG347000.1.p [101-117]											7.06233e+06	5.0727e+06
[K].VLLTLDGEK.[-]		2	1	Pavir.1KG319400.1.p	Pavir.1NG359176.1.p [290-298]; Pavir.1KG319400.1.p [290-298]
[K].FYFNPGDTGFK.[A]		2	3	Pavir.1KG319400.1.p	Pavir.1NG359176.1.p [134-144]; Pavir.1KG319400.1.p [134-144]	851528	38621388			798966	401296	661331	3.70406e+06	2.85487e+06	1.36099e+06		4.02293e+06		2300755	287658
[K].SHIPDGPGYQEK.[F]		2	5	Pavir.1KG319400.1.p	Pavir.1NG359176.1.p [122-133]; Pavir.1KG319400.1.p [122-133]	182044	82520424		1.78112e+06	3.90379e+06	1.95133e+06	397586	458483	851070	355167	248346	309462		294728	331783
[K].NLDGLTNSPLEDNLEFR.[T]	1xPhospho [S8(99.1)]	1	5	Pavir.1KG321400.3.p	Pavir.1KG321400.3.p [459-475]	362936		495134										685689	5.32437e+06	2588191
[R].KSGGLGDLKYPLISDVTK.[S]		2	2	Pavir.1KG323000.1.p	Pavir.1KG323000.1.p [153-170]; Pavir.1NG446500.1.p [152-169]
[R].GLFIIDK.[E]		2	2	Pavir.1KG323000.1.p	Pavir.1KG323000.1.p [189-195]; Pavir.1NG446500.1.p [188-194]	248526	37304136			5892718	111608	352267	7.83217e+06	415256				648045	5863338	920225
[K].SFGVLIPDQGIALR.[G]		2	3	Pavir.1KG323000.1.p	Pavir.1KG323000.1.p [175-188]; Pavir.1NG446500.1.p [174-187]	962231		27478296							661168	1.1265e+06	270497
[K].EGVIQHSTINNLAIGR.[S]		2	3	Pavir.1KG323000.1.p	Pavir.1KG323000.1.p [196-211]; Pavir.1NG446500.1.p [195-210]	833843	1.42506e+06	57703924		7440728	3236983	592633		322101	310153	11919732
[K].SGGLGDLKYPLISDVTK.[S]		2	6	Pavir.1KG323000.1.p	Pavir.1KG323000.1.p [154-170]; Pavir.1NG446500.1.p [153-169]	1.85238e+06	158310496	1.94248e+06				753256	5.59272e+06	2.15473e+06	3.93536e+06	1.68172e+06	7388251	678455	8726475	3.67381e+06
[R].AGGVDDLPLVGNK.[A]		2	15	Pavir.1KG323000.1.p	Pavir.1KG323000.1.p [59-71]; Pavir.1NG446500.1.p [58-70]	206932	308953344								2215753	280716	612843	224321	82735632	13183126
[K].TVYLVNPSGGGGFDEGGEK.[R]		2	1	Pavir.1KG323700.1.p	Pavir.1KG323700.3.p [152-170]; Pavir.1KG323700.1.p [228-246]
[K].GSEDAAIQQVNWDTSK.[V]		6	1	Pavir.1KG325370.1.p	Pavir.1KG325370.8.p [414-429]; Pavir.1KG325370.12.p [414-429]; Pavir.1KG325370.1.p [425-440]; Pavir.1KG325370.10.p [413-428]; Pavir.1KG325370.11.p [414-429]; Pavir.1KG325370.13.p [414-429]
[K].FDKGSEDAAIQQVNWDTSK.[V]		6	2	Pavir.1KG325370.1.p	Pavir.1KG325370.8.p [411-429]; Pavir.1KG325370.12.p [411-429]; Pavir.1KG325370.1.p [422-440]; Pavir.1KG325370.10.p [410-428]; Pavir.1KG325370.11.p [411-429]; Pavir.1KG325370.13.p [411-429]							363261	1.38101e+06	537015
[R].SIQSSDPLASSSWETVPEEK.[T]		6	3	Pavir.1KG325370.1.p	Pavir.1KG325370.8.p [618-637]; Pavir.1KG325370.12.p [618-637]; Pavir.1KG325370.1.p [629-648]; Pavir.1KG325370.10.p [617-636]; Pavir.1KG325370.11.p [618-637]; Pavir.1KG325370.13.p [618-637]
[R].MKDRFSTLFSR.[D]	1xOxidation [M1]; 1xPhospho [S6(99)]	19	1	Pavir.1KG325370.1.p; Pavir.1NG101700.2.p	Pavir.1KG325370.8.p [543-553]; Pavir.1KG325370.12.p [543-553]; Pavir.1KG325370.1.p [554-564]; Pavir.1KG302010.4.p [544-554]; Pavir.1KG302010.3.p [545-555]; Pavir.1NG213157.1.p [543-553]; Pavir.1KG302010.16.p [544-554]; Pavir.1KG325370.10.p [542-552]; Pavir.1KG302010.13.p [544-554]; Pavir.1KG302010.2.p [561-571]; Pavir.1KG325370.11.p [543-553]; Pavir.1KG302010.11.p [522-532]; Pavir.1NG101700.2.p […							459903		601394	1.88904e+06	8515062	11300659
[RK].TPLENLEPILREDIQK.[I]		18	1	Pavir.1KG325370.1.p; Pavir.1NG101700.2.p	Pavir.1KG325370.8.p [174-189]; Pavir.1KG325370.12.p [174-189]; Pavir.1KG325370.1.p [185-200]; Pavir.1KG302010.4.p [174-189]; Pavir.1KG302010.3.p [174-189]; Pavir.1NG213157.1.p [174-189]; Pavir.1KG302010.16.p [174-189]; Pavir.1KG325370.10.p [173-188]; Pavir.1KG302010.13.p [174-189]; Pavir.1KG302010.2.p [174-189]; Pavir.1KG325370.11.p [174-189]; Pavir.1KG302010.11.p [174-189]; Pavir.1NG101700.2.p […
[R].DIEGHVASVR.[A]		7	2	Pavir.1KG325370.1.p; Pavir.1NG101700.2.p	Pavir.1KG325370.8.p [437-446]; Pavir.1KG325370.12.p [437-446]; Pavir.1KG325370.1.p [448-457]; Pavir.1KG325370.10.p [436-445]; Pavir.1KG325370.11.p [437-446]; Pavir.1NG101700.2.p [437-446]; Pavir.1KG325370.13.p [437-446]	1.14424e+06	95766120	1.14212e+06					4.75288e+06	2.70328e+06	156371		237829
[R].FQHSIAPGGLAGDR.[R]		19	3	Pavir.1KG325370.1.p; Pavir.1NG101700.2.p	Pavir.1KG325370.8.p [237-250]; Pavir.1KG325370.12.p [237-250]; Pavir.1KG325370.1.p [248-261]; Pavir.1KG302010.4.p [237-250]; Pavir.1KG302010.3.p [238-251]; Pavir.1NG213157.1.p [237-250]; Pavir.1KG302010.16.p [237-250]; Pavir.1KG325370.10.p [236-249]; Pavir.1KG302010.13.p [237-250]; Pavir.1KG302010.2.p [237-250]; Pavir.1KG325370.11.p [237-250]; Pavir.1KG302010.11.p [237-250]; Pavir.1NG101700.2.p […	20967902	38809744	37945052		81507256	25083862	13843359		283806		25468700	15181516
[K].AETEYTVTQAIAAQEANKR.[N]		16	12	Pavir.1KG325370.1.p; Pavir.1NG101700.2.p	Pavir.1KG325370.8.p [654-672]; Pavir.1KG325370.12.p [654-672]; Pavir.1KG325370.1.p [665-683]; Pavir.1KG302010.4.p [655-673]; Pavir.1KG302010.3.p [656-674]; Pavir.1NG213157.1.p [654-672]; Pavir.1KG325370.10.p [653-671]; Pavir.1KG302010.2.p [672-690]; Pavir.1KG325370.11.p [654-672]; Pavir.1KG302010.11.p [633-651]; Pavir.1NG101700.2.p [654-672]; Pavir.1KG302010.14.p [655-673]; Pavir.1KG325370.13.p […	296659	74412536						19974950	6593780	10566330	526103	1.41166e+06		56059536	679241
[K].AIDEAIKENA.[-]		3	2	Pavir.1KG327900.1.p	Pavir.1NG288000.2.p [89-98]; Pavir.1KG327900.1.p [94-103]; Pavir.4KG372500.4.p [85-94]		79914456	941160
[R].RSASHTSLSESDDFELTR.[L]	2xPhospho [S7(99.2); S/T]	3	4	Pavir.1KG330900.1.p	Pavir.1NG307200.1.p [11-28]; Pavir.1KG330900.1.p [11-28]; Pavir.1KG330900.2.p [11-28]	2212637		1.39462e+06		5914270	6.04116e+06	757462	1.06082e+06	1.54267e+06	1428473	950552		223337		480172
[R].SFDDRSLSDVSHSGGYGR.[G]	1xPhospho [S6(98.7)]	3	25	Pavir.1KG330900.1.p	Pavir.1NG307200.1.p [42-59]; Pavir.1KG330900.1.p [42-59]; Pavir.1KG330900.2.p [42-59]	2.80396e+07	2.47275e+07	17141764		503481	27607594	3.06701e+07	3.85945e+07	2.83198e+07	25987176	7.35032e+06	2.78896e+06	5745823	16003398	17725722
[R].RSASHTSLSESDDFELTR.[L]	1xPhospho [S2(99.5)]	3	34	Pavir.1KG330900.1.p	Pavir.1NG307200.1.p [11-28]; Pavir.1KG330900.1.p [11-28]; Pavir.1KG330900.2.p [11-28]	6.60263e+07	6.44303e+06	4.59888e+07		5.65182e+07	7.09818e+07	5.60602e+07	5.72179e+07	4.60674e+07	6.01305e+07	1.3226e+07	1.09447e+07	3.79342e+07	6.6839e+07	10099162
[R].SASHTSLSESDDFELTR.[L]	2xPhospho [S3(100); S6(100)]	3	51	Pavir.1KG330900.1.p	Pavir.1NG307200.1.p [12-28]; Pavir.1KG330900.1.p [12-28]; Pavir.1KG330900.2.p [12-28]	22230818		10885860		3.92552e+07	1.18115e+07	9.36407e+06	1.74774e+07	36437639	28795318	1.40588e+06		6.03082e+06	1.94635e+07	2.42297e+07
[R].SLSDVSHSGGYGR.[G]	1xPhospho [S3(100)]	3	68	Pavir.1KG330900.1.p	Pavir.1NG307200.1.p [47-59]; Pavir.1KG330900.1.p [47-59]; Pavir.1KG330900.2.p [47-59]	1.38825e+08	3.13081e+07	7.1666e+07	28828168	69464401	2.20092e+07	1.03157e+08	1.42681e+08	8.48866e+07	1.12683e+08	7.39791e+07	4.76146e+07	2.63369e+07	1.11153e+08	1.15235e+08
[R].GGAFDGMYSPGGGLR.[S]	1xPhospho [S9(100)]	3	79	Pavir.1KG330900.1.p	Pavir.1NG307200.1.p [60-74]; Pavir.1KG330900.1.p [60-74]; Pavir.1KG330900.2.p [60-74]	281798278	144365551	1.85361e+08		192227126	286252476	2.82727e+08	4.43844e+08	1.6621e+08	4.42019e+08	148891119	6.03644e+07	1.45706e+08	3.8998e+08	2.11266e+08
[R].GGAFDGMYSPGGGLR.[S]	1xOxidation [M7]; 1xPhospho [S9(100)]	3	175	Pavir.1KG330900.1.p	Pavir.1NG307200.1.p [60-74]; Pavir.1KG330900.1.p [60-74]; Pavir.1KG330900.2.p [60-74]	4.49177e+08	1.57803e+08	3.03936e+08		4.13452e+08	3.54027e+08	4.33603e+08	5.13707e+08	4.47541e+08	5.76968e+08	3.41654e+08	3.92309e+08	2.05827e+08	8.91245e+08	4.29398e+08
[R].SASHTSLSESDDFELTR.[L]	1xPhospho [S3(99.7)]	3	263	Pavir.1KG330900.1.p	Pavir.1NG307200.1.p [12-28]; Pavir.1KG330900.1.p [12-28]; Pavir.1KG330900.2.p [12-28]	3.79933e+08	1.91233e+08	2.55942e+08		3.49335e+08	3.2257e+08	3.49253e+08	3.39685e+08	3.13238e+08	5.61191e+08	4.47466e+07	5.54913e+07	2.55904e+08	7.39715e+08	5.72515e+08
[K].TLLLQGWEK.[KR]		5	2	Pavir.1KG330900.1.p; Pavir.7KG153200.1.p	Pavir.1NG307200.1.p [160-168]; Pavir.1KG330900.1.p [160-168]; Pavir.1KG330900.2.p [160-168]; Pavir.7NG205400.1.p [168-176]; Pavir.7KG153200.1.p [174-182]		26085418	729112							495486	5.26924e+06
[KR].DGWPEYYDGK.[L]		6	3	Pavir.1KG330900.1.p; Pavir.8KG079100.1.p; Pavir.7KG153200.1.p	Pavir.1NG307200.1.p [494-503]; Pavir.1KG330900.1.p [494-503]; Pavir.8KG079100.1.p [486-495]; Pavir.7NG205400.1.p [502-511]; Pavir.7KG153200.1.p [508-517]; Pavir.8NG063600.2.p [486-495]	308486	218974848												447722	240223
[R].SQNGSAEALLR.[Y]	1xPhospho [S5(100)]	3	1	Pavir.1KG333000.3.p	Pavir.1KG333000.3.p [38-48]; Pavir.1KG333000.1.p [38-48]; Pavir.1KG333000.4.p [38-48]
[R].YDDGGAGDRGSTREPLLR.[K]	1xPhospho [S11(100)]	3	11	Pavir.1KG333000.3.p	Pavir.1KG333000.3.p [49-66]; Pavir.1KG333000.1.p [49-66]; Pavir.1KG333000.4.p [49-66]	50333452	7402475	28922410		10510423	5.44044e+06	15811322	24048931	1.4451e+07	21525574	6.91532e+06		39836280	106847376	106354632
[K].TSGSFVLR.[R]	1xPhospho [S4(100)]	8	110	Pavir.1KG333000.3.p	Pavir.1KG333000.5.p [608-615]; Pavir.1KG333000.8.p [345-352]; Pavir.1KG333000.6.p [538-545]; Pavir.1NG292800.4.p [692-699]; Pavir.1KG333000.3.p [692-699]; Pavir.1KG333000.7.p [455-462]; Pavir.1KG333000.1.p [653-660]; Pavir.1KG333000.4.p [664-671]	1799661172	5.13006e+08	1152551168		958487168	196849	1030831360	1705029112	1202366998	2499826944	1256856896	1169551678	926384384	4154283520	1845604480
[R].YHSHDYGQLSPSLGR.[S]	1xPhospho [S10(100)]	3	23	Pavir.1KG334300.1.p	Pavir.1KG334300.2.p [459-473]; Pavir.1KG334300.3.p [458-472]; Pavir.1KG334300.1.p [459-473]	29359278		45388740		382050	18124404	23027074	2.55575e+07	3.30695e+07	21777444	25699452	35432388
[R].GLDPTGGGDDDDHAPK.[R]		2	3	Pavir.1KG335100.1.p	Pavir.1KG335100.1.p [15-30]; Pavir.1NG300600.1.p [15-30]	298222	142748352						1.467e+06	2.06624e+06	868243	400821	171765	113073		215211
[R].GIYGYGFEKPSAIQQR.[A]		3	4	Pavir.1KG337200.1.p	Pavir.1NG290200.1.p [48-63]; Pavir.1KG337200.1.p [48-63]; Pavir.1NG290200.2.p [48-63]	363458		45487788
[RK].GFKDQIYDVYR.[Y]		5	5	Pavir.1KG337200.1.p	Pavir.1NG290200.1.p [192-202]; Pavir.1KG337200.1.p [192-202]; Pavir.1KG554800.1.p [192-202]; Pavir.1KG554800.3.p [192-202]							287973	4.9999e+06
[R].DVIAQAQSGTGK.[T]		6	5	Pavir.1KG337200.1.p	Pavir.1NG290200.1.p [73-84]; Pavir.1KG337200.1.p [73-84]; Pavir.1KG554800.1.p [73-84]; Pavir.1NG290200.2.p [73-84]; Pavir.1KG554800.3.p [73-84]	3.18995e+06	52518080	195637				1321375	11627063	8946986	1.19818e+06	2.05908e+06	2.00885e+06	994583	26238398	4.38176e+06
[R].DELTLEGIK.[Q]		13	23	Pavir.1KG337200.1.p; Pavir.4KG375600.4.p	Pavir.1NG290200.1.p [240-248]; Pavir.1KG045900.1.p [243-251]; Pavir.1KG337200.1.p [240-248]; Pavir.1KG554800.1.p [240-248]; Pavir.4KG375600.4.p [247-255]; Pavir.1NG290200.2.p [211-219]; Pavir.4NG313700.3.p [247-255]; Pavir.1KG554800.3.p [240-248]; Pavir.1NG025300.2.p [243-251]; Pavir.4KG375600.8.p [202-210]	1.03485e+07	714275328	1822367		31848340	2.62989e+06	7488319	43434184	29238968	18877896	2.14875e+07	1.56265e+07	2.97457e+06	84277136	10272901
[K].RDELTLEGIK.[Q]		13	42	Pavir.1KG337200.1.p; Pavir.4KG375600.4.p	Pavir.1NG290200.1.p [239-248]; Pavir.1KG045900.1.p [242-251]; Pavir.1KG337200.1.p [239-248]; Pavir.1KG554800.1.p [239-248]; Pavir.4KG375600.4.p [246-255]; Pavir.1NG290200.2.p [210-219]; Pavir.4NG313700.3.p [246-255]; Pavir.1KG554800.3.p [239-248]; Pavir.1NG025300.2.p [242-251]; Pavir.4KG375600.8.p [201-210]	1.48319e+07	1229781600	3.33714e+06		330858	3.54473e+06	13655867	53468256	41636536	34129742	1.49713e+07	2.18338e+07		162352672	1.55718e+07
[R].TRDEQLAHITSMVEEK.[L]		3	1	Pavir.1KG338000.1.p	Pavir.1KG338000.1.p [251-266]; Pavir.1NG290900.1.p [251-266]; Pavir.1NG290900.3.p [226-241]		38570696	212128					383433	754899
[R].TRDEQLAHITSMVEEK.[L]	1xPhospho [T/S]	3	5	Pavir.1KG338000.1.p	Pavir.1KG338000.1.p [251-266]; Pavir.1NG290900.1.p [251-266]; Pavir.1NG290900.3.p [226-241]	9947803	1.66192e+06	7587451		1.46023e+06	596111	6.25579e+06	1.33727e+07	7.32395e+06	8641653	275009	377009	1.89227e+06	1.6326e+06	5123642
[R].TRDEQLAHITSMVEEK.[L]	1xOxidation [M12]; 1xPhospho [T/S]	3	8	Pavir.1KG338000.1.p	Pavir.1KG338000.1.p [251-266]; Pavir.1NG290900.1.p [251-266]; Pavir.1NG290900.3.p [226-241]	758457	2.22561e+06	21576092	7848142	887206	115951		7.94204e+06	1.04935e+06	1.64085e+07	329393	1.88471e+07		54227732	43777332
[K].GLNATGEFFR.[R]		2	2	Pavir.1KG340100.1.p	Pavir.1KG340100.1.p [7-16]; Pavir.1NG300500.1.p [7-16]	298633	66409272		14716114	1.03925e+06	406496	319807	4377934	2.8996e+06		196308	111985
[R].ASSWPYFDR.[L]	1xPhospho [S3(100)]	2	1	Pavir.1KG341000.1.p	Pavir.1NG304200.1.p [130-138]; Pavir.1KG341000.1.p [127-135]	8604324		4.09007e+06		7.31538e+06	380326	8.11447e+06	16036159	5943790				4.32138e+06	14893505	6446373
[R].TRTPLQPSAGFK.[R]	1xPhospho [T/S]	1	2	Pavir.1KG341000.1.p	Pavir.1KG341000.1.p [175-186]	17730950	18204308	10055833				5042773	2974094	5.03375e+06	1.21636e+07	8900451	7.51445e+06	211538		6551149
[R].SLASAASGWWDR.[W]	1xPhospho [S4(100)]	3	1	Pavir.1KG343310.1.p	Pavir.1NG314300.1.p [33-44]; Pavir.1KG343310.1.p [33-44]; Pavir.1NG314300.2.p [33-44]								2.77727e+06	524223
[K].TARSPTAEASPPAAAER.[H]	2xPhospho [S10(100); T/S]	1	11	Pavir.1KG343310.1.p	Pavir.1KG343310.1.p [4-20]	3.13788e+07	13953729	1.23547e+07		1.30245e+07	1.04544e+07	12701851	9.37819e+06	2.40249e+06	20165938	9.80177e+06	1.03447e+07	1.04392e+06	2.24848e+07	1.7621e+07
[R].SPTAEASPPAAAER.[H]	1xPhospho [S7(100)]	1	23	Pavir.1KG343310.1.p	Pavir.1KG343310.1.p [7-20]	1.08259e+07		1.2712e+07	2.30448e+06	1.21544e+07	815480	9.57086e+06	4.94058e+06	1.94929e+07	1.32983e+07	802637	1.6333e+06	1.40657e+06	1.55923e+06	7.98636e+06
[K].TARSPTAEASPPAAAER.[H]	1xPhospho [S4(99.4)]	1	56	Pavir.1KG343310.1.p	Pavir.1KG343310.1.p [4-20]	3.26028e+07	55457985	1.96338e+07		47211086	36186394	4.17136e+07	76872444	6.7641e+07	62842218	6.71327e+07	7.22524e+06	2.48281e+06	43502152	2.87809e+07
[K].ALCSEHNVHLVTVPSAK.[T]	1xCarbamidomethyl [C3]	2	5	Pavir.1KG344200.1.p	Pavir.1NG315000.1.p [76-92]; Pavir.1KG344200.1.p [76-92]					510947	41729580		12894619	1.79979e+06	286268	2.00889e+06	4292874
[K].TYSFADDGTTTIK.[A]		2	8	Pavir.1KG346000.1.p	Pavir.1KG346000.1.p [141-153]; Pavir.1NG316800.1.p [141-153]							1.54127e+06	23497768	742921	2.00628e+06	2.61849e+07	1.75303e+07	712041	41871576	4149705
[K].YLDSVDVDDSDVK.[A]		2	9	Pavir.1KG346000.1.p	Pavir.1KG346000.1.p [106-118]; Pavir.1NG316800.1.p [106-118]	1.40545e+07	818810768	326996				1.34916e+07	16806164	2.09184e+07	7.9741e+06	5.18168e+06
[K].TYSFADDGTTTIK.[A]	1xPhospho [S3(100)]	2	11	Pavir.1KG346000.1.p	Pavir.1KG346000.1.p [141-153]; Pavir.1NG316800.1.p [141-153]		3.37708e+06	66958.8		1.01794e+06	336933	3.34392e+06	5.84035e+06	1.38964e+06	342676		146410	1.91534e+06	3.7837e+06	1.79751e+06
[R].APAILSYGIETNLTPK.[L]	2xPhospho [S6(98.6); T14(98.6)]	2	1	Pavir.1KG346500.1.p	Pavir.1NG317400.1.p [187-202]; Pavir.1KG346500.1.p [190-205]	966728		70595352				53837612	80571744	32988336	63623796	54966160	68301536		590838	212025
[R].DNLTLWTSDISEDAAEEIK.[E]		1	1	Pavir.1KG349400.1.p	Pavir.1KG349400.1.p [233-251]					4804484	289551	444387	312178	2321939					4103486	1.57024e+06
[R].SKIEVELTK.[I]		2	8	Pavir.1KG349400.1.p	Pavir.1NG310300.2.p [94-102]; Pavir.1KG349400.1.p [94-102]	337340	490703264					869399	496818	1.70444e+06	160193	8600470	1.62811e+06
[K].AVDSEELTVEER.[N]		2	30	Pavir.1KG349400.1.p	Pavir.1NG310300.2.p [38-49]; Pavir.1KG349400.1.p [38-49]	54821844	6497214592	1.54249e+07				23449056	76131952	73852152	68218672	27571042	14919715	7020149	323009152	30077900
[K].LLDSHLVPSSTAPESK.[V]		2	51	Pavir.1KG349400.1.p	Pavir.1NG310300.2.p [110-125]; Pavir.1KG349400.1.p [110-125]	32374504	1051226240	6.2272e+07		4.56357e+07	1.24971e+07	2.59603e+07	1.09017e+08	8.44654e+07	6.33609e+07	60545026	5.05562e+07	14252272	158997523	42894972
[R].SLVDGSVFGYEER.[H]		6	1	Pavir.1KG350500.3.p	Pavir.1KG350500.5.p [616-628]; Pavir.1NG358857.1.p [808-820]; Pavir.1KG350500.3.p [810-822]; Pavir.1NG358857.2.p [765-777]; Pavir.1KG350500.4.p [789-801]; Pavir.1NG358857.3.p [808-820]		101942760	914167					920816	938961					7758449	1256195
[K].IQEKDGIPPDQQR.[L]		1	6	Pavir.1KG351600.2.p	Pavir.1KG351600.2.p [173-185]	1.71574e+07	471361848	8.56912e+06	1.86903e+06	5.64367e+06	517659	2.78672e+06	8401477	6.39743e+06	4.14131e+06	2791724	1.64052e+06	2.75315e+06	49667800
[R].LLPEVDWER.[E]		4	1	Pavir.1KG352200.5.p	Pavir.1NG358800.1.p [10-18]; Pavir.1NG358800.3.p [10-18]; Pavir.1KG352200.5.p [10-18]; Pavir.1NG358800.2.p [10-18]
[R].DQPITAPVSLPPQYQGHR.[D]		1	3	Pavir.1KG353900.1.p	Pavir.1KG353900.1.p [100-117]								592244	1.60854e+06
[K].LSLDGSSVSPR.[G]	1xPhospho [S9(100)]	1	6	Pavir.1KG354000.1.p	Pavir.1KG354000.1.p [305-315]	4.13434e+06		2.41307e+06		7.96946e+06	4968076	6.41787e+06	1.58853e+06	2.92069e+06	2.63056e+06		3.10592e+06	7741876	40562292	22950810
[K].GKNPVTLDHLSVR.[G]		3	1	Pavir.1KG354800.2.p	Pavir.1NG322400.1.p [49-61]; Pavir.1KG354800.2.p [93-105]; Pavir.7KG201200.1.p [49-61]
[K].DKDLSGIMITVER.[A]	1xOxidation [M8]	7	2	Pavir.1KG355700.2.p	Pavir.1NG323100.5.p [391-403]; Pavir.1KG355700.2.p [484-496]; Pavir.1KG355700.5.p [300-312]; Pavir.1KG355700.3.p [483-495]; Pavir.1NG323100.1.p [484-496]; Pavir.1KG355700.7.p [161-173]; Pavir.1KG355700.4.p [415-427]	163744	76081464			302102	160344	177199	363744	3.79385e+06
[K].DKDLSGIMITVER.[A]		7	2	Pavir.1KG355700.2.p	Pavir.1NG323100.5.p [391-403]; Pavir.1KG355700.2.p [484-496]; Pavir.1KG355700.5.p [300-312]; Pavir.1KG355700.3.p [483-495]; Pavir.1NG323100.1.p [484-496]; Pavir.1KG355700.7.p [161-173]; Pavir.1KG355700.4.p [415-427]
[R].DAAPSSLADIK.[K]		7	3	Pavir.1KG355700.2.p	Pavir.1NG323100.5.p [467-477]; Pavir.1KG355700.2.p [560-570]; Pavir.1KG355700.5.p [376-386]; Pavir.1KG355700.3.p [559-569]; Pavir.1NG323100.1.p [560-570]; Pavir.1KG355700.7.p [237-247]; Pavir.1KG355700.4.p [491-501]	347108	107463112	237684		436150	352767					839499	1.01557e+06		23585470	2.50679e+06
[K].NLKPMISNPLSK.[F]	1xOxidation [M5]	6	4	Pavir.1KG355700.2.p	Pavir.1KG355700.2.p [446-457]; Pavir.1KG355700.5.p [262-273]; Pavir.1KG355700.3.p [445-456]; Pavir.1KG355700.7.p [123-134]; Pavir.1KG355700.6.p [446-457]; Pavir.1KG355700.4.p [377-388]					182730	1.2225e+07
[K].VDGVITDFPGTAHR.[Y]		7	9	Pavir.1KG355700.2.p	Pavir.1NG323100.5.p [549-562]; Pavir.1KG355700.2.p [642-655]; Pavir.1KG355700.5.p [458-471]; Pavir.1KG355700.3.p [641-654]; Pavir.1NG323100.1.p [642-655]; Pavir.1KG355700.7.p [319-332]; Pavir.1KG355700.4.p [573-586]	6335644	295381792	5096225				628252	24319772	13453341	11928727	9633299	11282920	227110	61630776	15484347
[R].SYILSLTK.[Q]		7	9	Pavir.1KG355700.2.p	Pavir.1NG323100.5.p [94-101]; Pavir.1KG355700.2.p [187-194]; Pavir.1KG355700.5.p [3-10]; Pavir.1KG355700.3.p [186-193]; Pavir.1NG323100.1.p [187-194]; Pavir.1KG355700.6.p [187-194]; Pavir.1KG355700.4.p [118-125]					237877	350388	780174	8900716	5596414	2.8261e+06	7917305	15819428	101442	19411492	4602486
[R].DAAPSSLADIKK.[F]		7	11	Pavir.1KG355700.2.p	Pavir.1NG323100.5.p [467-478]; Pavir.1KG355700.2.p [560-571]; Pavir.1KG355700.5.p [376-387]; Pavir.1KG355700.3.p [559-570]; Pavir.1NG323100.1.p [560-571]; Pavir.1KG355700.7.p [237-248]; Pavir.1KG355700.4.p [491-502]	5851723	162474240	272239				2.08594e+06	16944674	12198887	4.57656e+06	2.58368e+06		163354	43907660	8442263
[R].LSDFLAFAK.[D]		8	12	Pavir.1KG355700.2.p	Pavir.1NG323100.5.p [382-390]; Pavir.1KG355700.2.p [475-483]; Pavir.1KG355700.5.p [291-299]; Pavir.1KG355700.3.p [474-482]; Pavir.1NG323100.1.p [475-483]; Pavir.1KG355700.7.p [152-160]; Pavir.1KG355700.6.p [475-483]; Pavir.1KG355700.4.p [406-414]	2952401	70684784	501780		7.99438e+06	366612	1075162	8826463	5924118	2616910	2.11409e+06	6.82315e+06	956828	7.67354e+06	5.16511e+06
[K].TFASGILVPK.[SKN]		10	21	Pavir.1KG355700.2.p	Pavir.7NG238200.1.p [249-258]; Pavir.1NG323100.5.p [159-168]; Pavir.4NG246200.2.p [435-444]; Pavir.1KG355700.2.p [252-261]; Pavir.1KG355700.5.p [68-77]; Pavir.1KG355700.3.p [251-260]; Pavir.1NG323100.1.p [252-261]; Pavir.1KG355700.6.p [252-261]; Pavir.7KG202095.1.p [249-258]; Pavir.1KG355700.4.p [183-192]	4.47728e+06		1.30163e+06		5812913	311245		18218916	2.35998e+06	5866130	29127594	36291444	271865	23577264	10057269
[K].TEGDLFETEKEASK.[S]		1	1	Pavir.1KG357100.1.p	Pavir.1KG357100.1.p [158-171]
[K].TEGDLFETEK.[E]		1	4	Pavir.1KG357100.1.p	Pavir.1KG357100.1.p [158-167]													124626	64758972	220685
[K].VDISGVDVAK.[F]		1	22	Pavir.1KG357100.1.p	Pavir.1KG357100.1.p [132-141]	23010766	907836544	5.48966e+06		38688240	8.20533e+06	12447391	66885460	44314896	35154028	23544716	26485346	6.06511e+06	148839248	25730930
[K].AVDAALIK.[A]		2	2	Pavir.1KG357100.1.p; Pavir.1NG324900.1.p	Pavir.1KG357100.1.p [183-190]; Pavir.1NG324900.1.p [183-190]	10818363	260554464	362103								18986526	6809216		67488144	18826672
[K].FDDKYFAR.[E]		2	22	Pavir.1KG357100.1.p; Pavir.1NG324900.1.p	Pavir.1KG357100.1.p [142-149]; Pavir.1NG324900.1.p [142-149]	7.15943e+06	401272736	2.09033e+06				5.91901e+06	36731996	14346311	15304091	19851858	29066044		38700292	9151351
[K].AIEAVPDLK.[T]		3	28	Pavir.1KG357100.1.p; Pavir.1NG324900.1.p; Pavir.7NG237300.1.p	Pavir.1KG357100.1.p [191-199]; Pavir.1NG324900.1.p [191-199]; Pavir.7NG237300.1.p [190-198]	12907264	7.41442e+08	2.93003e+06		27107928	3.95072e+06	9633488	57346188	52617580	14239144	28049732	28288364	6.89064e+06	151040336	29897458
[R].VNQTYVVATSTK.[VI]		2	2	Pavir.1KG357100.1.p; Pavir.7NG237300.1.p	Pavir.1KG357100.1.p [120-131]; Pavir.7NG237300.1.p [120-131]													413612	46383448	7549489
[R].EETLTEMMTAETGTYR.[W]	1xOxidation [M7]	2	1	Pavir.1KG360600.3.p	Pavir.1NG327200.1.p [175-190]; Pavir.1KG360600.3.p [175-190]
[R].YFHEVDEELMR.[S]		3	4	Pavir.1KG364525.1.p	Pavir.1KG364525.1.p [154-164]; Pavir.1NG331400.1.p [154-164]; Pavir.4NG075800.1.p [156-166]
[R].YFHEVDEELMR.[S]	1xOxidation [M10]	3	6	Pavir.1KG364525.1.p	Pavir.1KG364525.1.p [154-164]; Pavir.1NG331400.1.p [154-164]; Pavir.4NG075800.1.p [156-166]	6.43263e+07	153814941	1.91051e+08		1.35977e+08	3.3071e+07	1.01483e+08	1.1592e+08	2.20009e+08	432922	187784	294244	124372	26041932	2.31932e+06
[R].KGSSDHLVLNIGSESER.[L]	1xPhospho [S3(99.5)]	3	11	Pavir.1KG365000.2.p	Pavir.1KG365000.2.p [1699-1715]; Pavir.1KG365000.1.p [1632-1648]; Pavir.1KG365000.3.p [1699-1715]	34250184	1.84301e+06	2.50352e+07		1.34284e+06	2.75362e+07	3.58257e+07	2.44871e+07	1.69556e+07	16274514	6.75825e+06	1.18623e+06	26563640	1.81654e+06	481752
[K].LVQQSLSNIQQR.[T]	1xPhospho [S7(100)]	6	6	Pavir.1KG365000.2.p; Pavir.1NG331900.1.p	Pavir.1KG365000.2.p [646-657]; Pavir.1KG365000.1.p [579-590]; Pavir.1NG331900.3.p [646-657]; Pavir.1NG331900.1.p [646-657]; Pavir.1NG331900.2.p [621-632]; Pavir.1KG365000.3.p [646-657]										906428	4663472	11074797
[R].TKSFPIETDSFEK.[L]	1xPhospho [S3(100)]	6	8	Pavir.1KG365000.2.p; Pavir.1NG331900.1.p	Pavir.1KG365000.2.p [658-670]; Pavir.1KG365000.1.p [591-603]; Pavir.1NG331900.3.p [658-670]; Pavir.1NG331900.1.p [658-670]; Pavir.1NG331900.2.p [633-645]; Pavir.1KG365000.3.p [658-670]	6075494	1.58047e+06	1.72651e+06				6839344	5828779	2.88029e+06	6.54445e+06	1537161	123259	6.33544e+06	19251750	23855632
[K].LFLLSHPAVDDLSK.[V]		6	3	Pavir.1KG365300.2.p	Pavir.1NG332100.1.p [21-34]; Pavir.1NG332100.2.p [21-34]; Pavir.1KG365300.2.p [21-34]; Pavir.1KG365300.3.p [21-34]; Pavir.1NG332100.3.p [21-34]; Pavir.1NG332100.4.p [21-34]							661554		184656
[K].DLGGTSTTQEVTDAVIAK.[L]		2	3	Pavir.1KG368000.1.p	Pavir.1KG368000.1.p [354-371]; Pavir.1KG368000.2.p [289-306]
[R].HLQFPSFADR.[L]		5	5	Pavir.1KG368000.1.p; Pavir.1NG329000.1.p	Pavir.1KG368000.1.p [327-336]; Pavir.7NG233000.1.p [331-340]; Pavir.7NG233000.2.p [327-336]; Pavir.7KG311085.1.p [331-340]; Pavir.1NG329000.1.p [329-338]							638244		438067		2.02193e+06	298907
[R].TTDVTGNVTTIMNDKDEEAK.[M]		2	2	Pavir.1KG368100.1.p	Pavir.1NG329100.2.p [403-422]; Pavir.1KG368100.1.p [405-424]
[R].GITINTATVEYETETR.[H]		2	3	Pavir.1KG368100.1.p	Pavir.1NG329100.2.p [118-133]; Pavir.1KG368100.1.p [120-135]
[K].KYDEIDAAPEER.[A]		2	6	Pavir.1KG368100.1.p	Pavir.1NG329100.2.p [104-115]; Pavir.1KG368100.1.p [106-117]	714787	1.72636e+08	1.21854e+06		6.52088e+06	432260	777633	1.36703e+06	3276289	1.15393e+06	1.29405e+06		1.18985e+06	3.07134e+07	5.37442e+06
[R].AEEEEREAAANPAPAPAR.[A]		1	1	Pavir.1KG368200.1.p	Pavir.1KG368200.1.p [21-38]
[R].YPSLGGGGGGFR.[D]	1xPhospho [S3(100)]	1	56	Pavir.1KG368200.1.p	Pavir.1KG368200.1.p [208-219]	7.49426e+07	18073828	80123880		89871464	114462656	81955472	1.423e+08	9.31393e+07	115205224	65956436	72320544	6.42772e+07	2.16217e+08	105984368
[K].MQGGIASSPGTTFK.[V]	1xOxidation [M1]; 1xPhospho [S8(99.1)]	6	2	Pavir.1KG369700.2.p	Pavir.1NG333800.8.p [426-439]; Pavir.1NG333800.10.p [234-247]; Pavir.1KG369700.2.p [426-439]; Pavir.1NG333800.12.p [108-121]; Pavir.1NG333800.11.p [185-198]; Pavir.1NG333800.4.p [426-439]							1827974	1161895			569126	1.10619e+06		32884332	11348400
[R].APALSSSAAPR.[TA]	1xPhospho [S5(99.2)]	22	3	Pavir.1KG369800.2.p	Pavir.1NG333900.12.p [121-131]; Pavir.1KG369800.2.p [122-132]; Pavir.1NG333900.4.p [121-131]; Pavir.1KG369800.8.p [122-132]; Pavir.1KG369800.7.p [122-132]; Pavir.1KG369800.9.p [38-48]; Pavir.1KG369800.13.p [122-132]; Pavir.1NG333900.10.p [121-131]; Pavir.1KG369800.11.p [122-132]; Pavir.1NG333900.5.p [137-147]; Pavir.1KG369800.6.p [122-132]; Pavir.1NG333900.7.p [121-131]; Pavir.1NG333900.8.p [121-…				3463418	2.0912e+06								58239272		15030902
[R].INAGYYGYYDDEDGVLER.[L]		2	2	Pavir.1KG370300.2.p	Pavir.1NG334900.1.p [164-181]; Pavir.1KG370300.2.p [164-181]
[R].EVLFEGVEEEVEEER.[K]		1	4	Pavir.1KG370300.2.p	Pavir.1KG370300.2.p [230-244]	1.29079e+06	60116080			4.27974e+06	507145	2.83454e+06	477245	425889
[R].AQFEQLEYTDNEYQK.[E]		1	3	Pavir.1KG371600.1.p	Pavir.1KG371600.1.p [201-215]										1.65046e+06		465478
[R].LVVPSPR.[S]	1xPhospho [S5(100)]	2	40	Pavir.1KG372100.2.p	Pavir.1NG340500.1.p [16-22]; Pavir.1KG372100.2.p [16-22]	451916480	169693408	359191296		270660240	3.1302e+08	313474208	1.42636e+08	339059808	502812590	355239264	371913344	196473584	931154624	472091488
[R].SDSQVADDESYPK.[G]	1xPhospho [S/Y]	2	2	Pavir.1KG372700.2.p	Pavir.1KG372700.2.p [294-306]; Pavir.1NG340900.2.p [294-306]	2.6077e+06		120589
[K].AEWSVTSEWSPDGR.[H]		2	1	Pavir.1KG372900.1.p	Pavir.1KG372900.1.p [359-372]; Pavir.1KG372900.2.p [359-372]
[R].QLSLDPHTPR.[R]	1xPhospho [S3(100)]	1	5	Pavir.1KG375800.1.p	Pavir.1KG375800.1.p [26-35]	301391416	2.12065e+08	73520568				9.8339e+07	9.94025e+07	182212971	261436159	242745579	108594140	138058	1.4609e+08	265690252
[R].ASELLEPDEIIAQVDSR.[T]		2	1	Pavir.1KG377200.1.p	Pavir.1KG377200.1.p [104-120]; Pavir.1KG377200.2.p [19-35]
[R].EKLEEVEFYR.[G]		3	1	Pavir.1KG378300.1.p	Pavir.1KG378300.2.p [191-200]; Pavir.1KG378300.1.p [191-200]; Pavir.1NG343900.1.p [191-200]								335749	389165		215600	215729
[R].RDSEGNDLAAADGSFFDGAR.[M]		2	1	Pavir.1KG378900.2.p	Pavir.1KG378900.1.p [45-64]; Pavir.1KG378900.2.p [57-76]
[R].DSEGNDLAAADGSFFDGAR.[M]		2	2	Pavir.1KG378900.2.p	Pavir.1KG378900.1.p [46-64]; Pavir.1KG378900.2.p [58-76]
[K].MYDIQAK.[K]		6	1	Pavir.1KG379100.4.p	Pavir.7KG229100.4.p [111-117]; Pavir.1KG379100.4.p [111-117]; Pavir.1NG344800.4.p [111-117]; Pavir.7KG229100.7.p [73-79]; Pavir.7NG257100.3.p [110-116]; Pavir.2KG593801.1.p [84-90]	2.42704e+06	10065871	922370				3.24658e+06	19996998	4.97922e+06				310543	18933770	4573076
[K].YPLTTESAMK.[K]		5	2	Pavir.1KG379100.4.p	Pavir.7KG229100.4.p [74-83]; Pavir.1KG379100.4.p [74-83]; Pavir.1NG344800.4.p [74-83]; Pavir.7KG229100.7.p [36-45]; Pavir.7NG257100.3.p [73-82]	3183670	180715776					282095		761221	911399	482556			9931564	2.57756e+06
[K].VNTLIRPDGK.[K]		7	7	Pavir.1KG379100.4.p	Pavir.7KG229100.4.p [119-128]; Pavir.1KG379100.4.p [119-128]; Pavir.1NG344800.4.p [119-128]; Pavir.7KG229100.7.p [81-90]; Pavir.7NG257100.3.p [118-127]; Pavir.2KG593801.1.p [92-101]	4.35695e+06	38533984	6.41285e+06		6.24604e+06	956673	2.52015e+06	14090336	9.9757e+06	2.6524e+06	2.54066e+06	2.92765e+06
[R].TSVTFHRPK.[T]	1xPhospho [T4(100)]	4	11	Pavir.1KG379100.4.p	Pavir.7KG229100.4.p [37-45]; Pavir.1KG379100.4.p [37-45]; Pavir.1NG344800.4.p [37-45]; Pavir.7NG257100.3.p [36-44]					16394254	2.57856e+06	1.2419e+07	1.40459e+06	8.03677e+06	5431567	1.30756e+07	25474523
[K].LTPDYDALDVANK.[I]		6	20	Pavir.1KG379100.4.p	Pavir.7KG229100.4.p [135-147]; Pavir.1KG379100.4.p [135-147]; Pavir.1NG344800.4.p [135-147]; Pavir.7KG229100.7.p [97-109]; Pavir.7NG257100.3.p [134-146]; Pavir.2KG593801.1.p [108-120]	13320291	2687125248	4.19583e+06		44933524	4.11003e+06	16418214	9.00684e+07	47359289	19729186	28337522	7.58849e+06	3.99091e+06	186230426	1.7941e+07
[R].TSVTFHRPK.[T]		4	25	Pavir.1KG379100.4.p	Pavir.7KG229100.4.p [37-45]; Pavir.1KG379100.4.p [37-45]; Pavir.1NG344800.4.p [37-45]; Pavir.7NG257100.3.p [36-44]		295423	1.63883e+06		2.72072e+07	1.77374e+07	7.87319e+06	4.82154e+06	2.4965e+06	639058	1.36033e+06	623753
[R].NKLDQYQILK.[Y]		5	26	Pavir.1KG379100.4.p	Pavir.7KG229100.4.p [64-73]; Pavir.1KG379100.4.p [64-73]; Pavir.1NG344800.4.p [64-73]; Pavir.7KG229100.7.p [26-35]; Pavir.7NG257100.3.p [63-72]	1.54626e+07	461568512	9178412				1.72128e+07	108422668	3.71635e+07	29413628	35298376	36848022		96453064	26615892
[K].KVNTLIRPDGK.[K]		6	26	Pavir.1KG379100.4.p	Pavir.7KG229100.4.p [118-128]; Pavir.1KG379100.4.p [118-128]; Pavir.1NG344800.4.p [118-128]; Pavir.7KG229100.7.p [80-90]; Pavir.7NG257100.3.p [117-127]; Pavir.2KG593801.1.p [91-101]	78927.5	24359002	286553		3.69416e+07	34989424	1.17418e+07		4.10483e+06	10821601	4.82476e+06
[K].NPSTPAPVVSDADKEK.[R]	1xPhospho [S10(100)]	19	79	Pavir.1KG380000.4.p	Pavir.1KG380000.10.p [726-741]; Pavir.1KG380000.8.p [735-750]; Pavir.1KG380000.17.p [701-716]; Pavir.1KG380000.5.p [752-767]; Pavir.1KG380000.16.p [701-716]; Pavir.1KG380000.20.p [651-666]; Pavir.1KG380000.12.p [717-732]; Pavir.1KG380000.11.p [723-738]; Pavir.1KG380000.6.p [750-765]; Pavir.1KG380000.14.p [703-718]; Pavir.1KG380000.9.p [727-742]; Pavir.1KG380000.15.p [703-718]; Pavir.1KG380000.2.p…	1.16796e+08	2.65215e+07	120306042		9.24285e+07	102058641	93324106	1.0409e+08	125718726	46967387	3.01353e+07	15024803	5.84468e+07	1.26351e+08	1.58273e+08
[K].NIGLGFK.[T]		3	1	Pavir.1KG380300.1.p	Pavir.1NG363800.3.p [38-44]; Pavir.7KG230400.1.p [38-44]; Pavir.1KG380300.1.p [85-91]
[R].EAIEGTYIDK.[K]		8	4	Pavir.1KG380300.1.p	Pavir.7NG403300.1.p [48-57]; Pavir.1NG363800.3.p [48-57]; Pavir.7KG338700.2.p [48-57]; Pavir.7NG403300.2.p [48-57]; Pavir.8KG238703.1.p [45-54]; Pavir.7KG338700.1.p [48-57]; Pavir.7KG230400.1.p [48-57]; Pavir.1KG380300.1.p [95-104]	744082	330014656					846595	16283619	5234135
[R].EAIEGTYIDKK.[C]		8	22	Pavir.1KG380300.1.p	Pavir.7NG403300.1.p [48-58]; Pavir.1NG363800.3.p [48-58]; Pavir.7KG338700.2.p [48-58]; Pavir.7NG403300.2.p [48-58]; Pavir.8KG238703.1.p [45-55]; Pavir.7KG338700.1.p [48-58]; Pavir.7KG230400.1.p [48-58]; Pavir.1KG380300.1.p [95-105]	2.43211e+07	930039984	8.10902e+06				2.01198e+07	7.62573e+07	5.22666e+07	39857590	4.01239e+07	2.50443e+07		155135040	25019354
[R].NYLHFVK.[K]		11	29	Pavir.1KG380300.1.p	Pavir.7NG403300.1.p [90-96]; Pavir.1NG363800.3.p [90-96]; Pavir.5NG469200.5.p [10-16]; Pavir.7KG338700.2.p [90-96]; Pavir.3KG392000.2.p [10-16]; Pavir.7NG403300.2.p [90-96]; Pavir.1NG527119.1.p [47-53]; Pavir.7KG338700.1.p [90-96]; Pavir.7KG230400.1.p [90-96]; Pavir.3KG419654.1.p [47-53]; Pavir.1KG380300.1.p [137-143]	13690028		17802540				9.07485e+06	25953704	1.65274e+07	16830490	2.14015e+07	2.72817e+07		26104674	9674205
[K].MRDEVEQPQQAPTTASPR.[R]	1xOxidation [M1]; 1xPhospho [T/S]	2	3	Pavir.1KG383000.3.p	Pavir.1KG383000.4.p [172-189]; Pavir.1KG383000.3.p [172-189]													7.59552e+06	14270106	12257089
[R].SLSAAPVSQGALAR.[V]	1xPhospho [S1(100)]	2	2	Pavir.1KG385715.1.p	Pavir.1KG385715.1.p [396-409]; Pavir.1KG385715.2.p [356-369]		627158	608919		19606278	6.82263e+06	6.89317e+06	9769048	3.53057e+06		937329	648477	3331142	14478989	11428679
[R].SAESVSFDGTR.[R]	1xPhospho [S1(100)]	4	8	Pavir.1KG385715.1.p; Pavir.1NG327800.1.p	Pavir.1KG385715.1.p [384-394]; Pavir.1KG385715.2.p [344-354]; Pavir.1NG327800.2.p [327-337]; Pavir.1NG327800.1.p [377-387]	1.7692e+07	271078	542695		1.6721e+06	1.35328e+06	2550980	1.55024e+06	2.0956e+06	6.16721e+06		237700	748598	1.00979e+06	659643
[K].VFVGISEGK.[L]		1	4	Pavir.1KG386300.1.p	Pavir.1KG386300.1.p [689-697]	10695337	830025856	2.19438e+06				10697173	38939404	22482924	20552984	25734398	25780564	659344	42489688	8661598
[R].VAVAEGAAPLPNR.[I]		1	28	Pavir.1KG386300.1.p	Pavir.1KG386300.1.p [640-652]	8.37976e+07	2126332216	3.85652e+07		105261000	24467124	32929490	158649136	123233128	96878912	59646928	79529784	18347200	205008096	57920176
[K].IAGIEHGFFELQPK.[E]		8	1	Pavir.1KG386300.1.p; Pavir.1NG356400.1.p	Pavir.1NG356400.3.p [241-254]; Pavir.1NG356400.4.p [181-194]; Pavir.1NG356400.2.p [241-254]; Pavir.1NG356400.7.p [81-94]; Pavir.1KG386300.1.p [241-254]; Pavir.1NG356400.5.p [142-155]; Pavir.1NG356400.6.p [241-254]; Pavir.1NG356400.1.p [241-254]
[K].AAEDLSGSHLGEVQR.[M]		5	2	Pavir.1KG386300.1.p; Pavir.1NG356400.1.p	Pavir.1NG356400.3.p [34-48]; Pavir.1NG356400.2.p [34-48]; Pavir.1KG386300.1.p [34-48]; Pavir.1NG356400.6.p [34-48]; Pavir.1NG356400.1.p [34-48]								3.97586e+06	896813					10996986	587970
[K].VAQFEEELR.[A]		4	1	Pavir.1KG386500.1.p	Pavir.1KG386500.1.p [615-623]; Pavir.1NG356700.1.p [616-624]; Pavir.1NG356800.1.p [615-623]; Pavir.1NG356800.2.p [521-529]
[K].VNAAEAFK.[I]		4	2	Pavir.1KG386500.1.p	Pavir.1KG386500.1.p [228-235]; Pavir.1NG356700.1.p [229-236]; Pavir.1NG356800.1.p [228-235]; Pavir.1NG356800.2.p [134-141]	2.10808e+06	49800284	243108				291720	9.65882e+06	7.44399e+06	1623014	706695	4266837	300895	21972416	3.71741e+06
[R].AASLSAHEAGGAVGR.[T]	1xPhospho [S3(100)]	1	2	Pavir.1KG389610.1.p	Pavir.1KG389610.1.p [142-156]	1.22518e+06	2.56009e+06					727581	391472	288001	479013	440276		370023	11585586	3.6865e+06
[R].AAHGSLPVNIPDWSK.[I]	1xPhospho [S5(100)]	3	14	Pavir.1KG389610.1.p	Pavir.1KG389610.1.p [81-95]; Pavir.1KG387910.1.p [173-187]; Pavir.1NG338800.1.p [81-95]	10640783	12026948	7670872		6.67035e+06	8694269	6126542	4.3848e+06	11883338	17834630	7127711	7204483		3.52093e+06	10920647
[K].TINDEQKDGLMDELK.[S]		3	2	Pavir.1KG392500.1.p	Pavir.1NG357700.3.p [77-91]; Pavir.1NG357700.4.p [77-91]; Pavir.1KG392500.1.p [77-91]
[K].GELSDENTASYEK.[L]		3	2	Pavir.1KG392500.1.p	Pavir.1NG357700.3.p [287-299]; Pavir.1NG357700.4.p [265-277]; Pavir.1KG392500.1.p [288-300]
[R].SASSVDSLSIEDNK.[S]	1xPhospho [S3(98.4)]	6	2	Pavir.1KG392800.1.p	Pavir.1KG392800.1.p [446-459]; Pavir.1NG358600.4.p [368-381]; Pavir.1NG358600.2.p [460-473]; Pavir.1KG392800.4.p [368-381]; Pavir.1NG358600.3.p [446-459]; Pavir.1NG358600.1.p [446-459]	33584160		4871568				560504	470902		466575	309906		478374	352775	1.11267e+07
[R].GFELTCDNTTSPPR.[L]	1xCarbamidomethyl [C6]	2	4	Pavir.1KG392900.1.p	Pavir.1KG392900.1.p [104-117]; Pavir.1KG392300.1.p [73-86]
[K].SADPDIQLICDDSNIFK.[W]	1xCarbamidomethyl [C10]	3	1	Pavir.1KG395100.1.p	Pavir.1KG395100.1.p [20-36]; Pavir.3KG080900.1.p [20-36]; Pavir.1NG031800.1.p [20-36]
[K].EGYEGQISANNIEIGIIR.[A]		2	1	Pavir.1KG395200.1.p	Pavir.1NG031700.1.p [197-214]; Pavir.1KG395200.1.p [197-214]
[K].VLSPSEIR.[D]		2	1	Pavir.1KG395200.1.p	Pavir.1NG031700.1.p [221-228]; Pavir.1KG395200.1.p [221-228]	260353	131521280	1.56149e+06				332768	7.11687e+06	1.9997e+06	2.6644e+06		1629991
[R].LYKEHIPVTQLVR.[E]		4	3	Pavir.1KG395200.1.p	Pavir.1NG031700.1.p [100-112]; Pavir.1NG031700.2.p [100-112]; Pavir.1KG395200.2.p [100-112]; Pavir.1KG395200.1.p [100-112]					285354	3.66595e+06
[K].EHIPVTQLVR.[E]		4	8	Pavir.1KG395200.1.p	Pavir.1NG031700.1.p [103-112]; Pavir.1NG031700.2.p [103-112]; Pavir.1KG395200.2.p [103-112]; Pavir.1KG395200.1.p [103-112]	1.15896e+06		36786632		8388786	164370	643600	3043183	2812650	4.04715e+06	9.22002e+06	7.47451e+06		13152144	5842709
[K].KLPSILVDETSVQK.[I]		5	11	Pavir.1KG395200.1.p	Pavir.1NG031700.1.p [51-64]; Pavir.9NG550442.1.p [51-64]; Pavir.1NG031700.2.p [51-64]; Pavir.1KG395200.2.p [51-64]; Pavir.1KG395200.1.p [51-64]	354656	367415648	2.9954e+07				470469	21490496	12522548	8526320		8607049		29012022	8491571
[R].AAAIDVPGPEVSQLAALAGK.[Y]		2	1	Pavir.1KG396500.2.p	Pavir.1KG396405.1.p [102-121]; Pavir.1KG396500.2.p [102-121]
[R].VTVVQASSVFYDTPATLDK.[V]		3	6	Pavir.1KG396500.2.p	Pavir.1KG396405.1.p [32-50]; Pavir.1KG395705.1.p [32-50]; Pavir.1KG396500.2.p [32-50]
[K].TDPKPAVSFTSDDEQSFAAK.[R]	1xPhospho [S11(100)]	2	55	Pavir.1KG396500.2.p	Pavir.1KG395705.1.p [330-349]; Pavir.1KG396500.2.p [330-349]	252690696	104216704	1.62669e+08		26296948	10230067	200769153	202741914	2.26292e+08	494167816	1.70091e+08	1.18195e+08		772844	464752
[R].YHAAAIDVPGPEVTR.[L]		4	10	Pavir.1KG396600.2.p	Pavir.1KG396600.2.p [104-118]; Pavir.1NG031200.2.p [104-118]; Pavir.1KG396800.1.p [104-118]; Pavir.1KG396800.2.p [104-118]	266762	65494296	182944224				1.98227e+06	15973417	14158870		1.57348e+07	6.49113e+06		602165	8928744
[R].ATVVQASTVFYDTPATLDK.[A]		4	11	Pavir.1KG396600.2.p	Pavir.1KG396600.2.p [32-50]; Pavir.1NG031200.2.p [32-50]; Pavir.1KG396800.1.p [32-50]; Pavir.1KG396800.2.p [32-50]	881075	82988416						1.49469e+06	4.80032e+06
[R].SLSSIVPR.[G]	1xPhospho [S3(100)]	2	34	Pavir.1KG398900.1.p	Pavir.1KG398900.1.p [145-152]; Pavir.1NG351600.1.p [134-141]	3.28544e+07	5.71389e+06	2.03179e+07		16103513	2.67817e+07	3.14255e+07	6.4862e+07		4.48401e+07	2.40044e+07	3.64604e+07	1.56917e+07	92583328	38873242
[R].HGGFAYAYHDDEDPSGRPK.[G]	1xPhospho [S15(100)]	2	109	Pavir.1KG399605.1.p	Pavir.1KG399605.1.p [456-474]; Pavir.1NG352400.1.p [407-425]	2.83093e+08	5.24215e+08	693803539		4.39733e+08	1.61062e+08	290935503	1.81882e+08	1.01154e+08	9.97329e+07	136371937	1.6247e+08		4.38532e+06	2.50354e+08
[K].GLQTSQIANAPSGEF.[-]	1xPhospho [S12(100)]	1	110	Pavir.1KG399605.1.p	Pavir.1KG399605.1.p [475-489]	1.15161e+08	4.0717e+07	5.14565e+07		58299777	1.88302e+07	61793474	9.32068e+07	3.92213e+07	1.32867e+08	1.93185e+06	9.71604e+07	1.63971e+08	453106846	476453340
[K].GGTSIEDLAEK.[Y]		4	1	Pavir.1KG400900.1.p	Pavir.1NG353700.1.p [164-174]; Pavir.1KG400900.2.p [164-174]; Pavir.1NG353700.2.p [94-104]; Pavir.1KG400900.1.p [164-174]	597822	132143968						316146	328708					21533190	417456
[K].TAGPLIIACSK.[G]	1xCarbamidomethyl [C9]	2	1	Pavir.1KG400900.1.p	Pavir.1KG400900.2.p [153-163]; Pavir.1KG400900.1.p [153-163]
[K].MLGQILVTK.[Q]	1xOxidation [M1]	4	2	Pavir.1KG400900.1.p	Pavir.1NG353700.1.p [111-119]; Pavir.1KG400900.2.p [111-119]; Pavir.1NG353700.2.p [41-49]; Pavir.1KG400900.1.p [111-119]	562493	50545636	1782270				302255	4482528	18219972	8028226	6.22959e+06	14729952
[R].QKEIFALR.[D]		4	2	Pavir.1KG400900.1.p	Pavir.1NG353700.1.p [261-268]; Pavir.1KG400900.2.p [261-268]; Pavir.1NG353700.2.p [191-198]; Pavir.1KG400900.1.p [261-268]
[R].LNIHEYQGAELMGK.[Y]		2	3	Pavir.1KG400900.1.p	Pavir.1KG400900.2.p [28-41]; Pavir.1KG400900.1.p [28-41]
[K].GGTSIEDLAEKYPDMIIK.[V]	1xOxidation [M15]	4	4	Pavir.1KG400900.1.p	Pavir.1NG353700.1.p [164-181]; Pavir.1KG400900.2.p [164-181]; Pavir.1NG353700.2.p [94-111]; Pavir.1KG400900.1.p [164-181]
[K].GGTSIEDLAEKYPDMIIK.[V]		4	4	Pavir.1KG400900.1.p	Pavir.1NG353700.1.p [164-181]; Pavir.1KG400900.2.p [164-181]; Pavir.1NG353700.2.p [94-111]; Pavir.1KG400900.1.p [164-181]
[K].ESGMTLITAEDLDDAAEK.[A]		3	6	Pavir.1KG400900.1.p	Pavir.1NG353700.1.p [398-415]; Pavir.1NG353700.2.p [328-345]; Pavir.1KG400900.1.p [398-415]								1.83003e+06	806039					3.70747e+06	854212
[R].DTTQEDPREVAAAK.[A]		4	8	Pavir.1KG400900.1.p	Pavir.1NG353700.1.p [269-282]; Pavir.1KG400900.2.p [269-282]; Pavir.1NG353700.2.p [199-212]; Pavir.1KG400900.1.p [269-282]	6423583	140784400					990260	7.9515e+06	2.19143e+06	6.20671e+06	1.45605e+06	522374		28189230	5.9297e+06
[K].YGINVPR.[G]		3	8	Pavir.1KG400900.1.p	Pavir.1NG353700.1.p [42-48]; Pavir.1KG400900.2.p [42-48]; Pavir.1KG400900.1.p [42-48]	18035788	187706464	3.29328e+06		27260720	4695805	9455070	32696760	31822214	30066206	12619838	13129274	6.04561e+06	68482152	22033126
[K].GITDEDADKVVDGLALK.[A]		2	11	Pavir.1KG400900.1.p	Pavir.1KG400900.2.p [189-205]; Pavir.1KG400900.1.p [189-205]	4768096	659521152	565146		1074088	16626406	3262121	12778630	8528006	6655123	1.57299e+06	2.81548e+06
[K].ESGMTLITAEDLDDAAEK.[A]	1xOxidation [M4]	3	17	Pavir.1KG400900.1.p	Pavir.1NG353700.1.p [398-415]; Pavir.1NG353700.2.p [328-345]; Pavir.1KG400900.1.p [398-415]	2.87062e+06	549254600					2309085	3571603	9.98628e+06	1.16134e+06	16969530	5.05906e+06	301190	90823000	1.68513e+06
[K].VVDGLALK.[A]		4	19	Pavir.1KG400900.1.p	Pavir.1NG353700.1.p [198-205]; Pavir.1KG400900.2.p [198-205]; Pavir.1NG353700.2.p [128-135]; Pavir.1KG400900.1.p [198-205]	9.25935e+06	1.80806e+08			17616602	389410	4676679	2.71026e+07	2.21171e+07	2.27041e+07	1.95928e+07	2.52966e+07	4.31478e+06	80791760	2.29529e+07
[K].LNFDDNAAFR.[Q]		4	22	Pavir.1KG400900.1.p	Pavir.1NG353700.1.p [251-260]; Pavir.1KG400900.2.p [251-260]; Pavir.1NG353700.2.p [181-190]; Pavir.1KG400900.1.p [251-260]	6.87618e+06	7.5667e+08	1.28502e+06	32826682	21355692	267355	4.73067e+06	28428240	14071150	17358126	19875020	20640040	1.71262e+06	58902872	9738061
[K].VPIDVFK.[G]		4	33	Pavir.1KG400900.1.p	Pavir.1NG353700.1.p [182-188]; Pavir.1KG400900.2.p [182-188]; Pavir.1NG353700.2.p [112-118]; Pavir.1KG400900.1.p [182-188]	1.75476e+07	1.8456e+08	18473862				11277765	51245292	41986696	29213634	35318820	43853764		91898272	28505818
[R].DQGLPLFATDEYAAAMDK.[V]		1	1	Pavir.1KG401000.1.p	Pavir.1KG401000.1.p [350-367]
[K].WENSSWGK.[KS]		3	1	Pavir.1KG401400.1.p	Pavir.1NG354500.1.p [84-91]; Pavir.1KG401400.2.p [84-91]; Pavir.1KG401400.1.p [84-91]
[R].AALNDFDRFK.[V]		2	2	Pavir.1KG401400.1.p	Pavir.1NG354500.1.p [100-109]; Pavir.1KG401400.1.p [100-109]	199379	59096744	192822				206848	216588	889586
[K].TKWENSSWGK.[KS]		3	9	Pavir.1KG401400.1.p	Pavir.1NG354500.1.p [82-91]; Pavir.1KG401400.2.p [82-91]; Pavir.1KG401400.1.p [82-91]	333768	1.14372e+06	8603436				10243055	52742189	1.03869e+07	2.90265e+06	518885	1.32032e+06	193064		859520
[R].AALNDFDR.[F]		2	16	Pavir.1KG401400.1.p	Pavir.1NG354500.1.p [100-107]; Pavir.1KG401400.1.p [100-107]	22943152	1.37184e+09	4.35016e+06				16926356	75473632	24700252	21147662	35263172	16409443	3.29834e+06	150015552	19704674
[R].ALVDAPDMVR.[C]		5	5	Pavir.1KG401400.1.p; Pavir.7KG249800.1.p	Pavir.1NG354500.1.p [36-45]; Pavir.1KG401400.2.p [36-45]; Pavir.7NG352000.2.p [36-45]; Pavir.1KG401400.1.p [36-45]; Pavir.7KG249800.1.p [36-45]	5.23636e+06	260276336			5641375	556805	406370	18300648	11127234	579352		811260	196278	749772
[R].LSLTDIK.[I]		5	10	Pavir.1KG401400.1.p; Pavir.7KG249800.1.p	Pavir.1NG354500.1.p [53-59]; Pavir.1KG401400.2.p [53-59]; Pavir.7NG352000.2.p [53-59]; Pavir.1KG401400.1.p [53-59]; Pavir.7KG249800.1.p [53-59]	26938054	404297120	9793794				22659234	97788640	66525224	36476708	34110936	61444044		119028768	31831748
[R].LVVIVDVVDQNR.[A]		5	10	Pavir.1KG401400.1.p; Pavir.7KG249800.1.p	Pavir.1NG354500.1.p [24-35]; Pavir.1KG401400.2.p [24-35]; Pavir.7NG352000.2.p [24-35]; Pavir.1KG401400.1.p [24-35]; Pavir.7KG249800.1.p [24-35]		66558000	4588440					6436434	4.86045e+06
[R].VALVNYGK.[D]		5	11	Pavir.1KG401400.1.p; Pavir.7KG249800.1.p	Pavir.1NG354500.1.p [12-19]; Pavir.1KG401400.2.p [12-19]; Pavir.7NG352000.2.p [12-19]; Pavir.1KG401400.1.p [12-19]; Pavir.7KG249800.1.p [12-19]	30809078	208529680	5474124		40244164	16125227	2.05762e+07	71004640	5.79558e+07	4.6819e+07	38737164	3.58003e+07	9420525	126200936	40755784
[R].ALVDAPDMVR.[C]	1xOxidation [M8]	5	12	Pavir.1KG401400.1.p; Pavir.7KG249800.1.p	Pavir.1NG354500.1.p [36-45]; Pavir.1KG401400.2.p [36-45]; Pavir.7NG352000.2.p [36-45]; Pavir.1KG401400.1.p [36-45]; Pavir.7KG249800.1.p [36-45]	1.14688e+06	130810368		36879948	34934.3	38570.9	469473	1.43061e+07	22301879	4.63859e+06	2.02912e+06	9240449		30929046	5.29204e+06
[K].ENHEFLASVGLDDMK.[A]	1xOxidation [M14]	2	1	Pavir.1KG401500.2.p	Pavir.1NG354600.1.p [186-200]; Pavir.1KG401500.2.p [186-200]	244738	27400308
[K].ENHEFLASVGLDDMK.[A]		2	1	Pavir.1KG401500.2.p	Pavir.1NG354600.1.p [186-200]; Pavir.1KG401500.2.p [186-200]
[K].AENGVILTKPFLEVCK.[Q]	1xCarbamidomethyl [C15]	2	1	Pavir.1KG401500.2.p	Pavir.1NG354600.1.p [18-33]; Pavir.1KG401500.2.p [18-33]
[R].AAFEENGGRPESNPFAAR.[A]		3	1	Pavir.1KG402000.1.p	Pavir.7NG353100.2.p [125-142]; Pavir.7KG248900.1.p [126-143]; Pavir.1KG402000.1.p [130-147]
[R].SLIANLSAANCYK.[S]	1xCarbamidomethyl [C11]	4	1	Pavir.1KG402900.1.p	Pavir.7KG238400.1.p [133-145]; Pavir.7NG355300.1.p [133-145]; Pavir.1KG402900.1.p [131-143]; Pavir.7KG238400.2.p [85-97]
[K].SNVEYIAGGATQNSIR.[V]		2	21	Pavir.1KG402900.1.p	Pavir.1KG402900.2.p [55-70]; Pavir.1KG402900.1.p [55-70]	10240010	3.37877e+08	1.25391e+06		19147517	1.9455e+06	6.1497e+06	2.99146e+07	30516068	22652161	20426040	37504949	1.16076e+06	6.50699e+07	1.46556e+07
[K].SDLPSLVDK.[Y]		3	1	Pavir.1KG406200.2.p	Pavir.1KG406200.2.p [334-342]; Pavir.1KG406200.3.p [288-296]; Pavir.1NG366300.2.p [334-342]											352345	175207
[K].IIGVDTNPEK.[Q]		2	1	Pavir.1KG406200.2.p	Pavir.1KG406200.2.p [227-236]; Pavir.1NG366300.2.p [227-236]								939969	366002	530096	988693	155537
[R].SASLSEILEAK.[S]	1xPhospho [S3(100)]	1	38	Pavir.1KG407000.2.p	Pavir.1KG407000.2.p [330-340]	3.59823e+07	1.55263e+07	2.32754e+07	20206746	1.32129e+08	9.23275e+07	122478884	64766427	144220686	94833996	8.89485e+07	1.77266e+07
[R].LIEDAPSEAGDEEAESAAR.[V]	1xPhospho [S7(100)]	1	119	Pavir.1KG409200.1.p	Pavir.1KG409200.1.p [19-37]	78737300	1.47779e+07	2.81528e+07		4.02546e+07	1.74993e+06	3.74352e+07	3.0901e+07	4.87613e+07	8.65897e+07		6.33737e+06	9.10913e+06	1.20617e+07	7.74801e+07
[K].GQIYDVTQSR.[M]		3	6	Pavir.1KG409300.1.p	Pavir.1NG368700.4.p [38-47]; Pavir.1KG409300.1.p [195-204]; Pavir.9NG252300.1.p [94-103]													1.54866e+06	8012650
[R].AFPASLTEHAGSAFPQPSR.[R]	1xPhospho [T7(99.1)]	2	23	Pavir.1KG412615.1.p	Pavir.1KG412615.1.p [253-271]; Pavir.1KG412615.2.p [253-271]	763927	1.75113e+06	611689		1.18141e+07	1.81518e+07	2.16504e+07	6.93092e+07	35740016	9572186	6.53679e+06	6.12602e+06	231855	920462	1.00316e+06
[R].AFMFPPPSPK.[S]	1xOxidation [M3]; 1xPhospho [S8(100)]	3	13	Pavir.1KG412615.1.p; Pavir.1NG371800.4.p	Pavir.1KG412615.1.p [346-355]; Pavir.1KG412615.2.p [346-355]; Pavir.1NG371800.4.p [344-353]
[R].FSGVFSSSGSPR.[L]	1xPhospho [S10(100)]	3	58	Pavir.1KG412615.1.p; Pavir.1NG371800.4.p	Pavir.1KG412615.1.p [407-418]; Pavir.1KG412615.2.p [407-418]; Pavir.1NG371800.4.p [405-416]	7.76241e+07	15742502	6.37308e+07		1.7952e+06	74180264	6.38918e+07	1.10263e+08	8.45666e+07	101299224	4.37342e+07	5.72686e+07	2.50479e+07	9.27699e+07	5.81947e+07
[R].LLGESPVTLEQHLENIR.[R]	1xPhospho [S5(100)]	1	3	Pavir.1KG412900.1.p	Pavir.1KG412900.1.p [527-543]					598231	547216	403526	294651	355620	916845	2.63637e+06	1.83254e+06
[K].SIGLDPIADASQSPSR.[W]	1xPhospho [S]	8	5	Pavir.1KG412900.1.p	Pavir.1NG372300.4.p [679-694]; Pavir.1NG372300.10.p [679-694]; Pavir.1NG372300.8.p [622-637]; Pavir.1NG372300.11.p [551-566]; Pavir.1NG372300.7.p [655-670]; Pavir.1NG372300.9.p [593-608]; Pavir.1NG372300.1.p [678-693]; Pavir.1KG412900.1.p [679-694]	767363		14842327							17705928	612454	430330	212432	25929220	2.46972e+06
[K].LTYTYPSDSSAQK.[A]		1	1	Pavir.1KG414500.1.p	Pavir.1KG414500.1.p [88-100]		91573224	2.4688e+06
[K].LYSFEEVR.[K]		1	1	Pavir.1KG414500.1.p	Pavir.1KG414500.1.p [6-13]
[K].LYSFEEVRK.[H]		1	2	Pavir.1KG414500.1.p	Pavir.1KG414500.1.p [6-14]
[K].DATADYVDIGHSADAK.[E]		1	2	Pavir.1KG414500.1.p	Pavir.1KG414500.1.p [53-68]								595346	500895	346469	194597	449868
[K].IALTAPGTR.[Y]		1	4	Pavir.1KG417300.1.p	Pavir.1KG417300.1.p [92-100]	19272040	166207040	6633366		27251744	5493435	10720900	46475444	36716888		14697463	13334842	13447063	41961736	22321506
[R].NSVATGEVYPLELTDAGAWK.[E]		2	3	Pavir.1KG418700.2.p	Pavir.1KG418700.2.p [176-195]; Pavir.1NG379200.1.p [176-195]
[R].EHAPVALGAAGAR.[A]		2	7	Pavir.1KG418700.2.p	Pavir.1KG418700.2.p [150-162]; Pavir.1NG379200.1.p [150-162]	3.71686e+06		108491008				190390	180249			6.86103e+06	5.04601e+06
[K].LAFGSVGDSFSATSIK.[A]		1	9	Pavir.1KG421500.2.p	Pavir.1KG421500.2.p [78-93]	10421246	70976960	4009731		11030436	1.64378e+06	4104559	9280679	5599155	11153377		2.01801e+06	1.35676e+06	4.89398e+06	6.26461e+06
[K].LIEVYENDPENMTK.[I]		4	1	Pavir.1KG430000.3.p	Pavir.1KG430000.3.p [207-220]; Pavir.1NG387700.3.p [196-209]; Pavir.1NG387700.2.p [197-210]; Pavir.1NG387700.1.p [198-211]
[K].VDVNGDNTAPIYK.[F]		2	1	Pavir.1KG431700.1.p	Pavir.1KG431700.1.p [174-186]; Pavir.1NG391000.1.p [174-186]
[K].AEYPIFDK.[V]		3	3	Pavir.1KG431700.1.p; Pavir.7KG284800.1.p	Pavir.1KG431700.1.p [166-173]; Pavir.7NG278600.1.p [95-102]; Pavir.7KG284800.1.p [95-102]
[R].FKAEYPIFDK.[V]		3	10	Pavir.1KG431700.1.p; Pavir.7KG284800.1.p	Pavir.1KG431700.1.p [164-173]; Pavir.7NG278600.1.p [93-102]; Pavir.7KG284800.1.p [93-102]	3.77253e+06		1.0884e+06		10273491	147938		27108534	528877	9960405	22293776	14320812		30230630	4.44639e+06
[R].YAPTTSPLSIEK.[D]		4	14	Pavir.1KG431700.1.p; Pavir.7KG284800.1.p	Pavir.1KG431700.1.p [219-230]; Pavir.7NG278600.1.p [148-159]; Pavir.7KG284800.1.p [148-159]; Pavir.1NG391000.1.p [219-230]	18019454	498542432	8412818		38572204	12516797	21931262	69125832	49852248	34023472	28555406	33933720	8620107	78460848	23263340
[K].FLVDKEGR.[V]		4	35	Pavir.1KG431700.1.p; Pavir.7KG284800.1.p	Pavir.1KG431700.1.p [207-214]; Pavir.7NG278600.1.p [136-143]; Pavir.7KG284800.1.p [136-143]; Pavir.1NG391000.1.p [207-214]	9.54962e+06	1.64005e+06	4.90704e+06		20554478	4.95291e+06	7.72045e+06	10287897	24219325	16603916	2.7167e+07	35454247		75028692	9.92541e+06
[K].AIENTAASINHAPEEK.[L]		1	2	Pavir.1KG431800.1.p	Pavir.1KG431800.1.p [568-583]								2169501	648807
[K].TISEQLAEEVRDTK.[I]		1	3	Pavir.1KG431800.1.p	Pavir.1KG431800.1.p [1119-1132]		38065040	391005
[K].TISEQLAEEVR.[D]		1	3	Pavir.1KG431800.1.p	Pavir.1KG431800.1.p [1119-1129]											3722482	899550
[K].EVIAAADEVVDSIDKEELAK.[Y]		1	13	Pavir.1KG431800.1.p	Pavir.1KG431800.1.p [1190-1209]	4.70272e+06	2.02879e+06	314604		8.11068e+06	410624	3.75415e+06	6111533	10734705				300625	25824860	623198
[R].RDQLADALYQK.[G]		6	1	Pavir.1KG431800.1.p; Pavir.1NG391100.1.p	Pavir.1NG391100.2.p [1131-1141]; Pavir.1NG391100.3.p [1216-1226]; Pavir.1NG391100.5.p [1139-1149]; Pavir.1NG391100.4.p [1149-1159]; Pavir.1KG431800.1.p [1233-1243]; Pavir.1NG391100.1.p [1230-1240]
[K].GLALAEIESLK.[S]		6	1	Pavir.1KG431800.1.p; Pavir.1NG391100.1.p	Pavir.1NG391100.2.p [1142-1152]; Pavir.1NG391100.3.p [1227-1237]; Pavir.1NG391100.5.p [1150-1160]; Pavir.1NG391100.4.p [1160-1170]; Pavir.1KG431800.1.p [1244-1254]; Pavir.1NG391100.1.p [1241-1251]
[R].HENVQFLEK.[L]		6	1	Pavir.1KG431800.1.p; Pavir.1NG391100.1.p	Pavir.1NG391100.2.p [889-897]; Pavir.1NG391100.3.p [974-982]; Pavir.1NG391100.5.p [897-905]; Pavir.1NG391100.4.p [907-915]; Pavir.1KG431800.1.p [991-999]; Pavir.1NG391100.1.p [988-996]
[K].QETEEDKSAWSELVASLK.[S]		6	1	Pavir.1KG431800.1.p; Pavir.1NG391100.1.p	Pavir.1NG391100.2.p [1039-1056]; Pavir.1NG391100.3.p [1124-1141]; Pavir.1NG391100.5.p [1047-1064]; Pavir.1NG391100.4.p [1057-1074]; Pavir.1KG431800.1.p [1141-1158]; Pavir.1NG391100.1.p [1138-1155]
[R].IYDNKFESQFYR.[I]		6	1	Pavir.1KG431800.1.p; Pavir.1NG391100.1.p	Pavir.1NG391100.2.p [844-855]; Pavir.1NG391100.3.p [929-940]; Pavir.1NG391100.5.p [852-863]; Pavir.1NG391100.4.p [862-873]; Pavir.1KG431800.1.p [946-957]; Pavir.1NG391100.1.p [943-954]	1.68985e+06	37468940	415952		574793	4382958	279391		815495	283246	207847
[R].VAVDTQTLEGNNNGGK.[L]		6	1	Pavir.1KG431800.1.p; Pavir.1NG391100.1.p	Pavir.1NG391100.2.p [186-201]; Pavir.1NG391100.3.p [271-286]; Pavir.1NG391100.5.p [194-209]; Pavir.1NG391100.4.p [204-219]; Pavir.1KG431800.1.p [288-303]; Pavir.1NG391100.1.p [285-300]
[K].YLSLNSDPEDEEAQKFK.[K]		6	1	Pavir.1KG431800.1.p; Pavir.1NG391100.1.p	Pavir.1NG391100.2.p [1108-1124]; Pavir.1NG391100.3.p [1193-1209]; Pavir.1NG391100.5.p [1116-1132]; Pavir.1NG391100.4.p [1126-1142]; Pavir.1KG431800.1.p [1210-1226]; Pavir.1NG391100.1.p [1207-1223]
[K].WDEENQEAISDALK.[Q]		5	2	Pavir.1KG431800.1.p; Pavir.1NG391100.1.p	Pavir.1NG391100.2.p [115-128]; Pavir.1NG391100.3.p [200-213]; Pavir.1NG391100.5.p [123-136]; Pavir.1KG431800.1.p [217-230]; Pavir.1NG391100.1.p [214-227]
[K].ILDVIDCTGSGDVDTSK.[V]	1xCarbamidomethyl [C7]	6	3	Pavir.1KG431800.1.p; Pavir.1NG391100.1.p	Pavir.1NG391100.2.p [41-57]; Pavir.1NG391100.3.p [126-142]; Pavir.1NG391100.5.p [49-65]; Pavir.1NG391100.4.p [86-102]; Pavir.1KG431800.1.p [143-159]; Pavir.1NG391100.1.p [140-156]	4.81073e+06	54714876	1.37245e+06
[R].VYSSGDVYPSYVK.[L]		6	3	Pavir.1KG431800.1.p; Pavir.1NG391100.1.p	Pavir.1NG391100.2.p [863-875]; Pavir.1NG391100.3.p [948-960]; Pavir.1NG391100.5.p [871-883]; Pavir.1NG391100.4.p [881-893]; Pavir.1KG431800.1.p [965-977]; Pavir.1NG391100.1.p [962-974]	542198	117350112						1.32151e+06	977971
[R].FLAAHPEYDGR.[G]		5	3	Pavir.1KG431800.1.p; Pavir.1NG391100.1.p	Pavir.1NG391100.3.p [48-58]; Pavir.1NG391100.5.p [11-21]; Pavir.1NG391100.4.p [48-58]; Pavir.1KG431800.1.p [105-115]; Pavir.1NG391100.1.p [102-112]		92467296	3.37693e+06					2.8108e+06	299369
[K].DIFEENYK.[E]		6	4	Pavir.1KG431800.1.p; Pavir.1NG391100.1.p	Pavir.1NG391100.2.p [1163-1170]; Pavir.1NG391100.3.p [1248-1255]; Pavir.1NG391100.5.p [1171-1178]; Pavir.1NG391100.4.p [1181-1188]; Pavir.1KG431800.1.p [1265-1272]; Pavir.1NG391100.1.p [1262-1269]	2.2969e+06	565182528	225051				240901	3.33569e+06	793596		639080	1.54562e+06		20789642	481739
[K].STILVPGEPEAFYVGPPSR.[E]		6	4	Pavir.1KG431800.1.p; Pavir.1NG391100.1.p	Pavir.1NG391100.2.p [935-953]; Pavir.1NG391100.3.p [1020-1038]; Pavir.1NG391100.5.p [943-961]; Pavir.1NG391100.4.p [953-971]; Pavir.1KG431800.1.p [1037-1055]; Pavir.1NG391100.1.p [1034-1052]		1.03077e+06	17222702								119459	157976
[R].FIDLSNEVVNK.[H]		6	5	Pavir.1KG431800.1.p; Pavir.1NG391100.1.p	Pavir.1NG391100.2.p [325-335]; Pavir.1NG391100.3.p [410-420]; Pavir.1NG391100.5.p [333-343]; Pavir.1NG391100.4.p [343-353]; Pavir.1KG431800.1.p [427-437]; Pavir.1NG391100.1.p [424-434]	448413	127913416						3.14616e+06	647708	2083662	1.86953e+06	4.06824e+06
[K].YLSLNSDPEDEEAQK.[F]		6	7	Pavir.1KG431800.1.p; Pavir.1NG391100.1.p	Pavir.1NG391100.2.p [1108-1122]; Pavir.1NG391100.3.p [1193-1207]; Pavir.1NG391100.5.p [1116-1130]; Pavir.1NG391100.4.p [1126-1140]; Pavir.1KG431800.1.p [1210-1224]; Pavir.1NG391100.1.p [1207-1221]	3.46292e+06	344736864					2.73692e+06	3.24234e+06	4912570	6.00128e+06	6.66588e+06	1.45612e+06		13681978	4.20993e+06
[K].VIALDGSESPLR.[I]	1xPhospho [S9(100)]	6	19	Pavir.1KG431800.1.p; Pavir.1NG391100.1.p	Pavir.1NG391100.2.p [757-768]; Pavir.1NG391100.3.p [842-853]; Pavir.1NG391100.5.p [765-776]; Pavir.1NG391100.4.p [775-786]; Pavir.1KG431800.1.p [859-870]; Pavir.1NG391100.1.p [856-867]	21726704		19774164		10110603	20443992	20422234	33303112	24005822	39198736	13984505	16675064	6183473	33867176	18907016
[R].SRTEVGLYPSLEAISTPSR.[L]	1xPhospho [S/T/Y]	3	3	Pavir.1KG432600.1.p	Pavir.1NG392000.1.p [268-286]; Pavir.1KG432600.1.p [268-286]; Pavir.1KG432600.3.p [104-122]	3440593		2958364							44712176	88293480	160458
[R].TSLFDGIEEGGIR.[A]		2	1	Pavir.1KG435000.1.p	Pavir.1NG554400.1.p [11-23]; Pavir.1KG435000.1.p [11-23]
[R].ATSYSSHEIDEHENDR.[A]		2	2	Pavir.1KG435000.1.p	Pavir.1NG554400.1.p [24-39]; Pavir.1KG435000.1.p [24-39]
[R].SNRTSLFDGIEEGGIR.[A]	1xPhospho [S/T]	2	13	Pavir.1KG435000.1.p	Pavir.1NG554400.1.p [8-23]; Pavir.1KG435000.1.p [8-23]	5990306		6210476		5.39127e+06	4716746	6.11592e+06	9.83603e+06	4.85445e+06	240038	398259	486088	1.09851e+06	3.71469e+06	3.5213e+06
[K].RLSGDIHEEVETHNR.[M]	1xPhospho [S3(100)]	2	38	Pavir.1KG435000.1.p	Pavir.1NG554400.1.p [53-67]; Pavir.1KG435000.1.p [53-67]	1.06985e+08	1.31561e+08	1.86013e+08		1.13669e+07	180072964	142306929	6.76981e+07	1.28077e+08	1.34519e+08	1.77375e+08	6.49697e+07	90527.1	93728478	5.35195e+07
[R].ATSYSSHEIDEHENDR.[A]	1xPhospho [S3(100)]	2	43	Pavir.1KG435000.1.p	Pavir.1NG554400.1.p [24-39]; Pavir.1KG435000.1.p [24-39]	49553609	1.07833e+07	34127765		19424672	7.62972e+06	2.76511e+07	3.36899e+07	13934430	2.5589e+07	1.68907e+06	3.60006e+06	3.02146e+07	4.44998e+07	61170948
[R].GAFSSGGSEGEVEDEKTR.[K]	1xPhospho [S8(100)]	1	2	Pavir.1KG435600.2.p	Pavir.1KG435600.2.p [136-153]													1.59416e+06	6.62763e+06	9084610
[R].GAFSSGGSEGEVEDEK.[T]	1xPhospho [S8(100)]	2	2	Pavir.1KG435600.2.p	Pavir.1KG435600.2.p [136-151]; Pavir.1KG435405.1.p [101-116]	5.07282e+06		333198
[R].GAFSSGGSEGEVEDEKTR.[K]		1	3	Pavir.1KG435600.2.p	Pavir.1KG435600.2.p [136-153]	1.12304e+06	93780016					342614		576473
[R].GAFSSGGSEGEVEDEK.[T]		2	4	Pavir.1KG435600.2.p	Pavir.1KG435600.2.p [136-151]; Pavir.1KG435405.1.p [101-116]
[K].SDFSYTDEVK.[E]		1	2	Pavir.1KG438200.1.p	Pavir.1KG438200.1.p [331-340]
[K].AAYPDVEVQLPSPPR.[T]	1xPhospho [S12(100)]	1	7	Pavir.1KG439100.1.p	Pavir.1KG439100.1.p [667-681]	21817822	679297	9.64646e+06				13211618	10468747	9.42081e+06	1.96729e+07		829336	398581	29104698	20746771
[R].DEISPSRPSLQPDAIR.[C]	1xPhospho [S4(98)]	8	1	Pavir.1KG440100.1.p	Pavir.1KG440100.2.p [580-595]; Pavir.1KG458355.3.p [580-595]; Pavir.1KG440100.5.p [569-584]; Pavir.1KG458355.2.p [589-604]; Pavir.1KG458355.1.p [605-620]; Pavir.1KG440100.3.p [589-604]; Pavir.1KG440100.1.p [605-620]; Pavir.1KG458355.5.p [569-584]	16532125		12774388				14052530	15456179	17369758	19690334	2.01883e+06	6646904	1913332	13584571	11450927
[R].LYRDDVGGNMVDAFR.[M]		8	2	Pavir.1KG441300.1.p	Pavir.1KG441300.4.p [22-36]; Pavir.1NG433900.3.p [22-36]; Pavir.1KG458100.2.p [22-36]; Pavir.1NG433900.1.p [22-36]; Pavir.1KG458100.3.p [22-36]; Pavir.1KG441300.1.p [22-36]; Pavir.1KG441300.5.p [22-36]; Pavir.1KG441300.2.p [22-36]											831536	404666
[R].DDVGGNMVDAFR.[M]		8	2	Pavir.1KG441300.1.p	Pavir.1KG441300.4.p [25-36]; Pavir.1NG433900.3.p [25-36]; Pavir.1KG458100.2.p [25-36]; Pavir.1NG433900.1.p [25-36]; Pavir.1KG458100.3.p [25-36]; Pavir.1KG441300.1.p [25-36]; Pavir.1KG441300.5.p [25-36]; Pavir.1KG441300.2.p [25-36]
[K].LYITQEGVRSPFSSK.[A]	1xPhospho [S10(100)]	10	4	Pavir.1KG441300.1.p	Pavir.1KG441300.4.p [135-149]; Pavir.1NG433900.2.p [111-125]; Pavir.1NG433900.3.p [135-149]; Pavir.1KG458100.2.p [135-149]; Pavir.1KG441300.3.p [111-125]; Pavir.1NG433900.1.p [135-149]; Pavir.1KG458100.3.p [135-149]; Pavir.1KG441300.1.p [135-149]; Pavir.1KG441300.5.p [135-149]; Pavir.1KG441300.2.p [135-149]	358236	14089324			6.66843e+06	3.54265e+06	3.38134e+06	10055294			283331	22209308	10474758	38395380	16264730
[R].KPSFGSLR.[R]	1xPhospho [S3(100)]	2	4	Pavir.1KG441600.1.p	Pavir.1KG457800.1.p [158-165]; Pavir.1KG441600.1.p [158-165]
[K].NFNLEEQAK.[V]		2	2	Pavir.1KG447500.1.p	Pavir.1NG421900.1.p [253-261]; Pavir.1KG447500.1.p [253-261]											196368	261694		1.25199e+06	701892
[K].LKNEFPELLSIK.[E]		2	2	Pavir.1KG447500.1.p	Pavir.1NG421900.1.p [277-288]; Pavir.1KG447500.1.p [277-288]
[R].DYIDPSFSWK.[N]		2	2	Pavir.1KG447500.1.p	Pavir.1NG421900.1.p [243-252]; Pavir.1KG447500.1.p [243-252]	335526	73505544					631186	529860						616822	353302
[R].LQALEDPDSKKED.[-]		1	2	Pavir.1KG448300.1.p	Pavir.1KG448300.1.p [413-425]
[R].SNLCDLLGADPSVVNLK.[A]	1xCarbamidomethyl [C4]	2	1	Pavir.1KG448500.1.p	Pavir.1NG423100.3.p [182-198]; Pavir.1KG448500.1.p [182-198]
[R].EAADEAGEPLWADAEDR.[V]		1	2	Pavir.1KG449200.1.p	Pavir.1KG449200.1.p [622-638]
[K].ESVARPGEVMFLR.[Y]	1xOxidation [M10]	1	1	Pavir.1KG450610.1.p	Pavir.1KG450610.1.p [215-227]
[K].YEALASSLPAR.[Q]		3	1	Pavir.1KG450610.1.p	Pavir.1KG450610.1.p [16-26]; Pavir.1KG450700.1.p [16-26]; Pavir.1KG450700.2.p [16-26]								1.16089e+06	925643
[M].VVGESGGADAFFSK.[Y]		3	2	Pavir.1KG450610.1.p	Pavir.1KG450610.1.p [2-15]; Pavir.1KG450700.1.p [2-15]; Pavir.1KG450700.2.p [2-15]
[R].YEHLKEDTVGTVR.[R]		1	2	Pavir.1KG450610.1.p	Pavir.1KG450610.1.p [228-240]
[K].YEALASSLPAR.[Q]	1xPhospho [S/Y]	3	9	Pavir.1KG450610.1.p	Pavir.1KG450610.1.p [16-26]; Pavir.1KG450700.1.p [16-26]; Pavir.1KG450700.2.p [16-26]	10555315	2.5064e+06					6.88415e+06	1.04841e+07	2.47888e+06	2.23143e+07	9.57219e+06	2.77777e+06	157367	15236954	20582512
[K].TVTAMDVVYALKR.[Q]		3	1	Pavir.1KG451020.1.p	Pavir.2NG336210.1.p [81-93]; Pavir.1KG451020.1.p [108-120]; Pavir.9KG570600.2.p [108-120]		80816688	1.88052e+06
[R].KTVTAMDVVYALKR.[Q]		3	2	Pavir.1KG451020.1.p	Pavir.2NG336210.1.p [80-93]; Pavir.1KG451020.1.p [107-120]; Pavir.9KG570600.2.p [107-120]
[R].ISGLIYEETR.[G]	1xPhospho [S2(100)]	6	2	Pavir.1KG451020.1.p	Pavir.2NG336210.1.p [47-56]; Pavir.2KG322460.1.p [47-56]; Pavir.1KG451020.1.p [74-83]; Pavir.9KG570600.2.p [74-83]
[K].VLRDNIQGITKPAIR.[R]		4	2	Pavir.1KG451020.1.p	Pavir.2NG336210.1.p [22-36]; Pavir.2KG322460.1.p [22-36]; Pavir.1KG451020.1.p [49-63]; Pavir.9KG570600.2.p [49-63]											7.59908e+06	1.63654e+06
[K].IFLENVIRDAVTYTEHAR.[R]		4	3	Pavir.1KG451020.1.p	Pavir.2NG336210.1.p [61-78]; Pavir.2KG322460.1.p [61-78]; Pavir.1KG451020.1.p [88-105]; Pavir.9KG570600.2.p [88-105]
[K].TVTAMDVVYALKR.[Q]	1xOxidation [M5]	3	5	Pavir.1KG451020.1.p	Pavir.2NG336210.1.p [81-93]; Pavir.1KG451020.1.p [108-120]; Pavir.9KG570600.2.p [108-120]	772810	63401176	1250630				228983	1.72684e+06	308972					3291579	2.0549e+06
[R].DAVTYTEHAR.[R]		4	11	Pavir.1KG451020.1.p	Pavir.2NG336210.1.p [69-78]; Pavir.2KG322460.1.p [69-78]; Pavir.1KG451020.1.p [96-105]; Pavir.9KG570600.2.p [96-105]	803165		470800							704254	430363	983456	9.17905e+06	2.14817e+07	3880501
[R].KTVTAMDVVYALK.[R]		3	20	Pavir.1KG451020.1.p	Pavir.2NG336210.1.p [80-92]; Pavir.1KG451020.1.p [107-119]; Pavir.9KG570600.2.p [107-119]	7.02739e+06	255556704	5790392				2.96694e+06	12652326	6701884					15236264	7338998
[K].RISGLIYEETR.[G]		6	22	Pavir.1KG451020.1.p	Pavir.2NG336210.1.p [46-56]; Pavir.2KG322460.1.p [46-56]; Pavir.1KG451020.1.p [73-83]; Pavir.9KG570600.2.p [73-83]				10344862	87174.3
[R].KTVTAMDVVYALK.[R]	1xOxidation [M6]	3	34	Pavir.1KG451020.1.p	Pavir.2NG336210.1.p [80-92]; Pavir.1KG451020.1.p [107-119]; Pavir.9KG570600.2.p [107-119]	1.63954e+07	3.10409e+08	6.78801e+06		11378819	225188	4.00449e+06	3.82143e+07	2.24204e+07	2.48924e+07	1.52483e+07	3.32341e+07	7101160	126775816	3.1195e+07
[K].TVTAMDVVYALK.[R]		3	43	Pavir.1KG451020.1.p	Pavir.2NG336210.1.p [81-92]; Pavir.1KG451020.1.p [108-119]; Pavir.9KG570600.2.p [108-119]	2.80918e+07	1016650336	9.07866e+06				1.76041e+07	64582237	3.01734e+07	3.90639e+07	4.35009e+07	8.65202e+06	831224	83839899	2.92673e+07
[K].IFLENVIR.[D]		7	49	Pavir.1KG451020.1.p	Pavir.1NG426795.1.p [168-175]; Pavir.2NG336210.1.p [61-68]; Pavir.2KG322460.1.p [61-68]; Pavir.1KG451020.1.p [88-95]; Pavir.9KG570600.2.p [88-95]	73538472	742054848	24116326				59973848	143135696	115643424		60453628	97471488	18085148	153503568	1.27556e+08
[K].TVTAMDVVYALK.[R]	1xOxidation [M5]	3	61	Pavir.1KG451020.1.p	Pavir.2NG336210.1.p [81-92]; Pavir.1KG451020.1.p [108-119]; Pavir.9KG570600.2.p [108-119]	36583640	653273984	10007479		59545624	12761055	26798714	2.1623e+08	1.09985e+08	4.68893e+07	2.83863e+08	403722537	35398395	662360721	1.30309e+08
[R].ISGLIYEETR.[G]		6	94	Pavir.1KG451020.1.p	Pavir.2NG336210.1.p [47-56]; Pavir.2KG322460.1.p [47-56]; Pavir.1KG451020.1.p [74-83]; Pavir.9KG570600.2.p [74-83]	206185856	11892704256	72159160		313218	94651624	113619104	5.82926e+08	3.64314e+08	315734688	390944640	296642112	74735024	1671941958	332727506
[R].DNIQGITKPAIR.[R]		5	97	Pavir.1KG451020.1.p	Pavir.2NG336210.1.p [25-36]; Pavir.2KG322460.1.p [25-36]; Pavir.1KG451020.1.p [52-63]; Pavir.9KG570600.2.p [52-63]	9.72669e+08	7.07094e+09	2958586081		670502792	230647514	237355132	888865000	549384304	688722496	555815808	409458760	91663506	1547266464	671824024
[K].YFASFR.[G]	1xPhospho [S4(100)]	3	11	Pavir.1KG451615.1.p	Pavir.1NG427900.1.p [13-18]; Pavir.1KG451900.1.p [13-18]; Pavir.1KG451615.1.p [13-18]	292890112	117092432	265334496				238185280	436289120	317215872	397594848	340698560	526100000	196871328	900951424	451501504
[R].LNLDWTDPDQSPEK.[E]		1	1	Pavir.1KG452800.1.p	Pavir.1KG452800.1.p [217-230]
[K].GFNEVFGHGFNTK.[L]		3	1	Pavir.1KG452800.1.p; Pavir.1NG429400.1.p	Pavir.1KG452800.1.p [130-142]; Pavir.1NG429400.1.p [130-142]; Pavir.1NG429400.2.p [99-111]	414713	1.05603e+06	31386268				532778	439059	3917326	2.55697e+06	1803138	417310
[K].YVLYQDER.[S]		2	1	Pavir.1KG452800.1.p; Pavir.1NG429400.1.p	Pavir.1KG452800.1.p [308-315]; Pavir.1NG429400.1.p [308-315]
[K].ELGVNEDHEDVHR.[L]		3	8	Pavir.1KG452800.1.p; Pavir.1NG429400.1.p	Pavir.1KG452800.1.p [161-173]; Pavir.1NG429400.1.p [161-173]; Pavir.1NG429400.2.p [130-142]	235737	115403096						3432981	2.94642e+06	512440	409734
[K].VAELGDVIEELR.[V]		6	2	Pavir.1KG460205.1.p	Pavir.1KG460205.1.p [288-299]; Pavir.1KG460400.1.p [288-299]; Pavir.1KG460400.4.p [152-163]; Pavir.1KG460400.2.p [287-298]; Pavir.1KG460205.2.p [288-299]; Pavir.1KG460400.3.p [271-282]
[K].ESELSDLQNK.[L]		10	1	Pavir.1KG460205.1.p; Pavir.1NG435500.2.p	Pavir.1KG460205.1.p [362-371]; Pavir.1NG435500.2.p [427-436]; Pavir.1KG460400.1.p [362-371]; Pavir.1KG460400.4.p [226-235]; Pavir.1NG435500.4.p [225-234]; Pavir.1KG460400.2.p [361-370]; Pavir.1KG460205.2.p [362-371]; Pavir.1NG435500.3.p [356-365]; Pavir.1NG435500.1.p [356-365]; Pavir.1KG460400.3.p [345-354]
[K].LAQELEASKDEYEK.[V]		10	1	Pavir.1KG460205.1.p; Pavir.1NG435500.2.p	Pavir.1KG460205.1.p [445-458]; Pavir.1NG435500.2.p [510-523]; Pavir.1KG460400.1.p [445-458]; Pavir.1KG460400.4.p [309-322]; Pavir.1NG435500.4.p [308-321]; Pavir.1KG460400.2.p [444-457]; Pavir.1KG460205.2.p [445-458]; Pavir.1NG435500.3.p [439-452]; Pavir.1NG435500.1.p [439-452]; Pavir.1KG460400.3.p [428-441]
[R].LKDLLDTELESK.[E]		10	1	Pavir.1KG460205.1.p; Pavir.1NG435500.2.p	Pavir.1KG460205.1.p [245-256]; Pavir.1NG435500.2.p [310-321]; Pavir.1KG460400.1.p [245-256]; Pavir.1KG460400.4.p [109-120]; Pavir.1NG435500.4.p [108-119]; Pavir.1KG460400.2.p [244-255]; Pavir.1KG460205.2.p [245-256]; Pavir.1NG435500.3.p [239-250]; Pavir.1NG435500.1.p [239-250]; Pavir.1KG460400.3.p [228-239]
[K].AEILEIK.[L]		10	1	Pavir.1KG460205.1.p; Pavir.1NG435500.2.p	Pavir.1KG460205.1.p [323-329]; Pavir.1NG435500.2.p [388-394]; Pavir.1KG460400.1.p [323-329]; Pavir.1KG460400.4.p [187-193]; Pavir.1NG435500.4.p [186-192]; Pavir.1KG460400.2.p [322-328]; Pavir.1KG460205.2.p [323-329]; Pavir.1NG435500.3.p [317-323]; Pavir.1NG435500.1.p [317-323]; Pavir.1KG460400.3.p [306-312]
[K].VLEELEDAKR.[L]		8	1	Pavir.1KG460205.1.p; Pavir.1NG435500.2.p	Pavir.1KG460205.1.p [118-127]; Pavir.1NG435500.2.p [184-193]; Pavir.1KG460400.1.p [118-127]; Pavir.1KG460400.2.p [117-126]; Pavir.1KG460205.2.p [118-127]; Pavir.1NG435500.3.p [113-122]; Pavir.1NG435500.1.p [113-122]; Pavir.1KG460400.3.p [118-127]
[K].ATTEAEELADEWK.[QE]		10	2	Pavir.1KG460205.1.p; Pavir.1NG435500.2.p	Pavir.1KG460205.1.p [308-320]; Pavir.1NG435500.2.p [373-385]; Pavir.1KG460400.1.p [308-320]; Pavir.1KG460400.4.p [172-184]; Pavir.1NG435500.4.p [171-183]; Pavir.1KG460400.2.p [307-319]; Pavir.1KG460205.2.p [308-320]; Pavir.1NG435500.3.p [302-314]; Pavir.1NG435500.1.p [302-314]; Pavir.1KG460400.3.p [291-303]	380227	72645664	558056				504968	1166501	1.27737e+06
[R].YELADAIDAK.[N]		12	2	Pavir.1KG460205.1.p; Pavir.1NG435500.2.p; Pavir.7NG316200.1.p	Pavir.7NG316200.2.p [206-215]; Pavir.1KG460205.1.p [205-214]; Pavir.1NG435500.2.p [270-279]; Pavir.1KG460400.1.p [205-214]; Pavir.7NG316200.1.p [207-216]; Pavir.1KG460400.4.p [69-78]; Pavir.1NG435500.4.p [68-77]; Pavir.1KG460400.2.p [204-213]; Pavir.1KG460205.2.p [205-214]; Pavir.1NG435500.3.p [199-208]; Pavir.1NG435500.1.p [199-208]; Pavir.1KG460400.3.p [188-197]
[K].ALMLIEAWGESGDELR.[Y]	1xOxidation [M3]	3	1	Pavir.1KG461300.1.p	Pavir.1NG438100.5.p [207-222]; Pavir.1NG438100.6.p [148-163]; Pavir.1KG461300.1.p [148-163]
[K].AFSEVAAER.[V]		3	2	Pavir.1KG461300.1.p	Pavir.1NG438100.5.p [177-185]; Pavir.1NG438100.6.p [118-126]; Pavir.1KG461300.1.p [118-126]	407022	122584208						3.9338e+06	2.27285e+06	513963	1.01502e+06	700693
[K].VNSVELIR.[G]		1	3	Pavir.1KG461300.1.p	Pavir.1KG461300.1.p [80-87]	1.29149e+06	107434816					196642	9259229	5.86638e+06	2.73443e+06	307253		193683	13907922	629114
[R].LIDDPQTVVNNR.[N]		3	3	Pavir.1KG461300.1.p	Pavir.1NG438100.5.p [193-204]; Pavir.1NG438100.6.p [134-145]; Pavir.1KG461300.1.p [134-145]
[K].KMTAGMSSMSFK.[M]	1xPhospho [S10(100)]	3	16	Pavir.1KG461300.1.p	Pavir.1NG438100.5.p [85-96]; Pavir.1NG438100.6.p [26-37]; Pavir.1KG461300.1.p [26-37]	20887660	29799732	23796824				24635856	24499526	54872052	10699541	40050328	7185971	296673	521277	5150729
[R].FPGRDNESLAPIFTPPR.[S]	1xPhospho [T14(100)]	3	17	Pavir.1KG461300.1.p	Pavir.1NG438100.5.p [241-257]; Pavir.1NG438100.6.p [182-198]; Pavir.1KG461300.1.p [182-198]										2.00806e+07	6.67628e+07	158694652
[K].MTAGMSSMSFK.[M]	1xPhospho [S9(100)]	3	22	Pavir.1KG461300.1.p	Pavir.1NG438100.5.p [86-96]; Pavir.1NG438100.6.p [27-37]; Pavir.1KG461300.1.p [27-37]	8.31545e+07	1.71448e+06	47975004		32414352	120053504	44536552	196203680	1.79008e+07	96325056	44040680	527770	4.80166e+07	65872410	4.76873e+07
[K].KMTAGMSSMSFK.[M]	1xOxidation [M]; 1xPhospho [S10(99.3)]	3	37	Pavir.1KG461300.1.p	Pavir.1NG438100.5.p [85-96]; Pavir.1NG438100.6.p [26-37]; Pavir.1KG461300.1.p [26-37]	5.03535e+07	2.58313e+07	38827968		34267627	1.12652e+07	88700764	4.38287e+07	142181928	74387102	135493976	34760326	254455	58160698	31733719
[K].MTAGMSSMSFK.[M]	1xOxidation [M]; 1xPhospho [S9(100)]	3	125	Pavir.1KG461300.1.p	Pavir.1NG438100.5.p [86-96]; Pavir.1NG438100.6.p [27-37]; Pavir.1KG461300.1.p [27-37]	5.25766e+08	134718680	2.80511e+08		113119960	240640808	208380272	606892208	255417708	4.78605e+08	1.91526e+08	5.34118e+07	1.8159e+08	4.67298e+08	2.68638e+08
[K].MTAGMSSMSFK.[M]	2xOxidation [M1; M]; 1xPhospho [S9(100)]	3	131	Pavir.1KG461300.1.p	Pavir.1NG438100.5.p [86-96]; Pavir.1NG438100.6.p [27-37]; Pavir.1KG461300.1.p [27-37]	6.5558e+08	1.14751e+08	399540592		168667256	3.21123e+07	2.41296e+08	453423551	4.55881e+08	5.67175e+08	1.84282e+08	74223527	1.4817e+08	6.64614e+08	3.40241e+08
[R].DNESLAPIFTPPR.[S]	1xPhospho [T10(100)]	3	245	Pavir.1KG461300.1.p	Pavir.1NG438100.5.p [245-257]; Pavir.1NG438100.6.p [186-198]; Pavir.1KG461300.1.p [186-198]	8.96821e+08	3.66671e+08	8.15226e+08	64332160	1.02497e+09	7.07831e+08	9.62474e+08	2.45109e+08	8.53875e+08	1.25172e+09	4.01809e+08	5.97431e+08	400718601	1718256832	8.1279e+08
[K].SQMAQYEDDLKR.[K]		1	1	Pavir.1KG462000.1.p	Pavir.1KG462000.1.p [169-180]
[R].TSAAGFDPAPLER.[G]		2	1	Pavir.1KG462000.1.p; Pavir.1NG438400.1.p	Pavir.1KG462000.1.p [87-99]; Pavir.1NG438400.1.p [82-94]
[R].TDLPVVQEGSQLESDSGSTR.[S]	1xPhospho [S18(99)]	2	32	Pavir.1KG462100.1.p	Pavir.1KG462100.2.p [70-89]; Pavir.1KG462100.1.p [99-118]	2.11592e+07	4.76334e+06	6.74026e+06				10567374	1.29849e+07	4448337	23032975		772745	9.02149e+06	10976173	2.26219e+07
[R].AILPSISAPEHNIR.[A]	1xPhospho [S7(100)]	3	41	Pavir.1KG462100.1.p	Pavir.1KG462100.2.p [98-111]; Pavir.1KG462100.1.p [127-140]; Pavir.1NG438500.1.p [128-141]	34384024	135492560	183508912		136476480	106593992	109791832	130317856	119045152	107555520	169815136	213755280
[R].GDATVDIPLDTMNDSKGK.[A]	1xPhospho [S15(100)]	4	1	Pavir.1KG462400.1.p	Pavir.1KG462400.3.p [51-68]; Pavir.1KG462400.4.p [51-68]; Pavir.1KG462400.1.p [51-68]; Pavir.1NG438600.1.p [51-68]	320849		366718				1.39187e+06	1.74129e+06	5.18352e+06	12839871	1.81942e+06	1.91381e+06	8960466	5674302	3.49146e+06
[R].GDATVDIPLDTMNDSK.[G]		4	3	Pavir.1KG462400.1.p	Pavir.1KG462400.3.p [51-66]; Pavir.1KG462400.4.p [51-66]; Pavir.1KG462400.1.p [51-66]; Pavir.1NG438600.1.p [51-66]
[R].GDATVDIPLDTMNDSK.[G]	1xOxidation [M12]	4	3	Pavir.1KG462400.1.p	Pavir.1KG462400.3.p [51-66]; Pavir.1KG462400.4.p [51-66]; Pavir.1KG462400.1.p [51-66]; Pavir.1NG438600.1.p [51-66]
[R].GDATVDIPLDTMNDSKGK.[A]	1xOxidation [M12]; 1xPhospho [S15(100)]	4	5	Pavir.1KG462400.1.p	Pavir.1KG462400.3.p [51-68]; Pavir.1KG462400.4.p [51-68]; Pavir.1KG462400.1.p [51-68]; Pavir.1NG438600.1.p [51-68]	284708	761700			520245	992415	5.34819e+06	2.63682e+06	978795	14150942	746258	605233	1.599e+07	23936206	18061724
[K].VESDTEGDGVEPVVAK.[R]	1xPhospho [S3(99.4)]	5	1	Pavir.1KG463700.1.p	Pavir.1KG463700.4.p [1205-1220]; Pavir.1KG463700.1.p [1205-1220]; Pavir.1KG463700.2.p [1189-1204]; Pavir.1KG463700.3.p [1166-1181]; Pavir.1KG463700.5.p [874-889]
[R].EVSSLPPYTEYVSTR.[W]	1xPhospho [S/T/Y]	1	21	Pavir.1KG465000.1.p	Pavir.1KG465000.1.p [148-162]	1.2878e+07	404455	1.14308e+07				1.47537e+07	5.70229e+06	1.34783e+07	1.82095e+07		4.16872e+06	1.21814e+06	1.59156e+06	6.46681e+06
[RK].SLPETGR.[G]	1xPhospho [S1(100)]	3	96	Pavir.1KG465000.1.p	Pavir.1KG465000.1.p [427-433]; Pavir.1NG442000.1.p [421-427]					2.94088e+06	3.32213e+06		7.91186e+07	3.49506e+07	3.79369e+07	5.98887e+06	1.18051e+06
[K].TIYSYIQSR.[Y]	1xPhospho [Y5(99.7)]	8	85	Pavir.1KG466000.3.p	Pavir.1NG443500.1.p [286-294]; Pavir.1KG466000.9.p [194-202]; Pavir.1KG466000.7.p [279-287]; Pavir.1KG466000.6.p [280-288]; Pavir.1KG466000.3.p [286-294]; Pavir.1KG466000.4.p [286-294]; Pavir.1KG466000.5.p [286-294]; Pavir.1KG466000.10.p [286-294]	3.95777e+07	3.63608e+06	3.47937e+07	54592164	9.10723e+06	4.2545e+06	4.57151e+07	8.56596e+06	1.50979e+07	1.18194e+07	3.44609e+07	6.07755e+07	3.82909e+06	8.77701e+06	6.0198e+06
[K].DFGATMEEFR.[K]	1xOxidation [M6]	5	1	Pavir.1KG466600.2.p	Pavir.1KG466600.3.p [104-113]; Pavir.1NG444100.1.p [104-113]; Pavir.1KG466600.1.p [104-113]; Pavir.1NG444100.3.p [104-113]; Pavir.1KG466600.2.p [104-113]	234213	22421830
[K].TLSQGDAVSETSQLK.[L]	1xPhospho [S3(100)]	1	18	Pavir.1KG467900.2.p	Pavir.1KG467900.2.p [90-104]	7178669		4.64325e+06				6545474	6.59182e+06	4.77803e+06	8.42973e+06		1255519	1.77084e+06	5501730	1.18829e+07
[R].VLSGYNDIIMAR.[V]	1xOxidation [M10]	3	1	Pavir.1KG468100.1.p	Pavir.1KG468100.1.p [158-169]; Pavir.1KG468100.2.p [158-169]; Pavir.1NG445600.1.p [158-169]		32052990	262293		20271544	320333					160987	465721
[R].VFGHQDILDLAK.[Y]		3	6	Pavir.1KG468100.1.p	Pavir.1KG468100.1.p [170-181]; Pavir.1KG468100.2.p [170-181]; Pavir.1NG445600.1.p [170-181]	1.72873e+06		11863374					5626915	472712				209287		363054
[K].EVAVNEFLPAKDAIDAIK.[Y]		2	2	Pavir.1KG468200.2.p	Pavir.1KG468200.1.p [168-185]; Pavir.1KG468200.2.p [190-207]
[R].LVPVVPDAPPELER.[E]		5	2	Pavir.1KG468900.2.p	Pavir.1NG449900.3.p [21-34]; Pavir.1KG468900.2.p [21-34]; Pavir.1NG449900.2.p [21-34]; Pavir.1KG468900.4.p [21-34]; Pavir.1KG468900.3.p [21-34]
[K].GTTISPLDPAAAAGK.[K]	1xPhospho [S5(98.8)]	1	1	Pavir.1KG469700.1.p	Pavir.1KG469700.1.p [47-61]
[K].IDWLEQLNR.[Q]		9	1	Pavir.1KG470700.1.p	Pavir.1KG470700.4.p [365-373]; Pavir.1NG452700.10.p [327-335]; Pavir.1KG470700.1.p [365-373]; Pavir.1NG452700.6.p [365-373]; Pavir.1NG452700.8.p [326-334]; Pavir.1NG452700.5.p [365-373]; Pavir.1NG452700.3.p [359-367]; Pavir.1NG452700.7.p [327-335]; Pavir.1NG452700.9.p [365-373]
[K].LSIDDELVSSPKEAFSR.[V]	1xPhospho [S10(100)]	9	21	Pavir.1KG470700.1.p	Pavir.1KG470700.4.p [428-444]; Pavir.1NG452700.10.p [390-406]; Pavir.1KG470700.1.p [428-444]; Pavir.1NG452700.6.p [428-444]; Pavir.1NG452700.8.p [389-405]; Pavir.1NG452700.5.p [428-444]; Pavir.1NG452700.3.p [422-438]; Pavir.1NG452700.7.p [390-406]; Pavir.1NG452700.9.p [428-444]	22006794	2.30808e+07	3.32961e+07		679594	17485680	2.97038e+07	2.94567e+07	3.11169e+07	28791846	748422	11376602	7.63342e+06	20057094	19474798
[K].LSIDDELVSSPK.[E]	1xPhospho [S10(100)]	9	89	Pavir.1KG470700.1.p	Pavir.1KG470700.4.p [428-439]; Pavir.1NG452700.10.p [390-401]; Pavir.1KG470700.1.p [428-439]; Pavir.1NG452700.6.p [428-439]; Pavir.1NG452700.8.p [389-400]; Pavir.1NG452700.5.p [428-439]; Pavir.1NG452700.3.p [422-433]; Pavir.1NG452700.7.p [390-401]; Pavir.1NG452700.9.p [428-439]	6.33901e+07	2.29239e+07	5.68347e+07		21836808	397335	7.82807e+07	7.03712e+07	9.90003e+07	9.12141e+07	1.54059e+07	5.15883e+07	2.25248e+07	7.15147e+07	6.56868e+07
[K].ASTEEGESEISKPTSR.[V]		3	1	Pavir.1KG470900.5.p	Pavir.1KG470900.1.p [163-178]; Pavir.1KG470900.5.p [163-178]; Pavir.1KG470900.6.p [163-178]
[R].SVANALPSAENGTPVR.[A]	1xPhospho [T13(100)]	3	2	Pavir.1KG470900.5.p	Pavir.1KG470900.1.p [118-133]; Pavir.1KG470900.5.p [118-133]; Pavir.1KG470900.6.p [118-133]										14656512	334183	2.94465e+06	2.78126e+06	13253615	11496882
[K].AKSLENLLETNAYTVTK.[R]	1xPhospho [S3(100)]	2	3	Pavir.1KG470900.5.p	Pavir.1KG470900.1.p [658-674]; Pavir.1KG470900.5.p [687-703]	1.71724e+06		387772					927593	374015				3.86555e+06	15079037	6.0385e+06
[K].FPYVYPDPESR.[H]		2	2	Pavir.1KG471600.1.p	Pavir.1NG453600.1.p [115-125]; Pavir.1KG471600.1.p [115-125]
[R].IVEVVEHEKPK.[C]		1	3	Pavir.1KG471600.1.p	Pavir.1KG471600.1.p [203-213]
[R].TVIPLPEEEEK.[E]		2	1	Pavir.1KG471800.1.p	Pavir.1KG471800.2.p [161-171]; Pavir.1KG471800.1.p [163-173]											482060	1.49095e+06
[K].SPLFSQFIK.[D]		3	6	Pavir.1KG471800.1.p	Pavir.1KG471800.2.p [87-95]; Pavir.1KG471800.1.p [89-97]; Pavir.1NG454000.1.p [89-97]	741358		445049		5.18093e+06	254018	1.84701e+06	5010038	1.85367e+06		3.64404e+06	4.90248e+06		458116	225200
[R].TVIPLPEEEEKELK.[E]		2	17	Pavir.1KG471800.1.p	Pavir.1KG471800.2.p [161-174]; Pavir.1KG471800.1.p [163-176]							2941738	30362522	7.26161e+06	6.94938e+06	1.54431e+07	2.27792e+07
[K].ANTLDKVESEIK.[T]		3	28	Pavir.1KG471800.1.p	Pavir.1KG471800.2.p [67-78]; Pavir.1KG471800.1.p [69-80]; Pavir.1NG454000.1.p [69-80]	9086565	463068160	3.29104e+06				8464813	38453756	23550810	14696726	14524219	7.65657e+06		52233700	7011766
[K].KTADAQSLEASLEEK.[S]		1	1	Pavir.1KG472500.1.p	Pavir.1KG472500.1.p [138-152]
[K].EMEGWQNDLDAK.[S]	1xOxidation [M2]	2	2	Pavir.1KG472500.1.p	Pavir.1KG472500.1.p [389-400]; Pavir.1KG472500.2.p [35-46]		62981616	482601				2236371	1.04065e+06
[K].TADAQSLEASLEEK.[S]		1	3	Pavir.1KG472500.1.p	Pavir.1KG472500.1.p [139-152]											158817	475767
[R].LFKFSPVKK.[G]	1xPhospho [S5(100)]	2	4	Pavir.1KG472500.1.p	Pavir.1KG472500.1.p [779-787]; Pavir.1KG472500.2.p [425-433]							180441		657743	29061026	38274088	46900508
[K].KGDQSSEQPTNNVTFGAR.[L]	1xPhospho [S/T]	2	5	Pavir.1KG472500.1.p	Pavir.1KG472500.1.p [787-804]; Pavir.1KG472500.2.p [433-450]	9729186		1.21215e+06		6.10929e+06	4.05526e+06	6.1162e+06	6.54978e+06	1.20058e+06	1.2851e+07		1.12439e+06	5.36179e+06	19096470	15158824
[R].LFKFSPVK.[K]	1xPhospho [S5(100)]	2	8	Pavir.1KG472500.1.p	Pavir.1KG472500.1.p [779-786]; Pavir.1KG472500.2.p [425-432]	4.88033e+06		21695024		6936297	17794362	19759806	1.64228e+07	1.94426e+07	21248448	36735372	31164635
[K].LEEVSQMLK.[Q]	1xOxidation [M7]	2	1	Pavir.1KG472500.1.p; Pavir.1NG454500.1.p	Pavir.1KG472500.1.p [68-76]; Pavir.1NG454500.1.p [68-76]
[R].ILEEQNNLK.[L]		3	1	Pavir.1KG472500.1.p; Pavir.1NG454500.1.p	Pavir.1KG472500.1.p [453-461]; Pavir.1NG454500.1.p [453-461]; Pavir.1KG472500.2.p [99-107]
[R].NNLINLFEK.[Y]		3	1	Pavir.1KG472500.1.p; Pavir.1NG454500.1.p	Pavir.1KG472500.1.p [703-711]; Pavir.1NG454500.1.p [703-711]; Pavir.1KG472500.2.p [349-357]
[R].DFELELER.[E]		2	1	Pavir.1KG472500.1.p; Pavir.1NG454500.1.p	Pavir.1KG472500.1.p [339-346]; Pavir.1NG454500.1.p [339-346]
[R].DRNNLINLFEK.[Y]		3	1	Pavir.1KG472500.1.p; Pavir.1NG454500.1.p	Pavir.1KG472500.1.p [701-711]; Pavir.1NG454500.1.p [701-711]; Pavir.1KG472500.2.p [347-357]
[K].DSVEIEHPSLAVER.[D]	1xPhospho [S9(100)]	3	1	Pavir.1KG472500.1.p; Pavir.1NG454500.1.p	Pavir.1KG472500.1.p [733-746]; Pavir.1NG454500.1.p [733-746]; Pavir.1KG472500.2.p [379-392]	58668148		37580104				32167636	48156728	34257612	22746020	606998	14805404	32715760	101518408	75847480
[K].EQEESLQEWEK.[K]		2	3	Pavir.1KG472500.1.p; Pavir.1NG454500.1.p	Pavir.1KG472500.1.p [211-221]; Pavir.1NG454500.1.p [211-221]
[R].SNSLSEEIEDLRK.[Q]		3	4	Pavir.1KG472500.1.p; Pavir.1NG454500.1.p	Pavir.1KG472500.1.p [488-500]; Pavir.1NG454500.1.p [488-500]; Pavir.1KG472500.2.p [134-146]	1.02326e+06	211840736	237554				1.56603e+06	7.38244e+06	3.49706e+06	3871561		601238		15608928	1400534
[R].IKSTLEAEKER.[I]	1xPhospho [S/T]	3	4	Pavir.1KG472500.1.p; Pavir.1NG454500.1.p	Pavir.1KG472500.1.p [442-452]; Pavir.1NG454500.1.p [442-452]; Pavir.1KG472500.2.p [88-98]													2.62481e+06	16685328	10696076
[K].SQADRDLEEVEAR.[Q]		2	7	Pavir.1KG472500.1.p; Pavir.1NG454500.1.p	Pavir.1KG472500.1.p [175-187]; Pavir.1NG454500.1.p [175-187]	4.58539e+06	405367300			6485365	235416	1.86998e+06	4.93534e+06	463844	674170	1.2838e+06		89105.3	16655667	385435
[K].GWTGWSTPTPANQR.[S]	1xPhospho [T7(100)]	2	39	Pavir.1KG472500.1.p; Pavir.1NG454500.1.p	Pavir.1KG472500.1.p [8-21]; Pavir.1NG454500.1.p [8-21]	29730492		38413860		46495476	42075036	30712984	49728320	33357844	29366708	9724340		3.18861e+07	76681688	55156733
[K].EKLEESSDILTVSTEQER.[Q]		1	6	Pavir.1KG473800.1.p	Pavir.1KG473800.1.p [677-694]	1.90838e+06	45519988					2.5131e+06	635214	6.34685e+06	13709094	2.81679e+06	2.12111e+06		18274376	368174
[K].IDDIYAVELIGGATR.[V]		10	2	Pavir.1KG473800.1.p; Pavir.1NG455700.2.p	Pavir.1NG455700.5.p [367-381]; Pavir.1NG455700.6.p [367-381]; Pavir.1NG455700.7.p [367-381]; Pavir.1NG455700.8.p [367-381]; Pavir.1NG455700.3.p [366-380]; Pavir.1KG473800.1.p [367-381]; Pavir.1NG455700.9.p [367-381]; Pavir.1NG455700.1.p [367-381]; Pavir.1NG455700.4.p [365-379]; Pavir.1NG455700.2.p [367-381]
[R].LAGEEAAGITAR.[H]		10	2	Pavir.1KG473800.1.p; Pavir.1NG455700.2.p	Pavir.1NG455700.5.p [76-87]; Pavir.1NG455700.6.p [76-87]; Pavir.1NG455700.7.p [76-87]; Pavir.1NG455700.8.p [76-87]; Pavir.1NG455700.3.p [76-87]; Pavir.1KG473800.1.p [76-87]; Pavir.1NG455700.9.p [76-87]; Pavir.1NG455700.1.p [76-87]; Pavir.1NG455700.4.p [76-87]; Pavir.1NG455700.2.p [76-87]
[K].STPAHSQPAFTSEEVVDK.[I]		8	2	Pavir.1KG473800.1.p; Pavir.1NG455700.2.p	Pavir.1NG455700.6.p [780-797]; Pavir.1NG455700.7.p [772-789]; Pavir.1NG455700.8.p [769-786]; Pavir.1NG455700.3.p [799-816]; Pavir.1KG473800.1.p [800-817]; Pavir.1NG455700.1.p [800-817]; Pavir.1NG455700.4.p [798-815]; Pavir.1NG455700.2.p [806-823]							1.50567e+06	649684	933817	484447	230706
[R].DPSAPAFPTYTDAPDLRPK.[I]	1xPhospho [S3(100)]	1	2	Pavir.1KG474000.1.p	Pavir.1KG474000.1.p [23-41]										3.1759e+06	9210345	1.98775e+06
[K].YDEIPLAPEAASVGLEIR.[V]		10	1	Pavir.1KG474600.2.p	Pavir.1KG474600.5.p [122-139]; Pavir.1KG474600.2.p [122-139]; Pavir.1KG474600.10.p [122-139]; Pavir.1KG474600.11.p [122-139]; Pavir.1KG474600.7.p [122-139]; Pavir.1KG474600.8.p [122-139]; Pavir.1KG474600.6.p [122-139]; Pavir.1KG474600.1.p [122-139]; Pavir.1KG474600.9.p [48-65]; Pavir.1KG474600.4.p [122-139]
[R].DSWDGFGTKPESVYIPR.[G]		15	1	Pavir.1KG474600.2.p; Pavir.1NG456400.1.p	Pavir.1KG474600.5.p [232-248]; Pavir.1NG456400.2.p [232-248]; Pavir.1NG456400.4.p [158-174]; Pavir.1KG474600.2.p [232-248]; Pavir.1NG456400.3.p [232-248]; Pavir.1KG474600.10.p [232-248]; Pavir.1KG474600.11.p [232-248]; Pavir.1KG474600.7.p [232-248]; Pavir.1KG474600.8.p [232-248]; Pavir.1KG474600.6.p [232-248]; Pavir.1KG474600.1.p [232-248]; Pavir.1NG456400.1.p [232-248]; Pavir.1NG456400.5.p [146-…	380255	43163948
[K].IGVPGTLGYIAPECFHTGR.[A]	1xCarbamidomethyl [C14]; 2xPhospho [T6(100); T17(100)]	2	1	Pavir.1KG474905.1.p	Pavir.1NG456800.2.p [556-574]; Pavir.1KG474905.1.p [556-574]
[K].VGDDPSSVFNNALNLR.[S]	1xPhospho [S7(100)]	2	11	Pavir.1KG474905.1.p	Pavir.1NG456800.2.p [355-370]; Pavir.1KG474905.1.p [355-370]							1.01381e+07	7.54465e+06	4.20848e+06	15699842	943803	2.34569e+06	1.01683e+07	34019055	7.59509e+06
[KR].KVGDDPSSVFNNALNLR.[S]	1xPhospho [S]	2	22	Pavir.1KG474905.1.p	Pavir.1NG456800.2.p [354-370]; Pavir.1KG474905.1.p [354-370]	12127861		6.56184e+06				6.42541e+06	9841421	9345843	8477498	16888666	2.15383e+06		10292066	8787424
[R].QPGASPPGSMVATLR.[G]	1xOxidation [M10]; 1xPhospho [S5(100)]	1	26	Pavir.1KG475600.1.p	Pavir.1KG475600.1.p [158-172]	3.28125e+07	6.71795e+07	3.94088e+07							25687196	41978376	70223893
[R].SAGSYFGVSVPR.[G]	1xPhospho [S1(100)]	4	3	Pavir.1KG476000.2.p	Pavir.1KG476000.3.p [234-245]; Pavir.1KG476000.2.p [234-245]; Pavir.1NG457900.1.p [131-142]; Pavir.1NG457900.2.p [131-142]	9527104	245760784	1.00662e+06										1.05664e+06	20755574	15889227
[K].LLAQLVETEMNR.[R]		2	1	Pavir.1KG476500.3.p	Pavir.1KG476500.3.p [398-409]; Pavir.1KG476500.1.p [398-409]
[R].QSSSSFLLEDIYR.[N]	1xPhospho [S3(99.7)]	5	7	Pavir.1KG476500.3.p; Pavir.1NG458100.2.p	Pavir.1NG458100.1.p [524-536]; Pavir.1KG476500.3.p [550-562]; Pavir.1NG458100.3.p [503-515]; Pavir.1KG476500.1.p [524-536]; Pavir.1NG458100.2.p [557-569]	12133850	7.16553e+06	8394672				7209804	7.88255e+06	8729346	1.72007e+07		274358	589240	2.00047e+07	19065738
[K].SIVKPGCSQDVLK.[A]	1xCarbamidomethyl [C7]	9	1	Pavir.1KG476500.3.p; Pavir.4KG120200.2.p; Pavir.1NG458100.2.p	Pavir.1NG458100.1.p [578-590]; Pavir.4KG120200.5.p [582-594]; Pavir.1KG476500.3.p [604-616]; Pavir.1NG458100.3.p [557-569]; Pavir.4KG120200.3.p [583-595]; Pavir.1KG476500.1.p [578-590]; Pavir.4KG120200.2.p [583-595]; Pavir.1NG458100.2.p [611-623]; Pavir.4NG216601.1.p [48-60]	26009352	767102080	28910973							39698508	29276120	38620288	4721610	65695504	15046045
[K].NQGGYDMLGR.[T]		9	2	Pavir.1KG476500.3.p; Pavir.4KG120200.2.p; Pavir.1NG458100.2.p	Pavir.1NG458100.1.p [149-158]; Pavir.4KG120200.5.p [154-163]; Pavir.1KG476500.3.p [149-158]; Pavir.1NG458100.3.p [128-137]; Pavir.4KG120200.3.p [154-163]; Pavir.1KG476500.1.p [149-158]; Pavir.4KG120200.1.p [154-163]; Pavir.4KG120200.2.p [154-163]; Pavir.1NG458100.2.p [149-158]
[K].LTIFDITK.[Q]		9	7	Pavir.1KG476500.3.p; Pavir.4KG120200.2.p; Pavir.1NG458100.2.p	Pavir.1NG458100.1.p [296-303]; Pavir.4KG120200.5.p [301-308]; Pavir.1KG476500.3.p [296-303]; Pavir.1NG458100.3.p [275-282]; Pavir.4KG120200.3.p [301-308]; Pavir.1KG476500.1.p [296-303]; Pavir.4KG120200.1.p [301-308]; Pavir.4KG120200.2.p [301-308]; Pavir.1NG458100.2.p [296-303]	169839	21295730					601957	6.05227e+06	2.71872e+06	2.36529e+06	1.86174e+06	4.13306e+06	109705	3.00832e+06	1.63228e+06
[R].QASDKEAVPVSEGTAAR.[G]	1xPhospho [S3(100)]	4	18	Pavir.1KG476600.1.p	Pavir.1KG476600.5.p [34-50]; Pavir.1KG476600.6.p [34-50]; Pavir.1KG476600.1.p [34-50]; Pavir.1NG458200.2.p [31-47]	68582573	732209	27361612				1.6094e+07	17914976	2.42179e+07	29323121	3.31232e+06	2.46817e+06	5.22011e+06	51775039	51487493
[R].GGGLLMSPR.[E]	1xPhospho [S7(100)]	10	3	Pavir.1KG477100.1.p	Pavir.1NG458300.2.p [773-781]; Pavir.1KG477100.3.p [800-808]; Pavir.1KG477100.5.p [685-693]; Pavir.1NG458300.5.p [645-653]; Pavir.1KG477100.6.p [644-652]; Pavir.1NG458300.1.p [801-809]; Pavir.1KG477100.1.p [800-808]; Pavir.1KG477100.9.p [346-354]; Pavir.1KG477100.4.p [800-808]; Pavir.1KG477100.2.p [779-787]	7.72522e+06		3.11418e+06		948068	571961	5707255	7461584	4848539	13726179	4.43212e+06	9.16572e+06	6.66146e+06	34611448	18283512
[R].GGGLLMSPR.[E]	1xOxidation [M6]; 1xPhospho [S7(100)]	10	16	Pavir.1KG477100.1.p	Pavir.1NG458300.2.p [773-781]; Pavir.1KG477100.3.p [800-808]; Pavir.1KG477100.5.p [685-693]; Pavir.1NG458300.5.p [645-653]; Pavir.1KG477100.6.p [644-652]; Pavir.1NG458300.1.p [801-809]; Pavir.1KG477100.1.p [800-808]; Pavir.1KG477100.9.p [346-354]; Pavir.1KG477100.4.p [800-808]; Pavir.1KG477100.2.p [779-787]	3.28385e+07	212032288	1.70558e+07		24857368	229540	1.16354e+07		12986654	1.48851e+07	1.26539e+07	8.06592e+06	2.06525e+07	142738621	68188099
[R].SFDDGFPNLFINK.[A]		2	1	Pavir.1KG477200.1.p	Pavir.1KG477200.1.p [47-59]; Pavir.1NG458400.1.p [47-59]
[K].IAASSDAIELQSINWR.[S]		3	1	Pavir.1KG477200.1.p	Pavir.1KG477200.1.p [31-46]; Pavir.1NG458400.2.p [31-46]; Pavir.1NG458400.1.p [31-46]
[R].HVVIVDDLVQSGGTLR.[E]		3	3	Pavir.1KG477200.1.p	Pavir.1KG477200.1.p [231-246]; Pavir.1NG458400.2.p [202-217]; Pavir.1NG458400.1.p [231-246]		16965726	17055598		613334	7.21513e+06	13933737	14651541	17152886	2.28395e+07	2.63266e+06	194967	10428900	2.89224e+07	1.35441e+06
[R].VEEEGDVATAFTLAR.[I]		3	6	Pavir.1KG477200.1.p	Pavir.1KG477200.1.p [113-127]; Pavir.1NG458400.2.p [84-98]; Pavir.1NG458400.1.p [113-127]	3.61273e+07	105332664	2.43308e+07		313456	232752	4.44361e+07	4.19124e+07	3.79811e+06				1.07298e+07	56664851	26353320
[K].VSAYVTHAVFPK.[Q]		3	7	Pavir.1KG477200.1.p	Pavir.1KG477200.1.p [260-271]; Pavir.1NG458400.2.p [231-242]; Pavir.1NG458400.1.p [260-271]	194207	633010	24593636		4205648	310539
[R].GGPTSVVIYDIHALQER.[F]		3	8	Pavir.1KG477200.1.p	Pavir.1KG477200.1.p [137-153]; Pavir.1NG458400.2.p [108-124]; Pavir.1NG458400.1.p [137-153]		831816	71627432
[K].EYYPYTTEK.[K]		3	1	Pavir.1KG480100.3.p	Pavir.1KG480100.3.p [226-234]; Pavir.1NG460300.1.p [136-144]; Pavir.1NG460219.2.p [136-144]	7.68596e+06	50510604	3.58041e+06					1530559	6585506	1.1107e+07	6.74936e+06
[R].HVALPGLIR.[T]		3	1	Pavir.1KG480100.3.p	Pavir.1KG480100.3.p [130-138]; Pavir.1NG460300.1.p [40-48]; Pavir.1NG460219.2.p [40-48]										2.55193e+06	5695415	4094102
[R].SMPEESQPATPKGPDPK.[W]	1xOxidation [M2]; 1xPhospho [T10(100)]	1	5	Pavir.1KG480400.1.p	Pavir.1KG480400.1.p [107-123]	16294584	144100		2.4133e+06	4836774	117828		3539996	8003267	5.32662e+06	8591679	1.7151e+06	1.95345e+06	1.90649e+07	153900
[R].LSEPYKGIGDCFK.[R]	1xCarbamidomethyl [C11]	4	1	Pavir.1KG483400.1.p	Pavir.1KG483400.1.p [214-226]; Pavir.1NG461900.7.p [119-131]; Pavir.1NG461900.6.p [119-131]; Pavir.1NG461900.4.p [119-131]
[K].YKSSLDAFQQILKK.[E]		4	1	Pavir.1KG483400.1.p	Pavir.1KG483400.1.p [417-430]; Pavir.1NG461900.7.p [268-281]; Pavir.1NG461900.6.p [291-304]; Pavir.1NG461900.4.p [322-335]
[K].YKSSLDAFQQILK.[K]		4	2	Pavir.1KG483400.1.p	Pavir.1KG483400.1.p [417-429]; Pavir.1NG461900.7.p [268-280]; Pavir.1NG461900.6.p [291-303]; Pavir.1NG461900.4.p [322-334]	222391	32137002	586078
[K].DEGFSSLWR.[G]		4	2	Pavir.1KG483400.1.p	Pavir.1KG483400.1.p [231-239]; Pavir.1NG461900.7.p [136-144]; Pavir.1NG461900.6.p [136-144]; Pavir.1NG461900.4.p [136-144]	885763	187236592												1.93003e+06	484708
[K].SSLDAFQQILK.[K]	1xPhospho [S]	4	2	Pavir.1KG483400.1.p	Pavir.1KG483400.1.p [419-429]; Pavir.1NG461900.7.p [270-280]; Pavir.1NG461900.6.p [293-303]; Pavir.1NG461900.4.p [324-334]													140048		151631
[R].QFNGLVDVYR.[K]		4	5	Pavir.1KG483400.1.p	Pavir.1KG483400.1.p [321-330]; Pavir.1NG461900.7.p [226-235]; Pavir.1NG461900.6.p [195-204]; Pavir.1NG461900.4.p [226-235]	6188570	1.38376e+08	1.20695e+06								5.76479e+06	4.4456e+06		14698787	5095237
[K].SSLDAFQQILKK.[E]		4	17	Pavir.1KG483400.1.p	Pavir.1KG483400.1.p [419-430]; Pavir.1NG461900.7.p [270-281]; Pavir.1NG461900.6.p [293-304]; Pavir.1NG461900.4.p [324-335]	5.56853e+06	264668928	5.84985e+06		585196	2.21711e+06	3.85604e+06	20865664	6604193	9235187	6833594	24881752	997598	2.96565e+06	4.09509e+06
[K].SSLDAFQQILK.[K]		4	39	Pavir.1KG483400.1.p	Pavir.1KG483400.1.p [419-429]; Pavir.1NG461900.7.p [270-280]; Pavir.1NG461900.6.p [293-303]; Pavir.1NG461900.4.p [324-334]	66975612	1487745792	29409226				48509120	167371920	98316832	78239080	56144932	101073856	15982343	85143800	45732724
[K].SDGIAGLYR.[G]		3	41	Pavir.1KG483400.1.p	Pavir.1KG483400.1.p [335-343]; Pavir.1NG461900.6.p [209-217]; Pavir.1NG461900.4.p [240-248]	63838252	1636760832	20471616				40846572	245144512	204391536	146168976	154195456	100702596	11195158	278918752	43166112
[R].TIKDEGFSSLWR.[G]		4	52	Pavir.1KG483400.1.p	Pavir.1KG483400.1.p [228-239]; Pavir.1NG461900.7.p [133-144]; Pavir.1NG461900.6.p [133-144]; Pavir.1NG461900.4.p [133-144]	4.46347e+07	1.87425e+09	5.16124e+07	81400384	124651	292592	4.70145e+07	266663942	6.56785e+07	6.14763e+07	1.08365e+08	14379514		76475984	41180088
[K].LLIQNQDEMIK.[AS]	1xOxidation [M9]	8	16	Pavir.1KG483400.1.p; Pavir.9KG549000.1.p; Pavir.9NG770500.1.p	Pavir.1KG483400.1.p [200-210]; Pavir.1NG461900.7.p [105-115]; Pavir.9KG549000.1.p [100-110]; Pavir.1NG461900.6.p [105-115]; Pavir.9NG770500.1.p [106-116]; Pavir.1NG461900.4.p [105-115]; Pavir.9NG770400.1.p [100-110]; Pavir.9NG770400.2.p [100-110]	49896148	1696204032	18171248		87631224	18074128	31514682	1.57687e+08	1.56711e+08	7.76593e+07	7.73385e+07	1.30948e+08	14709207	229138376	50561218
[K].LLIQNQDEMIK.[AS]		8	22	Pavir.1KG483400.1.p; Pavir.9KG549000.1.p; Pavir.9NG770500.1.p	Pavir.1KG483400.1.p [200-210]; Pavir.1NG461900.7.p [105-115]; Pavir.9KG549000.1.p [100-110]; Pavir.1NG461900.6.p [105-115]; Pavir.9NG770500.1.p [106-116]; Pavir.1NG461900.4.p [105-115]; Pavir.9NG770400.1.p [100-110]; Pavir.9NG770400.2.p [100-110]	19935142	1498495360	6.04898e+06		33313972	8921198	9904002	87104272	38181200	33384276	36705896	12512835	4244696	60236680	12412098
[R].MMMTSGEAVK.[Y]		7	1	Pavir.1KG483400.1.p; Pavir.9KG549000.1.p; Pavir.9NG770500.1.p; Pavir.9KG548900.1.p	Pavir.1KG483400.1.p [407-416]; Pavir.1NG461900.7.p [258-267]; Pavir.9KG549000.1.p [307-316]; Pavir.1NG461900.6.p [281-290]; Pavir.9NG770500.1.p [313-322]; Pavir.9KG548900.1.p [313-322]; Pavir.1NG461900.4.p [312-321]
[R].LPTGVYSALSK.[A]		7	1	Pavir.1KG484500.1.p	Pavir.1KG484500.2.p [358-368]; Pavir.1NG465600.2.p [255-265]; Pavir.1KG484500.4.p [338-348]; Pavir.1KG484500.5.p [321-331]; Pavir.1KG484500.3.p [340-350]; Pavir.1KG484500.1.p [360-370]; Pavir.1NG465600.1.p [353-363]										4.87906e+06	5.81335e+06	9259732
[K].LSESSSGEHLVKR.[T]	1xPhospho [S6(98.6)]	1	2	Pavir.1KG485800.8.p	Pavir.1KG485800.8.p [19-31]	10165914	3.96204e+06	8718481				6431311	9539694	5.47825e+06	3613637		2237222
[K].LSESSSGEHLVK.[R]	1xPhospho [S6(100)]	1	36	Pavir.1KG485800.8.p	Pavir.1KG485800.8.p [19-30]	122091744	33485799	71874110		32810324	19153264	59017242	74323376	61493041	8.9151e+07	2.24865e+07	9.88454e+06	2.14482e+07	109404332	70072862
[R].YQPIKSTKPVVGK.[A]	1xPhospho [S6(99.4)]	1	10	Pavir.1KG485900.1.p	Pavir.1KG485900.1.p [7-19]	5620564	33693688	100282936		160401680	127823424	173133088	172376000	170834000	196052240	171436816	214820000
[R].AKYETQDFLKPSLR.[I]		2	2	Pavir.1KG485900.1.p; Pavir.1NG466738.1.p	Pavir.1KG485900.1.p [127-140]; Pavir.1NG466738.1.p [127-140]
[R].AKYETQDFLKPSLR.[I]	1xPhospho [S12(100)]	2	3	Pavir.1KG485900.1.p; Pavir.1NG466738.1.p	Pavir.1KG485900.1.p [127-140]; Pavir.1NG466738.1.p [127-140]	8658869	8052446	6.54209e+06				2.42937e+06	1.58286e+06	6205845	14631225	12502660	15002847
[K].SVDSSFSSTSRKDVSEDTR.[E]	1xPhospho [T/S]	2	16	Pavir.1KG485900.1.p; Pavir.1NG466738.1.p	Pavir.1KG485900.1.p [155-173]; Pavir.1NG466738.1.p [155-173]	98406888	26892296	59885556		373936	108274144	70585688	8.70397e+07	1.08171e+08	1.29436e+08	2.25651e+07	42985836	24294477	34850309	43551144
[K].SVDSSFSSTSR.[K]	1xPhospho [T/S]	2	476	Pavir.1KG485900.1.p; Pavir.1NG466738.1.p	Pavir.1KG485900.1.p [155-165]; Pavir.1NG466738.1.p [155-165]	2.24512e+07	2.07173e+06	716732	1.28071e+06	120681	6.71151e+06	6017972	13002508	11635383	39766468	518199	233524	150827	1.41213e+06	3.623e+06
[R].YMAYSPSPSTTPHSPR.[I]	1xPhospho [S14(100)]	2	12	Pavir.1KG485910.1.p	Pavir.1KG485910.1.p [6-21]; Pavir.1NG466000.1.p [6-21]	3.97407e+06		1.44552e+07		2.75258e+07	1.8383e+07	2.25748e+07	2.73473e+07	1.54791e+07	27039744	8159501	1.89594e+07	163851	686522	823299
[R].YMAYSPSPSTTPHSPR.[I]	1xOxidation [M2]; 1xPhospho [S14(100)]	2	35	Pavir.1KG485910.1.p	Pavir.1KG485910.1.p [6-21]; Pavir.1NG466000.1.p [6-21]		5.75468e+06	41411492		106143020	6.5317e+07	4.8813e+07	51403513	5.15773e+07	67863010	5.09718e+07	5.03741e+07
[R].IGGLRSPSAAVAEQEK.[Y]	1xPhospho [S6(100)]	2	94	Pavir.1KG485910.1.p	Pavir.1KG485910.1.p [22-37]; Pavir.1NG466000.1.p [22-37]	3.29492e+08	390491536	2.07925e+08		9.1417e+07	226405904	181556184	1.69846e+08	3.60684e+08	380685403	2.29378e+08	3.07636e+08	113991	103710224	266295344
[K].SDYSSASGEQSSSYTK.[E]		13	1	Pavir.1KG486400.2.p	Pavir.1KG486400.4.p [844-859]; Pavir.1KG486400.2.p [869-884]; Pavir.1KG486400.9.p [844-859]; Pavir.1KG486400.3.p [844-859]; Pavir.1KG486400.8.p [779-794]; Pavir.1KG486400.10.p [646-661]; Pavir.1KG486400.12.p [471-486]; Pavir.1KG486400.1.p [844-859]; Pavir.1KG486400.5.p [844-859]; Pavir.1KG486400.11.p [596-611]; Pavir.1KG486400.7.p [844-859]; Pavir.1KG486400.13.p [417-432]; Pavir.1KG486400.6.p [84…
[R].LPGESHPPQLEVTPITK.[Y]		9	2	Pavir.1KG486400.2.p	Pavir.1KG486400.4.p [181-197]; Pavir.1KG486400.2.p [181-197]; Pavir.1KG486400.9.p [181-197]; Pavir.1KG486400.3.p [181-197]; Pavir.1KG486400.8.p [116-132]; Pavir.1KG486400.1.p [181-197]; Pavir.1KG486400.5.p [181-197]; Pavir.1KG486400.7.p [181-197]; Pavir.1KG486400.6.p [181-197]										4442372	8130944	5.18163e+06
[K].TEVPVSGAAPGTR.[D]		13	2	Pavir.1KG486400.2.p	Pavir.1KG486400.4.p [640-652]; Pavir.1KG486400.2.p [665-677]; Pavir.1KG486400.9.p [640-652]; Pavir.1KG486400.3.p [640-652]; Pavir.1KG486400.8.p [575-587]; Pavir.1KG486400.10.p [442-454]; Pavir.1KG486400.12.p [267-279]; Pavir.1KG486400.1.p [640-652]; Pavir.1KG486400.5.p [640-652]; Pavir.1KG486400.11.p [392-404]; Pavir.1KG486400.7.p [640-652]; Pavir.1KG486400.13.p [213-225]; Pavir.1KG486400.6.p [63…											2.66125e+06	1822863
[R].SLEQTVEMISER.[S]	1xOxidation [M8]	19	1	Pavir.1KG486400.2.p; Pavir.1NG466100.1.p	Pavir.1NG466100.6.p [422-433]; Pavir.1NG466100.4.p [792-803]; Pavir.1KG486400.4.p [791-802]; Pavir.1KG486400.2.p [816-827]; Pavir.1KG486400.9.p [791-802]; Pavir.1KG486400.3.p [791-802]; Pavir.1KG486400.8.p [726-737]; Pavir.1KG486400.10.p [593-604]; Pavir.1KG486400.12.p [418-429]; Pavir.1NG466100.2.p [797-808]; Pavir.1KG486400.1.p [791-802]; Pavir.1KG486400.5.p [791-802]; Pavir.1NG466100.5.p [792-…
[R].MQQLVTLITNSINK.[D]	1xOxidation [M1]	20	1	Pavir.1KG486400.2.p; Pavir.1NG466100.1.p	Pavir.1NG466100.6.p [604-617]; Pavir.1NG466100.4.p [974-987]; Pavir.1KG486400.4.p [986-999]; Pavir.1KG486400.2.p [1002-1015]; Pavir.1KG486400.9.p [977-990]; Pavir.1KG486400.3.p [989-1002]; Pavir.1KG486400.8.p [912-925]; Pavir.1KG486400.10.p [779-792]; Pavir.1KG112374.1.p [1233-1246]; Pavir.1KG486400.12.p [604-617]; Pavir.1NG466100.2.p [979-992]; Pavir.1KG486400.1.p [977-990]; Pavir.1KG486400.5.p …
[R].IDEGPDEENKPQITGK.[I]		16	3	Pavir.1KG486400.2.p; Pavir.1NG466100.1.p	Pavir.1NG466100.4.p [273-288]; Pavir.1KG486400.4.p [273-288]; Pavir.1KG486400.2.p [273-288]; Pavir.1KG486400.9.p [273-288]; Pavir.1KG486400.3.p [273-288]; Pavir.1KG486400.8.p [208-223]; Pavir.1KG486400.10.p [75-90]; Pavir.1NG466100.2.p [273-288]; Pavir.1KG486400.1.p [273-288]; Pavir.1KG486400.5.p [273-288]; Pavir.1NG466100.5.p [273-288]; Pavir.1KG486400.11.p [25-40]; Pavir.1KG486400.7.p [273-288]…	4508607	264926752			11940574	683365	3.11645e+06	9371660	10013682	4.60235e+06	2.3009e+06	373324	168072	659451	1.49082e+06
[R].DIDQSAFDYTTNR.[N]		19	3	Pavir.1KG486400.2.p; Pavir.1NG466100.1.p	Pavir.1NG466100.6.p [284-296]; Pavir.1NG466100.4.p [654-666]; Pavir.1KG486400.4.p [653-665]; Pavir.1KG486400.2.p [678-690]; Pavir.1KG486400.9.p [653-665]; Pavir.1KG486400.3.p [653-665]; Pavir.1KG486400.8.p [588-600]; Pavir.1KG486400.10.p [455-467]; Pavir.1KG486400.12.p [280-292]; Pavir.1NG466100.2.p [659-671]; Pavir.1KG486400.1.p [653-665]; Pavir.1KG486400.5.p [653-665]; Pavir.1NG466100.5.p [654-…										22696896	18758588	5131813	1.07304e+06	84059808	31276622
[R].MLSSTSSKVPR.[G]	1xPhospho [S/T]	13	22	Pavir.1KG486400.2.p; Pavir.1NG466100.1.p	Pavir.1NG466100.4.p [153-163]; Pavir.1KG486400.4.p [153-163]; Pavir.1KG486400.2.p [153-163]; Pavir.1KG486400.9.p [153-163]; Pavir.1KG486400.3.p [153-163]; Pavir.1NG466100.2.p [153-163]; Pavir.1KG486400.1.p [153-163]; Pavir.1KG486400.5.p [153-163]; Pavir.1NG466100.5.p [153-163]; Pavir.1KG486400.7.p [153-163]; Pavir.1NG466100.3.p [153-163]; Pavir.1NG466100.1.p [153-163]; Pavir.1KG486400.6.p [153-16…	53964236	81589336	25367310		38313324	36878448	3.58294e+07	60147820	47087940	11936412	20062004	14837763	12023646	52773272	42682976
[R].SLEQTVEMISER.[S]	1xPhospho [S1(100)]	19	38	Pavir.1KG486400.2.p; Pavir.1NG466100.1.p	Pavir.1NG466100.6.p [422-433]; Pavir.1NG466100.4.p [792-803]; Pavir.1KG486400.4.p [791-802]; Pavir.1KG486400.2.p [816-827]; Pavir.1KG486400.9.p [791-802]; Pavir.1KG486400.3.p [791-802]; Pavir.1KG486400.8.p [726-737]; Pavir.1KG486400.10.p [593-604]; Pavir.1KG486400.12.p [418-429]; Pavir.1NG466100.2.p [797-808]; Pavir.1KG486400.1.p [791-802]; Pavir.1KG486400.5.p [791-802]; Pavir.1NG466100.5.p [792-…	4.77803e+07	2.48529e+07	4.04281e+07		37393924	591918	2.92705e+07	3.25255e+07	3.80402e+07	369584	182808		2.90363e+07	6.4601e+07	4.57807e+07
[R].SLEQTVEMISER.[S]	1xOxidation [M8]; 1xPhospho [S1(100)]	19	53	Pavir.1KG486400.2.p; Pavir.1NG466100.1.p	Pavir.1NG466100.6.p [422-433]; Pavir.1NG466100.4.p [792-803]; Pavir.1KG486400.4.p [791-802]; Pavir.1KG486400.2.p [816-827]; Pavir.1KG486400.9.p [791-802]; Pavir.1KG486400.3.p [791-802]; Pavir.1KG486400.8.p [726-737]; Pavir.1KG486400.10.p [593-604]; Pavir.1KG486400.12.p [418-429]; Pavir.1NG466100.2.p [797-808]; Pavir.1KG486400.1.p [791-802]; Pavir.1KG486400.5.p [791-802]; Pavir.1NG466100.5.p [792-…	83588614	2.01564e+07	8.02478e+07				88926206	7.69747e+07	101353017	94037466	2.85308e+06	1.51492e+07	5.25872e+07	183729908	107267114
[K].TRSLEQTVEMISER.[S]	1xOxidation [M10]; 1xPhospho [S3(99.7)]	19	54	Pavir.1KG486400.2.p; Pavir.1NG466100.1.p	Pavir.1NG466100.6.p [420-433]; Pavir.1NG466100.4.p [790-803]; Pavir.1KG486400.4.p [789-802]; Pavir.1KG486400.2.p [814-827]; Pavir.1KG486400.9.p [789-802]; Pavir.1KG486400.3.p [789-802]; Pavir.1KG486400.8.p [724-737]; Pavir.1KG486400.10.p [591-604]; Pavir.1KG486400.12.p [416-429]; Pavir.1NG466100.2.p [795-808]; Pavir.1KG486400.1.p [789-802]; Pavir.1KG486400.5.p [789-802]; Pavir.1NG466100.5.p [790-…	2.0808e+08	1.38164e+08	2.36074e+08		1.72814e+08	1.72835e+08	2.45679e+08	2.0535e+08	271581784	2.30327e+08	2.91273e+07	7.90434e+07	54795975	295465412	245968424
[K].TRSLEQTVEMISER.[S]	1xPhospho [S3(100)]	19	55	Pavir.1KG486400.2.p; Pavir.1NG466100.1.p	Pavir.1NG466100.6.p [420-433]; Pavir.1NG466100.4.p [790-803]; Pavir.1KG486400.4.p [789-802]; Pavir.1KG486400.2.p [814-827]; Pavir.1KG486400.9.p [789-802]; Pavir.1KG486400.3.p [789-802]; Pavir.1KG486400.8.p [724-737]; Pavir.1KG486400.10.p [591-604]; Pavir.1KG486400.12.p [416-429]; Pavir.1NG466100.2.p [795-808]; Pavir.1KG486400.1.p [789-802]; Pavir.1KG486400.5.p [789-802]; Pavir.1NG466100.5.p [790-…	111933469	24029712	116515533		101783054	127146146	108441600	102917280	9.88283e+07	97628144	8.03849e+06		6.879e+07	84035214	97079274
[R].MLSSTSSKVPR.[G]	1xOxidation [M1]; 2xPhospho [S3(100); S/T]	13	63	Pavir.1KG486400.2.p; Pavir.1NG466100.1.p	Pavir.1NG466100.4.p [153-163]; Pavir.1KG486400.4.p [153-163]; Pavir.1KG486400.2.p [153-163]; Pavir.1KG486400.9.p [153-163]; Pavir.1KG486400.3.p [153-163]; Pavir.1NG466100.2.p [153-163]; Pavir.1KG486400.1.p [153-163]; Pavir.1KG486400.5.p [153-163]; Pavir.1NG466100.5.p [153-163]; Pavir.1KG486400.7.p [153-163]; Pavir.1NG466100.3.p [153-163]; Pavir.1NG466100.1.p [153-163]; Pavir.1KG486400.6.p [153-16…	85735094	1.08301e+08	125563084		21634034	27230280	53901683	2.61272e+07	5.87464e+07	4.35612e+07	1.19159e+08	1.06032e+08	11129459	90268672	82664108
[R].TYIVYGLK.[L]		18	3	Pavir.1KG486400.2.p; Pavir.4KG135200.3.p; Pavir.1NG466100.1.p	Pavir.4KG135200.4.p [214-221]; Pavir.1NG466100.4.p [215-222]; Pavir.1KG486400.4.p [215-222]; Pavir.1KG486400.2.p [215-222]; Pavir.1KG486400.9.p [215-222]; Pavir.1KG486400.3.p [215-222]; Pavir.1KG486400.8.p [150-157]; Pavir.1NG466100.2.p [215-222]; Pavir.1KG486400.1.p [215-222]; Pavir.1KG486400.5.p [215-222]; Pavir.4KG135200.3.p [214-221]; Pavir.1NG466100.5.p [215-222]; Pavir.1KG486400.7.p [215-22…											4.03047e+06	6522659
[K].IKIPESFDK.[A]		3	1	Pavir.1KG486800.4.p	Pavir.1KG486800.4.p [131-139]; Pavir.1NG466300.5.p [130-138]; Pavir.1KG486800.5.p [128-136]
[K].GPEEWPSHLEAAESER.[L]		1	3	Pavir.1KG487700.1.p	Pavir.1KG487700.1.p [103-118]					308401	391115
[K].LAGTVGFHER.[H]		2	6	Pavir.1KG487700.1.p; Pavir.1NG463600.1.p	Pavir.1KG487700.1.p [86-95]; Pavir.1NG463600.1.p [85-94]	415821	1054569	77534624							1133191	3.14925e+06	2410965
[R].ADDVVESLSDSKDDATPQLK.[K]	1xPhospho [S9(100)]	1	9	Pavir.1KG492700.1.p	Pavir.1KG492700.1.p [83-102]	31686708		30536962		3.59662e+06	834946	35281552	39735268	46718048	2.34883e+06	327750		23435226	44208184	64170360
[K].SELHDLLTK.[Q]		3	5	Pavir.1KG498800.1.p	Pavir.1KG498800.1.p [108-116]; Pavir.1KG498800.2.p [53-61]; Pavir.1NG406900.1.p [108-116]		101308872	322811				363362	5.19343e+06	2.59671e+06	2.476e+06		642088
[R].IPFYELIR.[C]		3	1	Pavir.1KG499000.1.p	Pavir.1KG499000.2.p [326-333]; Pavir.1KG499000.3.p [326-333]; Pavir.1KG499000.1.p [326-333]
[R].DLPPRDEQFISDYEQLR.[M]		8	1	Pavir.1KG499000.1.p	Pavir.1KG499000.2.p [75-91]; Pavir.1NG407200.6.p [75-91]; Pavir.1KG499000.3.p [75-91]; Pavir.1NG407200.1.p [75-91]; Pavir.1NG407200.4.p [75-91]; Pavir.1NG407200.3.p [75-91]; Pavir.1NG407200.5.p [75-91]; Pavir.1KG499000.1.p [75-91]
[K].FQEIFTK.[H]		2	1	Pavir.1KG500800.2.p	Pavir.1KG500800.2.p [167-173]; Pavir.1KG500800.1.p [126-132]					292268	280762
[R].QPGDYTGWAGAEAEWR.[I]		2	1	Pavir.1KG500800.2.p	Pavir.1KG500800.2.p [196-211]; Pavir.1KG500800.1.p [155-170]
[K].TVPDALTSDEIDQMLQANR.[Q]		2	2	Pavir.1KG500800.2.p	Pavir.1KG500800.2.p [177-195]; Pavir.1KG500800.1.p [136-154]
[K].IGGDSALNNYLSTHPSSK.[K]		2	1	Pavir.1KG501400.1.p	Pavir.1NG409800.1.p [390-407]; Pavir.1KG501400.1.p [393-410]
[R].ADAEVATVLGHEVGHAIAR.[H]		2	1	Pavir.1KG501400.1.p	Pavir.1NG409800.1.p [295-313]; Pavir.1KG501400.1.p [298-316]
[R].TVSDIKHNVQAQLSENAK.[T]	1xPhospho [S3(100)]	4	30	Pavir.1KG501600.1.p	Pavir.1NG410400.1.p [299-316]; Pavir.1KG501600.3.p [211-228]; Pavir.1KG501600.2.p [272-289]; Pavir.1KG501600.1.p [300-317]	41744596	94020872	41440920		94746624	81359616	7.52746e+07	6.94358e+07	85778896	72282888	119544280	40248768		4.04198e+07	3.4509e+07
[R].RLSLGGADSMSK.[A]	1xOxidation [M10]; 1xPhospho [S3(100)]	13	1	Pavir.1KG502100.1.p	Pavir.1NG414900.4.p [383-394]; Pavir.1KG502400.4.p [263-274]; Pavir.1NG414900.8.p [178-189]; Pavir.1NG414900.6.p [280-291]; Pavir.1KG502400.2.p [371-382]; Pavir.1NG414900.2.p [362-373]; Pavir.1KG502400.5.p [263-274]; Pavir.1KG502400.1.p [374-385]; Pavir.1KG502100.1.p [383-394]; Pavir.1KG502400.3.p [374-385]; Pavir.1NG414900.5.p [383-394]; Pavir.1NG414900.9.p [178-189]; Pavir.1NG414900.7.p [241-25…													303769	8261849	18156822
[R].SSLTTSSSLVLK.[H]	1xPhospho [S8(99.6)]	17	73	Pavir.1KG502100.1.p	Pavir.1NG414900.4.p [412-423]; Pavir.1KG502400.4.p [292-303]; Pavir.1NG414900.8.p [207-218]; Pavir.1NG415100.2.p [409-420]; Pavir.1NG414900.6.p [309-320]; Pavir.1KG502400.2.p [400-411]; Pavir.1NG414900.2.p [391-402]; Pavir.1NG415100.1.p [412-423]; Pavir.1KG502400.5.p [292-303]; Pavir.1KG502400.1.p [403-414]; Pavir.1KG502100.1.p [412-423]; Pavir.1KG502400.3.p [403-414]; Pavir.1NG415100.4.p [292-30…	23101156	1.92687e+07	7.80034e+06		6.96814e+06	1.28287e+06	3.51351e+07	3.55191e+07	4.42906e+07	4.85221e+07		1.27985e+07	3.32091e+06	1.27228e+07	1.01485e+07
[R].ILIGSIMEEYNK.[A]		2	1	Pavir.1KG502800.1.p	Pavir.1NG415500.1.p [145-156]; Pavir.1KG502800.1.p [144-155]
[R].ILIGSIMEEYNK.[A]	1xOxidation [M7]	2	1	Pavir.1KG502800.1.p	Pavir.1NG415500.1.p [145-156]; Pavir.1KG502800.1.p [144-155]	2800879	334552704	842784				998649	671635
[K].MTPNITDITQPAR.[I]	1xOxidation [M1]	2	1	Pavir.1KG502800.1.p	Pavir.1NG415500.1.p [219-231]; Pavir.1KG502800.1.p [218-230]
[R].AFDEGWGAVIAK.[T]		2	2	Pavir.1KG502800.1.p	Pavir.1NG415500.1.p [71-82]; Pavir.1KG502800.1.p [70-81]								6.22133e+06	1.77348e+06				188375	594016
[K].GLQSDKDWTGDGFVK.[E]		2	2	Pavir.1KG502800.1.p	Pavir.1NG415500.1.p [393-407]; Pavir.1KG502800.1.p [392-406]
[R].ATAAGEPDLSVR.[V]		1	3	Pavir.1KG502800.1.p	Pavir.1KG502800.1.p [32-43]
[K].TLRPEPCVEGYSTPGGYSAR.[A]	1xCarbamidomethyl [C7]	2	4	Pavir.1KG502800.1.p	Pavir.1NG415500.1.p [257-276]; Pavir.1KG502800.1.p [256-275]
[R].AVHPIALAK.[V]		2	4	Pavir.1KG502800.1.p	Pavir.1NG415500.1.p [277-285]; Pavir.1KG502800.1.p [276-284]	186282		299175		3.81184e+06	28420354				5664403	4.19075e+06	4.96121e+06		7.57753e+06	126839
[R].GASLPYFTTHTDLVHR.[Q]		2	5	Pavir.1KG502800.1.p	Pavir.1NG415500.1.p [364-379]; Pavir.1KG502800.1.p [363-378]											145875	136762
[K].AAWHELIER.[V]		2	6	Pavir.1KG502800.1.p	Pavir.1NG415500.1.p [157-165]; Pavir.1KG502800.1.p [156-164]	345925		233839					7387618	285137
[R].EHNFSSIEEFR.[G]		2	8	Pavir.1KG502800.1.p	Pavir.1NG415500.1.p [353-363]; Pavir.1KG502800.1.p [352-362]	223716	345869120									6.56858e+06	1.82474e+06		10916305	133746
[K].IEELLQEDQNAK.[R]		2	1	Pavir.1KG503900.3.p	Pavir.1KG503900.5.p [731-742]; Pavir.1KG503900.3.p [802-813]
[R].APIVVDLERDPGLSSK.[S]		4	2	Pavir.1KG503900.3.p	Pavir.1KG503900.5.p [80-95]; Pavir.1KG503900.7.p [80-95]; Pavir.1KG503900.6.p [80-95]; Pavir.1KG503900.3.p [80-95]								911392	1.12405e+06
[R].ASSPQTGSDETGGNLK.[S]	1xPhospho [S3(99.5)]	4	247	Pavir.1KG503900.3.p	Pavir.1KG503900.5.p [545-560]; Pavir.1KG503900.7.p [545-560]; Pavir.1KG503900.6.p [545-560]; Pavir.1KG503900.3.p [545-560]	165522404	9977315	1.16604e+07	3.14364e+07	16568847	2.16052e+07	7.21693e+07	5.49347e+07	2.91473e+07	47413678	926596	1.35251e+06	1.12623e+07	2.14904e+07	31646977
[K].QIEYFADTK.[S]		2	2	Pavir.1KG504900.1.p	Pavir.1NG535900.1.p [149-157]; Pavir.1KG504900.1.p [150-158]
[R].EPSPNPAQAVASSEQR.[N]	1xPhospho [S3(100)]	1	39	Pavir.1KG505900.1.p	Pavir.1KG505900.1.p [1968-1983]	2.26359e+07	3.69688e+06	3.57344e+07		849058	997667		23833054	18472006		314746	302281	720844	1.63234e+07	8.30533e+06
[R].RHAEAVLER.[V]		3	1	Pavir.1KG505900.1.p; Pavir.1NG413000.6.p	Pavir.1KG505900.1.p [442-450]; Pavir.1NG413000.7.p [442-450]; Pavir.1NG413000.6.p [442-450]
[R].LLGGDTAAVAER.[A]		3	1	Pavir.1KG505900.1.p; Pavir.1NG413000.6.p	Pavir.1KG505900.1.p [12-23]; Pavir.1NG413000.7.p [12-23]; Pavir.1NG413000.6.p [12-23]
[K].AVLEADFAR.[D]		3	1	Pavir.1KG505900.1.p; Pavir.1NG413000.6.p	Pavir.1KG505900.1.p [722-730]; Pavir.1NG413000.7.p [721-729]; Pavir.1NG413000.6.p [722-730]								1.43373e+06	601791	448308	709625	1.38004e+06
[K].YQEATDALLHER.[R]		3	1	Pavir.1KG505900.1.p; Pavir.1NG413000.6.p	Pavir.1KG505900.1.p [427-438]; Pavir.1NG413000.7.p [427-438]; Pavir.1NG413000.6.p [427-438]								1.65845e+06	338223
[R].TLMLKDEEFK.[S]	1xOxidation [M3]	3	1	Pavir.1KG505900.1.p; Pavir.1NG413000.6.p	Pavir.1KG505900.1.p [1254-1263]; Pavir.1NG413000.7.p [1253-1262]; Pavir.1NG413000.6.p [1254-1263]
[R].TDSHGEDDLHSVISYLR.[R]		3	2	Pavir.1KG505900.1.p; Pavir.1NG413000.6.p	Pavir.1KG505900.1.p [1191-1207]; Pavir.1NG413000.7.p [1190-1206]; Pavir.1NG413000.6.p [1191-1207]
[R].AASPGGLTER.[S]	1xPhospho [S3(100)]	3	3	Pavir.1KG505900.1.p; Pavir.1NG413000.6.p	Pavir.1KG505900.1.p [1886-1895]; Pavir.1NG413000.7.p [1884-1893]; Pavir.1NG413000.6.p [1885-1894]								563765	2.52836e+06
[R].SEEFYSLPFNLNK.[F]		9	1	Pavir.1KG506100.1.p	Pavir.6NG114400.2.p [516-528]; Pavir.9KG383878.1.p [512-524]; Pavir.6KG251700.1.p [466-478]; Pavir.6KG251700.3.p [516-528]; Pavir.9NG032200.1.p [512-524]; Pavir.1KG506100.1.p [519-531]; Pavir.6KG251700.5.p [407-419]; Pavir.1NG413400.1.p [518-530]; Pavir.1KG506100.2.p [466-478]
[R].SPYLPENVSGGTAAANER.[V]		4	2	Pavir.1KG506400.1.p	Pavir.1KG506400.1.p [144-161]; Pavir.1KG506400.2.p [144-161]; Pavir.1NG413500.1.p [144-161]; Pavir.1NG413500.2.p [144-161]
[K].GDDPLDPAGCTLDLDAIYAR.[E]	1xCarbamidomethyl [C10]	4	2	Pavir.1KG506400.1.p	Pavir.1KG506400.1.p [72-91]; Pavir.1KG506400.2.p [72-91]; Pavir.1NG413500.1.p [72-91]; Pavir.1NG413500.2.p [72-91]
[R].SEYGKDYEYDAPVK.[L]		6	2	Pavir.1KG506700.2.p	Pavir.1KG506700.2.p [452-465]; Pavir.4NG104100.1.p [488-501]; Pavir.4NG104100.3.p [488-501]; Pavir.4NG104100.4.p [360-373]; Pavir.1NG413700.2.p [446-459]; Pavir.4KG198100.1.p [130-143]	1360282	80807352	286507		398083	867561
[R].HEAPADADAARPPSPPR.[R]	1xPhospho [S14(100)]	2	8	Pavir.1KG506700.2.p	Pavir.1KG506700.2.p [56-72]; Pavir.1NG413700.2.p [50-66]					1.03513e+06	588006	4.03354e+06	17935795	8.29031e+06	23266864	11022908	27031872
[K].QYEHLEPGNQLLSLPSPSK.[G]	1xPhospho [S16(98.2)]	8	1	Pavir.1KG507900.1.p	Pavir.1KG507900.4.p [658-676]; Pavir.1KG507900.5.p [634-652]; Pavir.1KG507900.8.p [477-495]; Pavir.1KG507900.1.p [763-781]; Pavir.1KG507900.9.p [343-361]; Pavir.1KG507900.7.p [508-526]; Pavir.1KG507900.6.p [763-781]; Pavir.1KG507900.3.p [763-781]		1.13654e+06	1.18336e+06					778421	750273		5.74062e+06	8.25372e+06
[K].SVFGQEVQQQDAANKLEQLR.[E]		2	1	Pavir.1KG509100.1.p	Pavir.1KG509100.1.p [262-281]; Pavir.1NG419100.2.p [262-281]
[R].IVFDTAPTGHTLR.[L]		2	1	Pavir.1KG509100.1.p	Pavir.1KG509100.1.p [219-231]; Pavir.1NG419100.2.p [219-231]
[R].FEDAPSAK.[D]	1xPhospho [S6(100)]	1	43	Pavir.1KG509200.1.p	Pavir.1KG509200.1.p [258-265]								14067805	3.89871e+06		4625120	75621.4	393498		3.40878e+06
[K].GATEEDVEVILDK.[V]		3	1	Pavir.1KG510100.1.p	Pavir.1KG510100.2.p [335-347]; Pavir.1KG510100.1.p [396-408]; Pavir.1NG539900.1.p [396-408]
[K].DISEDDTFYFNDK.[F]		3	1	Pavir.1KG510100.1.p	Pavir.1KG510100.2.p [560-572]; Pavir.1KG510100.1.p [621-633]; Pavir.1NG539900.1.p [621-633]
[K].KLSPPSYHK.[G]	1xPhospho [S3(100)]	2	9	Pavir.1KG511100.2.p	Pavir.1KG511100.2.p [357-365]; Pavir.1NG535700.1.p [358-366]					23346356	11621418	5.45863e+07	2.56404e+07	1.6216e+07	1.92565e+07	25728294	5.15173e+07
[K].ESSMPGASELFTNVYK.[K]		1	1	Pavir.1KG511300.1.p	Pavir.1KG511300.1.p [355-370]	440670	60188896
[K].AKESSMPGASELFTNVYK.[K]	1xOxidation [M6]	1	1	Pavir.1KG511300.1.p	Pavir.1KG511300.1.p [353-370]
[R].KLIYAHDLATPAELK.[D]		1	2	Pavir.1KG511300.1.p	Pavir.1KG511300.1.p [322-336]
[R].DVTTTPAELMTFFR.[D]	1xOxidation [M10]	1	2	Pavir.1KG511300.1.p	Pavir.1KG511300.1.p [52-65]	296931	25384416
[K].LIYAHDLATPAELKDMEK.[E]		1	3	Pavir.1KG511300.1.p	Pavir.1KG511300.1.p [323-340]
[K].ESSMPGASELFTNVYK.[K]	1xOxidation [M4]	1	3	Pavir.1KG511300.1.p	Pavir.1KG511300.1.p [355-370]	4703194	47933128											1.2517e+06	7727893	811154
[K].LIYAHDLATPAELKDMEK.[E]	1xOxidation [M16]	1	5	Pavir.1KG511300.1.p	Pavir.1KG511300.1.p [323-340]	1.00158e+06		30222306
[K].LIYAHDLATPAELK.[D]		1	6	Pavir.1KG511300.1.p	Pavir.1KG511300.1.p [323-336]	1.38407e+06		75348824							1.85371e+06	229111	1.16876e+06		1.06059e+06	10594412
[K].EHAVANGPIVLEMDTYR.[Y]		3	1	Pavir.1KG511300.1.p; Pavir.1NG535300.1.p	Pavir.1KG511300.1.p [272-288]; Pavir.1NG535300.1.p [270-286]; Pavir.1NG535300.2.p [270-286]		12253073	2.16977e+06
[R].MEIAADSLYK.[A]		3	1	Pavir.1KG511300.1.p; Pavir.1NG535300.1.p	Pavir.1KG511300.1.p [73-82]; Pavir.1NG535300.1.p [71-80]; Pavir.1NG535300.2.p [71-80]
[K].KGFGVESFGPDR.[K]		3	2	Pavir.1KG511300.1.p; Pavir.1NG535300.1.p	Pavir.1KG511300.1.p [371-382]; Pavir.1NG535300.1.p [369-380]; Pavir.1NG535300.2.p [368-379]	155841	404544	15291627					325966	581806				1.30399e+06	683780	277191
[R].RMEIAADSLYK.[A]	1xOxidation [M2]	3	2	Pavir.1KG511300.1.p; Pavir.1NG535300.1.p	Pavir.1KG511300.1.p [72-82]; Pavir.1NG535300.1.p [70-80]; Pavir.1NG535300.2.p [70-80]											176726	686810
[R].RMEIAADSLYK.[A]		3	2	Pavir.1KG511300.1.p; Pavir.1NG535300.1.p	Pavir.1KG511300.1.p [72-82]; Pavir.1NG535300.1.p [70-80]; Pavir.1NG535300.2.p [70-80]
[K].GFGVESFGPDR.[K]		3	3	Pavir.1KG511300.1.p; Pavir.1NG535300.1.p	Pavir.1KG511300.1.p [372-382]; Pavir.1NG535300.1.p [370-380]; Pavir.1NG535300.2.p [369-379]	2.57457e+06	281890048	472718				649947	419196					169839	29083378	3.70286e+06
[R].MEIAADSLYK.[A]	1xOxidation [M1]	3	4	Pavir.1KG511300.1.p; Pavir.1NG535300.1.p	Pavir.1KG511300.1.p [73-82]; Pavir.1NG535300.1.p [71-80]; Pavir.1NG535300.2.p [71-80]	4.33494e+06	743559					182226	4999869	12733717	4.40766e+06	4.59613e+06	5.96061e+06		36677380	2.01806e+06
[K].RGDYVPGLK.[V]		5	4	Pavir.1KG511300.1.p; Pavir.1NG535300.1.p	Pavir.1KG511300.1.p [246-254]; Pavir.4NG109400.1.p [255-263]; Pavir.4KG192300.2.p [250-258]; Pavir.1NG535300.1.p [244-252]; Pavir.1NG535300.2.p [244-252]	7219133	244377728	3.52116e+06				2.4643e+06	19181627	1.47965e+06	1.64489e+06	8.05924e+06	3.71549e+06
[R].SDSIITAYR.[D]		3	5	Pavir.1KG511300.1.p; Pavir.1NG535300.1.p	Pavir.1KG511300.1.p [110-118]; Pavir.1NG535300.1.p [108-116]; Pavir.1NG535300.2.p [108-116]	5.72354e+06		195354		16535567	317912	5.11299e+06	35789900	30860540	17207604	19569786	24820418		58865368	6647988
[K].VDGMDVLAVK.[Q]		5	5	Pavir.1KG511300.1.p; Pavir.1NG535300.1.p	Pavir.1KG511300.1.p [255-264]; Pavir.4NG109400.1.p [264-273]; Pavir.4KG192300.2.p [259-268]; Pavir.1NG535300.1.p [253-262]; Pavir.1NG535300.2.p [253-262]	585434	274745088						11485205	3155359	2.67901e+06	2.27163e+06			813027	599752
[R].GDYVPGLK.[V]		5	6	Pavir.1KG511300.1.p; Pavir.1NG535300.1.p	Pavir.1KG511300.1.p [247-254]; Pavir.4NG109400.1.p [256-263]; Pavir.4KG192300.2.p [251-258]; Pavir.1NG535300.1.p [245-252]; Pavir.1NG535300.2.p [245-252]	9547657	3.30708e+08	1142489				4.51233e+06	29916668	19596768	16449609	12796657	12651459	249115	59471132	7.65581e+06
[K].VDGMDVLAVK.[Q]	1xOxidation [M4]	5	10	Pavir.1KG511300.1.p; Pavir.1NG535300.1.p	Pavir.1KG511300.1.p [255-264]; Pavir.4NG109400.1.p [264-273]; Pavir.4KG192300.2.p [259-268]; Pavir.1NG535300.1.p [253-262]; Pavir.1NG535300.2.p [253-262]	4.53467e+06	270561120			7565223	8.15597e+06	6407550	7.45849e+06	8.74819e+06	1.55496e+07	1.23482e+07	9.87738e+06		54820704	5.07756e+06
[K].GFGVESFGPDRK.[E]		3	14	Pavir.1KG511300.1.p; Pavir.1NG535300.1.p	Pavir.1KG511300.1.p [372-383]; Pavir.1NG535300.1.p [370-381]; Pavir.1NG535300.2.p [369-380]	7.96074e+06	35917096	36703352				5.47868e+06	30878552	14936995	14049396	1.81743e+07	1.62315e+07		29429218	7.54349e+06
[R].YHGHSMSDPGSTYR.[ST]	1xPhospho [S5(100)]	5	135	Pavir.1KG511300.1.p; Pavir.1NG535300.1.p	Pavir.1KG511300.1.p [289-302]; Pavir.4NG109400.1.p [298-311]; Pavir.4KG192300.2.p [293-306]; Pavir.1NG535300.1.p [287-300]; Pavir.1NG535300.2.p [287-300]	7.27624e+08	1.42004e+09	1.25696e+09	147143	2.17777e+09	1593529215	1545770686	1.43251e+09	1.37185e+09	1.41173e+09	1.50633e+09	1.3261e+09	2.3464e+07	6.5459e+08	6.42662e+08
[R].YHGHSMSDPGSTYR.[ST]	1xOxidation [M6]; 1xPhospho [S5(100)]	5	141	Pavir.1KG511300.1.p; Pavir.1NG535300.1.p	Pavir.1KG511300.1.p [289-302]; Pavir.4NG109400.1.p [298-311]; Pavir.4KG192300.2.p [293-306]; Pavir.1NG535300.1.p [287-300]; Pavir.1NG535300.2.p [287-300]	8.60538e+07	1.42284e+07	83928072		4.70821e+07	4.63694e+07	4.83506e+07	1.59948e+07	2.87335e+07	4.91871e+07	7.35005e+07	4.53055e+07	98631.6	2.13115e+07	1.14329e+08
[K].IVSPDGVTVTVSPSK.[L]		1	2	Pavir.1KG514600.2.p	Pavir.1KG514600.2.p [712-726]
[K].VAEAEDKTPGGLLLTETTK.[E]		4	14	Pavir.1KG515400.1.p	Pavir.1NG523400.3.p [112-130]; Pavir.1KG515400.1.p [172-190]; Pavir.1NG523400.1.p [172-190]; Pavir.1KG515400.2.p [172-190]	2845411	241650512	2.68343e+06				306380	16362099	3.86596e+06	2.52047e+06	6417014	4.11137e+06		29103040	2.81361e+06
[R].AIHYTSGGPWFER.[Y]		3	1	Pavir.1KG515900.1.p	Pavir.1NG509000.2.p [211-223]; Pavir.1KG515900.1.p [211-223]; Pavir.1NG509000.1.p [211-223]
[M].SPTASQLAGGEPFR.[V]	1xPhospho [S1(100)]	1	20	Pavir.1KG515900.1.p	Pavir.1KG515900.1.p [2-15]	71727664	6050727	66601592		2.42624e+06	820870	47759172		53073773		44175888	30496856	35601668	264199968	131685248
[K].YATDLSSGVIFGR.[E]		2	1	Pavir.1KG516300.1.p	Pavir.1KG516300.1.p [266-278]; Pavir.1KG516300.2.p [266-278]
[K].EVTAASEVSGEK.[F]		2	2	Pavir.1KG516300.1.p	Pavir.1NG508638.1.p [176-187]; Pavir.1KG516300.1.p [498-509]
[K].GDILAVAVTEKDLSK.[D]		2	2	Pavir.1KG516300.1.p	Pavir.1KG516300.1.p [101-115]; Pavir.1KG516300.2.p [101-115]
[R].LTLADALVYACNQGVEK.[I]	1xCarbamidomethyl [C11]	1	3	Pavir.1KG516300.1.p	Pavir.1KG516300.1.p [450-466]		35641288	27569.6
[K].DLSKDSDSKFENAVLK.[K]		2	3	Pavir.1KG516300.1.p	Pavir.1KG516300.1.p [112-127]; Pavir.1KG516300.2.p [112-127]	993209	60372120			410812	519587	709142	2716389	3.44384e+06	1.28693e+06	237786	1.22884e+06
[K].GDILAVAVTEK.[D]		3	3	Pavir.1KG516300.1.p	Pavir.1NG508500.2.p [101-111]; Pavir.1KG516300.1.p [101-111]; Pavir.1KG516300.2.p [101-111]		313600512	369529		2.86397e+06	4.86999e+06		634211	7.23843e+06				9735277	12822608
[R].LPLEDSYWESMK.[S]		2	5	Pavir.1KG516300.1.p	Pavir.1NG508638.1.p [191-202]; Pavir.1KG516300.1.p [513-524]	1.11286e+07	833037080	12147368				14477528	23142586	7.63325e+06	13189443	5156079	2.37312e+06	254896		525939
[K].SGVADMVNTGGR.[Q]		2	7	Pavir.1KG516300.1.p	Pavir.1NG508638.1.p [203-214]; Pavir.1KG516300.1.p [525-536]	5.39036e+06	283848320					302380	18635984	6.35688e+06	3.35525e+06	3762446	1.7938e+06		390544	306136
[K].QVDIIGLGSGPEVDQK.[L]		3	10	Pavir.1KG516300.1.p	Pavir.1NG508500.2.p [248-263]; Pavir.1KG516300.1.p [248-263]; Pavir.1KG516300.2.p [248-263]	6.11942e+06	340769576						13831021	8395105	6.796e+06	2.62372e+06	1.19472e+06		20061504	1.65252e+06
[R].LPLEDSYWESMK.[S]	1xOxidation [M11]	2	13	Pavir.1KG516300.1.p	Pavir.1NG508638.1.p [191-202]; Pavir.1KG516300.1.p [513-524]	1.67064e+07	681237968					15678731	28830618	28487888	1.54464e+06		4.76635e+06	364083	4.82873e+07	5.18804e+06
[R].GLGESVASVAK.[AS]		4	17	Pavir.1KG516300.1.p	Pavir.1KG288300.1.p [118-128]; Pavir.1NG508500.2.p [184-194]; Pavir.1KG516300.1.p [184-194]; Pavir.1KG516300.2.p [184-194]	27361476	480945344	4.75088e+06		36355392	576950	14987197	62407640	52924464	41645704	24507460	32000836	6428125	99454136	15080036
[R].VGLIGLGQNAPSTAAASR.[G]		3	17	Pavir.1KG516300.1.p	Pavir.1NG508500.2.p [166-183]; Pavir.1KG516300.1.p [166-183]; Pavir.1KG516300.2.p [166-183]	1.43933e+06		19486683		4.37041e+06	10220822	5.56483e+06		3.72652e+06	12121691	22925346	5.68993e+06
[K].DIEFSEWK.[G]		3	23	Pavir.1KG516300.1.p	Pavir.1NG508500.2.p [93-100]; Pavir.1KG516300.1.p [93-100]; Pavir.1KG516300.2.p [93-100]	22682920	19068706	11201868		53485368	6822820	12416442	32576110	39260712	2.94617e+07	1.08699e+07	1.22962e+06	2.03777e+06	33528286	6.56519e+06
[K].DSDSKFENAVLK.[K]		3	24	Pavir.1KG516300.1.p	Pavir.1NG508500.2.p [116-127]; Pavir.1KG516300.1.p [116-127]; Pavir.1KG516300.2.p [116-127]	1.34342e+07	726522288	4.35004e+06		26592702	7397722	13384343	37901672	37673272	30346378	15243524	17446112	5725694	55961764	13417034
[R].VQSPEFLEKLDSIQK.[S]	1xPhospho [S12(100)]	8	1	Pavir.1KG516390.1.p	Pavir.1KG516390.3.p [106-120]; Pavir.1NG523100.3.p [107-121]; Pavir.1KG516390.5.p [106-120]; Pavir.1KG516390.2.p [106-120]; Pavir.1NG523100.1.p [107-121]; Pavir.1KG516390.4.p [106-120]; Pavir.1KG516390.6.p [106-120]; Pavir.1KG516390.1.p [106-120]					10280210	9664743				181698	246540
[K].APWSWAAIEAR.[S]	1xPhospho [S4(100)]	1	1	Pavir.1KG517300.1.p	Pavir.1KG517300.1.p [186-196]
[K].EALSVSREEDILSEDELSK.[S]	1xPhospho [S6(98.9)]	2	5	Pavir.1KG517875.1.p	Pavir.1KG517875.1.p [611-629]; Pavir.1KG517875.2.p [225-243]	7.80829e+06		3.92869e+06				786446	8383041	7880916
[R].IGAINVVCSAPEVADR.[V]	1xCarbamidomethyl [C8]	2	1	Pavir.1KG519200.1.p	Pavir.1KG519200.1.p [311-326]; Pavir.1KG519200.2.p [311-326]
[K].ATAELLLGADNPVIK.[Q]		9	1	Pavir.1KG519200.1.p; Pavir.1NG506000.1.p	Pavir.1NG506000.2.p [132-146]; Pavir.9KG380900.4.p [22-36]; Pavir.1NG506000.5.p [86-100]; Pavir.1KG519200.1.p [132-146]; Pavir.9KG308179.1.p [241-255]; Pavir.1NG506000.1.p [132-146]; Pavir.9KG011900.4.p [230-244]; Pavir.1KG519200.2.p [132-146]; Pavir.9KG380900.1.p [38-52]
[R].VPWSEYR.[Y]		5	2	Pavir.1KG519200.1.p; Pavir.1NG506000.1.p	Pavir.1NG506000.2.p [197-203]; Pavir.1NG506000.5.p [151-157]; Pavir.1KG519200.1.p [197-203]; Pavir.1NG506000.1.p [197-203]; Pavir.1KG519200.2.p [197-203]	4.99431e+06	65026352					561568	5663131	8425239
[K].GENKEYLPIEGLAAFNK.[A]		7	2	Pavir.1KG519200.1.p; Pavir.1NG506000.1.p	Pavir.1NG506000.2.p [115-131]; Pavir.1NG506000.5.p [69-85]; Pavir.1KG519200.1.p [115-131]; Pavir.9KG308179.1.p [224-240]; Pavir.1NG506000.1.p [115-131]; Pavir.9KG011900.4.p [213-229]; Pavir.1KG519200.2.p [115-131]
[R].TEELQPYVLNVVK.[K]		11	3	Pavir.1KG519200.1.p; Pavir.1NG506000.1.p	Pavir.1NG442619.2.p [11-23]; Pavir.9KG011900.2.p [202-214]; Pavir.1NG506000.2.p [93-105]; Pavir.1NG506000.5.p [47-59]; Pavir.9KG011900.3.p [191-203]; Pavir.1KG519200.1.p [93-105]; Pavir.9KG308179.1.p [202-214]; Pavir.1NG506000.1.p [93-105]; Pavir.9KG011900.4.p [191-203]; Pavir.1KG519200.2.p [93-105]; Pavir.1NG442619.1.p [11-23]								5.06586e+06	478141	647136	3.71761e+06	6158316		10831011	405502
[R].DGGSFAADAPSSSR.[A]	1xPhospho [S4(100)]	3	2	Pavir.1KG520200.1.p	Pavir.1KG520200.5.p [36-49]; Pavir.1KG520200.1.p [36-49]; Pavir.1KG520200.2.p [36-49]
[R].SLQQDVPDDDGEQFNQK.[Q]		6	1	Pavir.1KG520400.2.p	Pavir.1NG504700.6.p [412-428]; Pavir.1KG520400.6.p [581-597]; Pavir.1NG504700.5.p [434-450]; Pavir.1KG520400.2.p [581-597]; Pavir.1NG504700.2.p [581-597]; Pavir.1NG504700.1.p [581-597]
[R].SISAEGLHNLR.[V]	1xPhospho [S3(100)]	2	73	Pavir.1KG520700.1.p	Pavir.1KG520700.1.p [330-340]; Pavir.1NG504200.1.p [329-339]	1.334e+08	9.48233e+07	4.68e+07		69035282	68054522	85044942	93973418	198293816	1.44522e+08	122500813	83481192	1.89029e+07	1.76322e+08	129047752
[R].YTPTASDILHVPR.[A]	1xPhospho [Y/T/S]	4	5	Pavir.1KG521340.1.p	Pavir.1KG521340.3.p [698-710]; Pavir.1KG521340.2.p [709-721]; Pavir.1KG521340.4.p [604-616]; Pavir.1KG521340.1.p [710-722]							850663	2038255	6.79237e+06	637538	4.28901e+06	1.72755e+06		2.41345e+06	7525150
[R].WDELNAFFQK.[S]		7	1	Pavir.1KG521700.1.p	Pavir.4NG071306.3.p [14-23]; Pavir.4NG071306.1.p [138-147]; Pavir.1KG521700.2.p [36-45]; Pavir.1KG521700.1.p [143-152]; Pavir.1KG521700.3.p [95-104]; Pavir.1NG503300.2.p [294-303]; Pavir.4NG071306.2.p [138-147]
[R].IDADQYAADVINLK.[H]		4	5	Pavir.1KG521700.1.p	Pavir.1KG521700.5.p [79-92]; Pavir.1KG521700.2.p [109-122]; Pavir.1KG521700.1.p [216-229]; Pavir.1KG521700.3.p [168-181]								797330	322919	1.86318e+06		188489
[K].SLTYAGELSSAGRPR.[G]	1xPhospho [T3(100)]	2	5	Pavir.1KG522000.3.p	Pavir.1KG522000.3.p [37-51]; Pavir.1KG522000.1.p [37-51]	15803189		6503784				12883113		36217944	16011064	53234116	23524970	735246	32317292	16803280
[R].KSLTYAGELSSAGRPR.[G]	1xPhospho [T4(100)]	2	11	Pavir.1KG522000.3.p	Pavir.1KG522000.3.p [36-51]; Pavir.1KG522000.1.p [36-51]	11618114	8469779	15807223				12411767	11061676	10076972	11568361	20392128	19277770
[K].IADFEMK.[L]		3	1	Pavir.1KG524700.1.p	Pavir.1NG500300.1.p [111-117]; Pavir.1KG524700.2.p [111-117]; Pavir.1KG524700.1.p [111-117]
[K].ADDGSDTVTFMFESPKQDK.[I]	1xOxidation [M11]	3	1	Pavir.1KG524700.1.p	Pavir.1NG500300.1.p [92-110]; Pavir.1KG524700.2.p [92-110]; Pavir.1KG524700.1.p [92-110]
[K].DLSSIGDTVVISVTK.[E]		2	2	Pavir.1KG524700.1.p	Pavir.1NG500300.1.p [150-164]; Pavir.1KG524700.1.p [150-164]
[K].ADDGSDTVTFMFESPK.[Q]	1xOxidation [M11]	3	4	Pavir.1KG524700.1.p	Pavir.1NG500300.1.p [92-107]; Pavir.1KG524700.2.p [92-107]; Pavir.1KG524700.1.p [92-107]
[K].ADDGSDTVTFMFESPK.[Q]		3	5	Pavir.1KG524700.1.p	Pavir.1NG500300.1.p [92-107]; Pavir.1KG524700.2.p [92-107]; Pavir.1KG524700.1.p [92-107]
[K].VKPVIYQTFPLSEAAEAHR.[L]		1	5	Pavir.1KG525600.1.p	Pavir.1KG525600.1.p [294-312]							19389490	7.80744e+06	2.56552e+06	524423	368442	749939
[R].LMEASTHIGK.[I]		3	1	Pavir.1KG525600.1.p; Pavir.1NG499600.1.p	Pavir.1KG525600.1.p [313-322]; Pavir.1NG499600.1.p [313-322]; Pavir.1NG499600.2.p [310-319]	383416	35213620	153200					2174009	182216	321786	309424	76103.6
[K].GVDVILDNIGGSYLQR.[N]		3	1	Pavir.1KG525600.1.p; Pavir.1NG499600.1.p	Pavir.1KG525600.1.p [210-225]; Pavir.1NG499600.1.p [210-225]; Pavir.1NG499600.2.p [207-222]
[K].AQIVSEVEK.[N]		3	1	Pavir.1KG525600.1.p; Pavir.1NG499600.1.p	Pavir.1KG525600.1.p [275-283]; Pavir.1NG499600.1.p [275-283]; Pavir.1NG499600.2.p [272-280]							1732883		2.69278e+06		441808	4.15841e+06	89897.7	24297674	1.88625e+06
[R].NLNSLGVDGR.[L]		3	2	Pavir.1KG525600.1.p; Pavir.1NG499600.1.p	Pavir.1KG525600.1.p [226-235]; Pavir.1NG499600.1.p [226-235]; Pavir.1NG499600.2.p [223-232]	1.39121e+06	73871552	232866		2662059	4.19284e+06		6001330	703728	541497	442789
[R].SSSRGQLPPQELLDDLCSR.[F]	1xCarbamidomethyl [C17]; 1xPhospho [S]	1	30	Pavir.1KG525900.1.p	Pavir.1KG525900.1.p [12-30]	25445750	25568048	34411548		56455576	21911998	35788120	50668140	30468722	21987520	3.91959e+07	3.21847e+06	5.73222e+06	16976972	13716118
[K].GEDIVQEIEEVDTDEHYQPK.[T]		2	2	Pavir.1KG526910.2.p	Pavir.1NG520400.1.p [200-219]; Pavir.1KG526910.2.p [200-219]
[R].SGRDFENATSDSEKLSPR.[F]	1xPhospho [S16(100)]	6	5	Pavir.1KG526970.1.p	Pavir.1KG526970.7.p [637-654]; Pavir.1NG515300.1.p [923-940]; Pavir.1KG526970.4.p [923-940]; Pavir.1KG526970.6.p [770-787]; Pavir.1KG526970.1.p [923-940]; Pavir.1KG526970.3.p [923-940]	47459352	3.54996e+06	51993748		5650934	907242	4.05511e+07	52153746		56591708	5.18266e+06	16698800	8952818	3.5516e+06	16565939
[R].DFENATSDSEKLSPR.[F]	1xPhospho [S13(100)]	6	89	Pavir.1KG526970.1.p	Pavir.1KG526970.7.p [640-654]; Pavir.1NG515300.1.p [926-940]; Pavir.1KG526970.4.p [926-940]; Pavir.1KG526970.6.p [773-787]; Pavir.1KG526970.1.p [926-940]; Pavir.1KG526970.3.p [926-940]	8.26949e+07	108583296	278154376		188937844	275447408	69819392	163106636	240081120	1.21305e+08	4.11879e+07	57128820	6.18186e+07	138983642	1.21095e+08
[K].VLYGNHDDAVR.[R]		4	1	Pavir.1KG527900.5.p	Pavir.1NG518500.1.p [123-133]; Pavir.4KG093600.1.p [102-112]; Pavir.1KG527900.5.p [211-221]; Pavir.4NG149961.1.p [108-118]	225930	13159037	102628					2.96459e+06	213685	375298	199741
[R].IADEGFLAHVAR.[Q]		2	2	Pavir.1KG527900.5.p	Pavir.1NG518500.1.p [181-192]; Pavir.1KG527900.5.p [269-280]
[R].ALQPPQQPGTPGR.[S]	1xPhospho [T10(100)]	2	37	Pavir.1KG527900.5.p	Pavir.1NG518500.1.p [11-23]; Pavir.1KG527900.5.p [99-111]	1.48802e+08	7.92335e+07	8.32598e+07		3.38493e+06	2.61792e+06	1.10858e+08	4.95987e+07	9.06271e+07	144581705	132653669	7.46007e+07
[R].LDSWQTVIQMPEGEIK.[E]		3	1	Pavir.1KG528600.1.p	Pavir.1NG517000.1.p [244-259]; Pavir.1KG528600.1.p [244-259]; Pavir.1KG528600.2.p [244-259]		46208532	580307
[R].SPSTAPSAR.[V]	1xPhospho [S/T]	2	7	Pavir.1KG528600.1.p	Pavir.1KG528600.1.p [21-29]; Pavir.1KG528600.2.p [21-29]													15609.6	6831197	501415
[R].SGLGSDLKLPLVSDK.[AT]	1xPhospho [S5(100)]	3	12	Pavir.1KG529300.1.p	Pavir.1KG529300.2.p [110-124]; Pavir.1NG516500.1.p [108-122]; Pavir.1KG529300.1.p [110-124]	964145	2.19795e+06	2.47979e+06				3.89947e+06	6.25248e+06	4751160	4636287	6058015	253362
[R].VQTIGSSSESPVLK.[W]	1xPhospho [S8(99.2)]	2	1	Pavir.1KG530000.1.p	Pavir.1KG530000.1.p [379-392]; Pavir.1KG530000.2.p [379-392]
[K].VSSFSIANR.[RH]	1xPhospho [S3(100)]	2	12	Pavir.1KG530000.1.p	Pavir.1KG530000.1.p [606-614]; Pavir.1NG512700.1.p [444-452]	27114330	2.09493e+06	1.16934e+07		8801446	9158866	12825293	20854822	14038379	45942476	19153922	14794780	19027542	1.14477e+08	41251468
[R].TATPSSLEAIDAK.[L]	1xPhospho [T3(100)]	2	60	Pavir.1KG530000.1.p	Pavir.1KG530000.1.p [48-60]; Pavir.1KG530000.2.p [48-60]	9.10664e+06	585309	7.92815e+06		131292	80615.8	1.27799e+07	1.33811e+07	1.22055e+07	1.49319e+07	3.32851e+06	1.22527e+07	2.06013e+07	3.81993e+07	3.55908e+07
[R].VLEDDLFPSTPGKVK.[I]	1xPhospho [T10(98.8)]	2	1	Pavir.1KG531100.1.p	Pavir.1KG531100.1.p [3-17]; Pavir.1NG512100.2.p [3-17]	276763		1.34734e+06				4.83351e+06	8723644	4.93399e+06	1.56636e+06	4551180	1.25471e+06		865004	1.24465e+06
[R].VLEDDLFPSTPGK.[V]	1xPhospho [T10(99.5)]	2	20	Pavir.1KG531100.1.p	Pavir.1KG531100.1.p [3-15]; Pavir.1NG512100.2.p [3-15]	43870312	1.69782e+06	57353840	26486802	46295396	7.16336e+07	51313120	39103196	12717001	21720678		29748846	11191007	37070872	28857368
[R].AGSSATVLSPPDSPR.[G]	1xPhospho [S13(100)]	5	2	Pavir.1KG531800.1.p	Pavir.1NG511300.1.p [302-316]; Pavir.1KG531800.3.p [205-219]; Pavir.1KG531800.2.p [302-316]; Pavir.1KG531800.1.p [302-316]; Pavir.1NG511300.2.p [209-223]
[K].GAFILHSDGK.[F]		3	1	Pavir.1KG532000.2.p	Pavir.1KG532000.4.p [611-620]; Pavir.1KG532000.3.p [643-652]; Pavir.1KG532000.2.p [691-700]
[K].SPWSCLDENK.[A]	1xCarbamidomethyl [C5]	3	1	Pavir.1KG532000.2.p	Pavir.1KG532000.4.p [278-287]; Pavir.1KG532000.3.p [278-287]; Pavir.1KG532000.2.p [278-287]
[K].IEHMQVPVDIAPK.[F]	1xOxidation [M4]	3	1	Pavir.1KG532000.2.p	Pavir.1KG532000.4.p [672-684]; Pavir.1KG532000.3.p [704-716]; Pavir.1KG532000.2.p [752-764]	508138		27362700
[K].LFGDQLQDLER.[N]		3	1	Pavir.1KG532000.2.p	Pavir.1NG511119.1.p [123-133]; Pavir.1NG511119.2.p [115-125]; Pavir.1KG532000.2.p [487-497]		151665424	370198							529968		269226
[K].TSDDLFIVPYSK.[E]		4	1	Pavir.1KG532000.2.p	Pavir.1KG532000.4.p [383-394]; Pavir.1NG511119.1.p [19-30]; Pavir.1KG532000.3.p [383-394]; Pavir.1KG532000.2.p [383-394]
[R].LDVLNAAGEK.[T]		3	2	Pavir.1KG532000.2.p	Pavir.1KG532000.4.p [9-18]; Pavir.1KG532000.3.p [9-18]; Pavir.1KG532000.2.p [9-18]
[K].IEHMQVPVDIAPK.[F]		3	2	Pavir.1KG532000.2.p	Pavir.1KG532000.4.p [672-684]; Pavir.1KG532000.3.p [704-716]; Pavir.1KG532000.2.p [752-764]
[K].GNKPAAQTLLQSR.[A]		3	4	Pavir.1KG532000.2.p	Pavir.1KG532000.4.p [646-658]; Pavir.1KG532000.3.p [678-690]; Pavir.1KG532000.2.p [726-738]	825822		44368456							2.37267e+06		144275
[R].LELQEFHSALEEAK.[A]		5	6	Pavir.1KG532000.2.p	Pavir.1KG532000.4.p [537-550]; Pavir.1NG511119.1.p [253-266]; Pavir.1KG532000.3.p [569-582]; Pavir.1NG511119.2.p [245-258]; Pavir.1KG532000.2.p [617-630]	678189	155631552								363131		152014
[K].RHDSLSSPSLK.[Q]	1xPhospho [S7(99)]	3	10	Pavir.1KG532000.2.p	Pavir.1KG532000.4.p [363-373]; Pavir.1KG532000.3.p [363-373]; Pavir.1KG532000.2.p [363-373]	5997295	522179	1.3062e+07		1.25286e+06	8.81472e+06	6.96303e+06	603260	6.79043e+06	4.78211e+06	6.08026e+06	11658864
[K].EEADVSGDLSGLTEK.[E]		1	1	Pavir.1KG533600.1.p	Pavir.1KG533600.1.p [64-78]	1.00037e+06	301049664			15320095	14426442				1.8978e+06	468289	1.91806e+06
[K].MSKEEADVSGDLSGLTEK.[E]	1xOxidation [M1]	1	1	Pavir.1KG533600.1.p	Pavir.1KG533600.1.p [61-78]
[K].MSKEEADVSGDLSGLTEK.[E]		1	2	Pavir.1KG533600.1.p	Pavir.1KG533600.1.p [61-78]								403941	391775	1.91315e+06	3.30326e+06
[K].ELGVLADWETK.[F]		2	3	Pavir.1KG533600.1.p	Pavir.1KG533600.1.p [79-89]; Pavir.1NG541700.1.p [79-89]
[R].AYDGTDPSKPIYVSVR.[G]		2	12	Pavir.1KG533600.1.p	Pavir.1KG533600.1.p [12-27]; Pavir.1NG541700.1.p [12-27]	2.78298e+06	233316928	1.17014e+06				2654402	18542440	9535535	5070397	6141471	7.37459e+06	1.15391e+06	20775784	5634700
[K].SFPARPQPR.[-A]	1xPhospho [S1(100)]	4	1	Pavir.1KG535700.3.p	Pavir.1KG535700.2.p [726-734]; Pavir.1KG535700.4.p [649-657]; Pavir.1KG535700.3.p [726-734]; Pavir.1NG498700.1.p [723-731]
[R].AYVLSGLSSHSWQR.[A]	1xPhospho [S9(98.2)]	4	3	Pavir.1KG535700.3.p	Pavir.1KG535700.2.p [664-677]; Pavir.1KG535700.4.p [587-600]; Pavir.1KG535700.3.p [664-677]; Pavir.1NG498700.1.p [661-674]		4.96594e+06	6316803		10000272	10209469	8555318	6.69393e+06	8170871	16349294	11251473	9615645		801573	1.48006e+06
[R].SDQTFLFLGDGARPEDAGGK.[E]		2	1	Pavir.1KG537600.1.p	Pavir.1KG537600.1.p [200-219]; Pavir.1NG563900.2.p [200-219]	773890	154050464	1.55051e+06				7706631	18771832	4214528					6734347	994543
[K].QESVFAQQSSPPQAK.[H]	1xPhospho [S10(99.3)]	1	15	Pavir.1KG538200.1.p	Pavir.1KG538200.1.p [214-228]	13050094	42017676	791199				1.17128e+06		906909
[K].QETSPSPVPVQQSPPQQK.[Q]	1xPhospho [S13(100)]	1	74	Pavir.1KG538200.1.p	Pavir.1KG538200.1.p [196-213]	243400372		81935247		5.64974e+07	4.36442e+07	66479614	53743732	101556438	197944416	1.03261e+07	7.02325e+06	1.30336e+07	2.31363e+08	1.23167e+08
[R].LGNDEIVMAIDPETK.[E]	1xOxidation [M8]	9	1	Pavir.1KG538800.3.p	Pavir.1NG563000.3.p [183-197]; Pavir.1KG538800.3.p [184-198]; Pavir.1KG538800.7.p [184-198]; Pavir.1KG538800.6.p [184-198]; Pavir.1KG538800.11.p [40-54]; Pavir.1KG538800.8.p [184-198]; Pavir.1KG538800.2.p [128-142]; Pavir.1KG538800.9.p [40-54]; Pavir.1KG538800.5.p [184-198]
[K].ELLYYEDR.[A]		9	2	Pavir.1KG538800.3.p	Pavir.1NG563000.3.p [198-205]; Pavir.1KG538800.3.p [199-206]; Pavir.1KG538800.7.p [199-206]; Pavir.1KG538800.6.p [199-206]; Pavir.1KG538800.11.p [55-62]; Pavir.1KG538800.8.p [199-206]; Pavir.1KG538800.2.p [143-150]; Pavir.1KG538800.9.p [55-62]; Pavir.1KG538800.5.p [199-206]											201219	246443
[R].DAADSDAVWAR.[F]		2	1	Pavir.1KG539300.2.p	Pavir.1KG539300.2.p [44-54]; Pavir.1KG539300.1.p [44-54]	45546812	9190891	33096154		28622442	10228900				35302264	21059878	32168548	7.33836e+06	35699552	24710544
[R].DLPPLADGELSPAPPSKK.[A]	1xPhospho [S11(100)]	3	9	Pavir.1KG539300.2.p	Pavir.1KG539300.2.p [59-76]; Pavir.1NG562700.1.p [59-76]; Pavir.1KG539300.1.p [59-76]	3.45765e+06	9.06492e+06	2.08452e+07		602741	8645481	883389	823782	7.6455e+06	19539547	27237180	25810166
[R].DIFAALKRSPAEPNPTTSK.[G]	1xPhospho [S9(100)]	11	25	Pavir.1KG539700.2.p	Pavir.1KG539700.1.p [498-516]; Pavir.1KG539700.5.p [493-511]; Pavir.1KG539700.10.p [498-516]; Pavir.1KG539700.11.p [485-503]; Pavir.1KG539700.4.p [494-512]; Pavir.1KG539700.7.p [498-516]; Pavir.1KG539700.6.p [485-503]; Pavir.1KG539700.12.p [471-489]; Pavir.1KG539700.8.p [472-490]; Pavir.1KG539700.2.p [498-516]; Pavir.1KG539700.9.p [498-516]					25905372	581574	4.33929e+07	4.13164e+07	5.76322e+07	49856113	70007109	83123213
[K].AAATPSSAATKPEETAPAEK.[V]		1	1	Pavir.1KG539800.1.p	Pavir.1KG539800.1.p [178-197]
[R].IIGVDIDSK.[K]		1	2	Pavir.1KG541500.1.p	Pavir.1KG541500.1.p [224-232]	46607616	229583888	23456642				48881860	290967712	161772720	102222232	348692256	687924992
[R].LETALADLK.[A]		2	1	Pavir.1KG543300.3.p	Pavir.1NG558400.1.p [69-77]; Pavir.1KG543300.3.p [69-77]								5899868	2.11959e+06		248413	323607
[K].GGPAFGSTVSEK.[M]		1	3	Pavir.1KG543600.1.p	Pavir.1KG543600.1.p [391-402]	779314	155401536					279315	1.73113e+06	579147
[R].YVNVPLPVAR.[A]		2	7	Pavir.1KG543600.1.p	Pavir.1KG543600.1.p [314-323]; Pavir.1NG558100.2.p [314-323]	1.1309e+06		17205728		16919158	8.2568e+06	613818		6334939	7.25754e+06	3.91871e+06	403819
[R].SASFANMHAEATDVVR.[Q]	1xPhospho [S3(99.6)]	2	38	Pavir.1KG543700.1.p	Pavir.1KG543700.1.p [1222-1237]; Pavir.1KG543700.2.p [1080-1095]	36735068		28166766		1.1653e+06	47821288	3.23753e+07	5.02947e+07	30810485	51756888	1.08828e+07	4.42957e+06	1.2385e+07	22420762	1.75034e+07
[R].SASFANMHAEATDVVR.[Q]	1xOxidation [M7]; 1xPhospho [S3(100)]	2	52	Pavir.1KG543700.1.p	Pavir.1KG543700.1.p [1222-1237]; Pavir.1KG543700.2.p [1080-1095]	123827132	2.57775e+07	79223324		65863776	64835680	64465990	8.11331e+07	7.92432e+07	1.14662e+08	1.71786e+07	3.63247e+07	3.09515e+07	1.02274e+08	6.52201e+07
[R].AEEIMGQAIR.[D]		4	1	Pavir.1KG544200.1.p	Pavir.1NG557300.1.p [59-68]; Pavir.1KG544200.2.p [59-68]; Pavir.1KG544200.1.p [59-68]; Pavir.1NG557300.2.p [59-68]
[R].SLVDETLRK.[V]		5	2	Pavir.1KG544200.1.p	Pavir.1NG557300.1.p [242-250]; Pavir.1KG544200.2.p [242-250]; Pavir.1KG544200.3.p [212-220]; Pavir.1KG544200.1.p [242-250]; Pavir.1KG544200.4.p [199-207]	3.69829e+06	170133632	340829		210720	295167	832479	15420830	6501342	6.66132e+06		8651372		17160406	2.37746e+06
[K].ESQIVENMK.[A]		4	2	Pavir.1KG544200.1.p	Pavir.1NG557300.1.p [289-297]; Pavir.1KG544200.3.p [259-267]; Pavir.1KG544200.1.p [289-297]; Pavir.1KG544200.4.p [246-254]										1.46541e+06	238146
[K].LFWGGQGPNDK.[G]		4	5	Pavir.1KG544200.1.p	Pavir.1NG557300.1.p [83-93]; Pavir.1KG544200.2.p [83-93]; Pavir.1KG544200.1.p [83-93]; Pavir.1NG557300.2.p [83-93]							2505975	16394483	9847576	10039169		720725		17390978	4.00484e+06
[R].SLVDETLR.[K]		5	9	Pavir.1KG544200.1.p	Pavir.1NG557300.1.p [242-249]; Pavir.1KG544200.2.p [242-249]; Pavir.1KG544200.3.p [212-219]; Pavir.1KG544200.1.p [242-249]; Pavir.1KG544200.4.p [199-206]	3.54137e+06	339537760					827625	25003076	19185140	11037676	18407560	30590058	584625	31245580	4.17606e+06
[R].FALDNYK.[NE]		6	15	Pavir.1KG544200.1.p	Pavir.1NG557300.1.p [230-236]; Pavir.1KG544200.2.p [230-236]; Pavir.1KG544200.3.p [200-206]; Pavir.1KG544200.1.p [230-236]; Pavir.1NG557300.2.p [230-236]; Pavir.1KG544200.4.p [187-193]	9431106	277695776	2.9042e+06		16170128	1.67613e+06	7234621	30240064	29819802	24956212	14830642	32388878	2756815	38817100	9848905
[R].SEPLSPPDYSPR.[F]	1xPhospho [S10(100)]	5	1	Pavir.1KG544450.1.p	Pavir.1KG544450.1.p [49-60]; Pavir.1NG557100.1.p [49-60]; Pavir.1KG544450.4.p [49-60]; Pavir.1KG544450.3.p [49-60]; Pavir.1KG544450.2.p [49-60]													1.33569e+07	48722504	25415220
[K].ELSRPAVILDNLR.[E]		5	2	Pavir.1KG544450.1.p	Pavir.1KG544450.1.p [129-141]; Pavir.1NG557100.1.p [129-141]; Pavir.1KG544450.4.p [129-141]; Pavir.1KG544450.3.p [129-141]; Pavir.1KG544450.2.p [129-141]		1.27799e+06	8.27129e+06
[R].RSEPLSPPDYSPR.[F]	1xPhospho [S11(100)]	5	50	Pavir.1KG544450.1.p	Pavir.1KG544450.1.p [48-60]; Pavir.1NG557100.1.p [48-60]; Pavir.1KG544450.4.p [48-60]; Pavir.1KG544450.3.p [48-60]; Pavir.1KG544450.2.p [48-60]	3.60139e+07	6.07117e+07	25393260		3.7778e+07	1.69916e+07	4.6225e+07	3.11506e+07	4.34787e+07	82471627	1.27436e+08	1.10733e+08		657708	29009450
[R].GDTVDALSNVR.[D]		2	1	Pavir.1KG544600.1.p	Pavir.1KG544600.1.p [436-446]; Pavir.1KG544600.4.p [322-332]								2753185	1.57207e+06	1.17244e+06	636954	627865
[R].TSSFGDDVVVVAAYR.[T]		4	1	Pavir.1KG544600.1.p; Pavir.1NG557000.1.p	Pavir.1KG544600.1.p [42-56]; Pavir.1NG557000.1.p [42-56]; Pavir.1NG557000.2.p [42-56]; Pavir.1KG544600.2.p [42-56]
[R].TSSFGDDVVVVAAYR.[T]	1xPhospho [S3(100)]	4	5	Pavir.1KG544600.1.p; Pavir.1NG557000.1.p	Pavir.1KG544600.1.p [42-56]; Pavir.1NG557000.1.p [42-56]; Pavir.1NG557000.2.p [42-56]; Pavir.1KG544600.2.p [42-56]	516543	3.64577e+06	734199				758170	1.45779e+06	938425
[K].FKDEIVPVPTK.[I]		5	15	Pavir.1KG544600.1.p; Pavir.1NG557000.1.p	Pavir.1KG544600.1.p [231-241]; Pavir.1NG557000.1.p [231-241]; Pavir.1NG557000.2.p [231-241]; Pavir.1KG544600.4.p [117-127]; Pavir.1KG544600.2.p [231-241]	2495796	155897632	3.1442e+06				3.53991e+06	22023162	4.21997e+06	6.15263e+06	13375896	25224518		420427	269479
[R].QQSSEWLGR.[G]	1xPhospho [S3(99.7)]	5	51	Pavir.1KG545900.8.p	Pavir.1KG545900.10.p [178-186]; Pavir.1KG545900.9.p [178-186]; Pavir.1KG545900.8.p [178-186]; Pavir.1KG545900.2.p [178-186]; Pavir.1KG545900.12.p [178-186]	1.01218e+08	3.13809e+06	44104341		2.25403e+06	35491596	3.73575e+07	8.54604e+07	7.85429e+07	125694176	16637249	2561010	1.70574e+07	150745936	7.00612e+07
[R].RTQYPSFTDRPSNLR.[V]	1xPhospho [S6(99.4)]	2	2	Pavir.1KG546200.1.p	Pavir.1KG546200.1.p [56-70]; Pavir.1NG555600.1.p [56-70]							2.40861e+06	6178274	11434674	9498373	408635	6620715
[R].TQYPSFTDRPSNLR.[V]	1xPhospho [S5(100)]	2	76	Pavir.1KG546200.1.p	Pavir.1KG546200.1.p [57-70]; Pavir.1NG555600.1.p [57-70]	205914032	293608808	143011000		4.62281e+07	220157046	2.56092e+08	2.73178e+08	4.04856e+08	335196315	346684116	1.20405e+08	2.31441e+07	211004024	143650475
[R].AHQVVEDGYEFFANR.[Q]		5	1	Pavir.1KG546600.3.p	Pavir.1NG555200.7.p [244-258]; Pavir.1NG555200.2.p [217-231]; Pavir.1NG555200.8.p [210-224]; Pavir.1KG546600.3.p [244-258]; Pavir.1NG555200.1.p [244-258]
[R].YAFPSFPVREPPK.[I]	1xPhospho [S5(100)]	2	20	Pavir.1KG548175.1.p	Pavir.1KG548175.1.p [252-264]; Pavir.1NG553000.1.p [252-264]		1.18061e+06	614186				15060231	17283330	18963684	21223140	31638882	28760258
[R].TAHNSFARPEPFISDEQR.[A]		3	1	Pavir.1KG548300.2.p	Pavir.1KG548300.4.p [80-97]; Pavir.1KG548300.2.p [130-147]; Pavir.1NG552800.1.p [130-147]					19184612	564253	361261	1.12913e+06
[K].EVYSAELEELEKR.[R]		3	1	Pavir.1KG548300.2.p	Pavir.1KG548300.4.p [175-187]; Pavir.1KG548300.2.p [225-237]; Pavir.1NG552800.1.p [225-237]	599658	36607200					571711	803534	496637	286656	208386	177941
[R].KEVYSAELEELEK.[R]		3	2	Pavir.1KG548300.2.p	Pavir.1KG548300.4.p [174-186]; Pavir.1KG548300.2.p [224-236]; Pavir.1NG552800.1.p [224-236]
[K].EGPVNLGQCDGSDDLDWLR.[M]	1xCarbamidomethyl [C9]	3	2	Pavir.1KG548300.2.p	Pavir.1KG548300.4.p [126-144]; Pavir.1KG548300.2.p [176-194]; Pavir.1NG552800.1.p [176-194]
[K].EVYSAELEELEK.[R]		3	2	Pavir.1KG548300.2.p	Pavir.1KG548300.4.p [175-186]; Pavir.1KG548300.2.p [225-236]; Pavir.1NG552800.1.p [225-236]
[R].KVTITGTSEAIR.[T]		2	1	Pavir.1KG548500.1.p	Pavir.1NG552700.1.p [319-330]; Pavir.1KG548500.1.p [320-331]
[K].ISPQDNNYAGLHDR.[L]		2	1	Pavir.1KG548500.1.p	Pavir.1NG552700.1.p [163-176]; Pavir.1KG548500.1.p [164-177]
[R].NITEIIQASGAR.[I]		2	2	Pavir.1KG548500.1.p	Pavir.1NG552700.1.p [291-302]; Pavir.1KG548500.1.p [292-303]	48924356	1868884992	18208544		106585352	22286574	35515596	202016832	112146728	92139592	69423848	153275072	13437711	168519568	47625144
[K].GGSTINDFQSQSGAR.[I]		2	3	Pavir.1KG548500.1.p	Pavir.1NG552700.1.p [62-76]; Pavir.1KG548500.1.p [63-77]														1.32983e+06	491855
[K].SFIEESHAGIK.[I]		2	4	Pavir.1KG548500.1.p	Pavir.1NG552700.1.p [152-162]; Pavir.1KG548500.1.p [153-163]
[R].SHEFFPGTNDR.[I]		2	5	Pavir.1KG548500.1.p	Pavir.1NG552700.1.p [82-92]; Pavir.1KG548500.1.p [83-93]					356386	586807	414815	289198	247699	3.40356e+06	4.45635e+06	1.48748e+06
[K].LLAEGEEFNEAEARPK.[V]		2	5	Pavir.1KG548500.1.p	Pavir.1NG552700.1.p [114-129]; Pavir.1KG548500.1.p [115-130]	1.94585e+06	2.34358e+08	372433				728350	11695131	8834137	646903	3.34634e+06			24153070	987450
[M].EAPGSPYASSPESAPK.[R]	1xPhospho [S5(100)]	2	23	Pavir.1KG548500.1.p	Pavir.1NG552700.1.p [2-17]; Pavir.1KG548500.1.p [2-17]					40601540	1.68451e+07	28987570	4.40484e+06	2.61831e+06	4.24081e+06	347353	2.14369e+06	6603613	9.35939e+06	1.42357e+07
[R].YSERQPIGTAAQGTEEK.[D]	1xPhospho [S2(100)]	1	2	Pavir.1KG549151.1.p	Pavir.1KG549151.1.p [15-31]	21923472	1.15599e+06	8511078		6.10172e+06	6.41878e+06	7582668	12033042	16301436				2.69082e+06	4.37626e+06	7.85646e+06
[R].SLGAAIIYNR.[DES]		20	31	Pavir.1KG549151.1.p; Pavir.7NG282100.1.p	Pavir.7KG286355.9.p [208-217]; Pavir.7KG286355.10.p [195-204]; Pavir.1NG392600.2.p [242-251]; Pavir.1NG392600.1.p [242-251]; Pavir.7KG286355.11.p [195-204]; Pavir.7KG286355.1.p [241-250]; Pavir.1NG551600.4.p [241-250]; Pavir.7NG282100.3.p [241-250]; Pavir.1KG549151.1.p [241-250]; Pavir.7KG286355.5.p [220-229]; Pavir.7KG286355.8.p [208-217]; Pavir.7KG286355.4.p [224-233]; Pavir.7NG282100.2.p [241-…	1.16833e+07	2.85172e+08	3.16107e+06				10614378	49903420	33285862	22176504	45200724	71651904	4.03528e+06	4.75199e+07	19854388
[R].GHVALSQVPVAESEPVK.[A]	1xPhospho [S6(100)]	1	2	Pavir.1KG549500.2.p	Pavir.1KG549500.2.p [838-854]							5.36704e+06	10627094	8.29983e+06				329150	8003448	5055791
[R].VDAQTSQPSPWLSDLQIDKR.[E]	1xPhospho [T/S]	1	7	Pavir.1KG549500.2.p	Pavir.1KG549500.2.p [985-1004]	9365689		5.32945e+06		13679444	8849382	1.23374e+07	1.43007e+07	8.1895e+06	12958945	477417
[R].LEFIDADAAEAR.[A]		3	1	Pavir.1KG551200.1.p	Pavir.1NG549600.1.p [314-325]; Pavir.1KG551200.1.p [314-325]; Pavir.1KG551200.3.p [314-325]
[K].KQPEVFEGPLLSSR.[D]		4	2	Pavir.1KG551200.1.p	Pavir.1NG549600.1.p [115-128]; Pavir.1KG551200.1.p [115-128]; Pavir.1KG551200.2.p [115-128]; Pavir.1KG551200.3.p [115-128]
[K].RLEFIDADAAEAR.[A]		3	2	Pavir.1KG551200.1.p	Pavir.1NG549600.1.p [313-325]; Pavir.1KG551200.1.p [313-325]; Pavir.1KG551200.3.p [313-325]
[K].GDYDTFER.[T]		4	2	Pavir.1KG551200.1.p	Pavir.1NG549600.1.p [426-433]; Pavir.1KG551200.1.p [426-433]; Pavir.1KG551200.2.p [346-353]; Pavir.1KG551200.3.p [426-433]
[R].IAPGTLYGSSHTYVLGAQDK.[A]		6	2	Pavir.1KG551800.1.p	Pavir.1KG551800.1.p [494-513]; Pavir.1NG549100.1.p [483-502]; Pavir.1NG549100.3.p [454-473]; Pavir.1NG549100.4.p [416-435]; Pavir.1NG549100.2.p [484-503]; Pavir.1NG549100.5.p [322-341]
[R].SYQGAPFIEALR.[G]	1xPhospho [S1(100)]	3	11	Pavir.1KG552001.1.p	Pavir.1KG552001.4.p [279-290]; Pavir.1KG552001.5.p [195-206]; Pavir.1KG552001.1.p [279-290]	4269298		5023133		5930510	8515790	5.75047e+06	8802179	7128790	6.30632e+06	302438	3410888	2.65573e+06	7.4788e+06	8616963
[K].LRSYQGAPFIEALR.[G]	1xPhospho [S3(100)]	3	21	Pavir.1KG552001.1.p	Pavir.1KG552001.4.p [277-290]; Pavir.1KG552001.5.p [193-206]; Pavir.1KG552001.1.p [277-290]	229267	1.31966e+06	15170193		21281412	17567048	21924836	25848182	24939928	21669738	25097310	31403622
[K].EIAQAYADSFAAR.[A]		5	1	Pavir.1KG553100.9.p	Pavir.1KG553100.9.p [257-269]; Pavir.1KG553100.11.p [153-165]; Pavir.1KG553100.13.p [38-50]; Pavir.1KG553100.12.p [257-269]; Pavir.1KG553100.1.p [257-269]
[K].AMVQPEAGFEQHPR.[Q]		4	2	Pavir.1KG553100.9.p	Pavir.1KG553100.9.p [452-465]; Pavir.1KG553100.11.p [348-361]; Pavir.1KG553100.13.p [233-246]; Pavir.1KG553100.1.p [452-465]		7524346	19366278
[K].AMVQPEAGFEQHPR.[Q]	1xOxidation [M2]	4	2	Pavir.1KG553100.9.p	Pavir.1KG553100.9.p [452-465]; Pavir.1KG553100.11.p [348-361]; Pavir.1KG553100.13.p [233-246]; Pavir.1KG553100.1.p [452-465]					389167	562978				512004	229092
[R].DAEAEAEAAAAIVEPDAAE.[-]		4	23	Pavir.1KG553100.9.p	Pavir.1KG553100.9.p [567-585]; Pavir.1KG553100.11.p [463-481]; Pavir.1KG553100.13.p [348-366]; Pavir.1KG553100.1.p [550-568]	1.29706e+06	224708912					1.49014e+06	11785781	3.11352e+06	6.20886e+06		1.57274e+06
[M].AADSVATTTTTPRPVVRPK.[R]	1xPhospho [T11(99.2)]	3	36	Pavir.1KG553100.9.p	Pavir.1KG553100.9.p [2-20]; Pavir.1KG553100.12.p [2-20]; Pavir.1KG553100.1.p [2-20]					7.25929e+07	1.81937e+08	249663008	238622670	215158576	1.11348e+08	3.03157e+08	1.95048e+08
[R].GEEFDGAEAVR.[K]		6	2	Pavir.1KG553100.9.p; Pavir.1NG548302.1.p	Pavir.1KG553100.9.p [490-500]; Pavir.1KG553100.11.p [386-396]; Pavir.1KG553100.13.p [271-281]; Pavir.1NG548302.1.p [497-507]; Pavir.1KG553100.1.p [490-500]; Pavir.1NG548302.3.p [489-499]	7027401	941408832	264780		17195630	543912	1.56974e+06	14009492	9146036	9143155	3.03102e+06	718889
[R].LEGELEELEKGVEPSWGK.[L]		1	1	Pavir.1KG554200.1.p	Pavir.1KG554200.1.p [128-145]
[K].NYAEVSMAQK.[M]		2	1	Pavir.1KG554200.1.p	Pavir.1KG554200.1.p [373-382]; Pavir.1NG546400.2.p [211-220]										411453	1.50875e+06	427452
[K].LVEPLER.[V]		1	1	Pavir.1KG554200.1.p	Pavir.1KG554200.1.p [146-152]	242291	99591424									726092	579183
[R].ALREEVYR.[A]		2	2	Pavir.1KG554200.1.p	Pavir.1KG554200.1.p [331-338]; Pavir.1NG546400.2.p [169-176]	619890	19637280	387427					246255	179333					16002204	1.37582e+06
[K].EIDGLPATALGLAAQTAVSK.[G]		2	2	Pavir.1KG554200.1.p	Pavir.1KG554200.1.p [280-299]; Pavir.1NG546400.2.p [118-137]
[K].FSENVLDATK.[K]		2	2	Pavir.1KG554200.1.p	Pavir.1KG554200.1.p [260-269]; Pavir.1NG546400.2.p [98-107]		104895288	20073520								1.68363e+06	1.32771e+06
[R].NSSDWDSLTDAR.[K]		2	3	Pavir.1KG554200.1.p	Pavir.1KG554200.1.p [209-220]; Pavir.1NG546400.2.p [47-58]	258843	261889040						642944	676034					7.40495e+06	357622
[K].YDINEEALRPYFALPK.[V]		1	3	Pavir.1KG554200.1.p	Pavir.1KG554200.1.p [443-458]		35095892	11358865
[R].GREPSPEPLLR.[H]		2	3	Pavir.1KG554200.1.p	Pavir.1KG554200.1.p [770-780]; Pavir.1NG546400.2.p [608-618]	1.03458e+06	3.31419e+06	74734560							569638	257234	214909
[R].ASSGELDNTDIIAK.[I]		1	3	Pavir.1KG554200.1.p	Pavir.1KG554200.1.p [344-357]
[R].FRDTVLALGGGK.[S]		2	4	Pavir.1KG554200.1.p	Pavir.1KG554200.1.p [748-759]; Pavir.1NG546400.2.p [586-597]											116112	365813
[K].EAVLSGVALEDEQR.[E]		1	5	Pavir.1KG554200.1.p	Pavir.1KG554200.1.p [230-243]								657926	415341
[R].TQVLAPLPEDR.[F]		1	7	Pavir.1KG554200.1.p	Pavir.1KG554200.1.p [686-696]								7.68674e+06	762115		12583593	18823622
[R].LEGELEELEK.[G]		1	7	Pavir.1KG554200.1.p	Pavir.1KG554200.1.p [128-137]	911518	691924544						5.62882e+06	2.89329e+06	1.70946e+06	1.68094e+06	377913		27577876	285368
[R].GREPSPEPLLR.[H]	1xPhospho [S5(100)]	2	66	Pavir.1KG554200.1.p	Pavir.1KG554200.1.p [770-780]; Pavir.1NG546400.2.p [608-618]	316478312	291856800	238885944		311771380	306111704	260873480	231969412	294484461	5.13828e+08	3.49918e+08	3.56396e+08		6.31953e+07	1.79779e+08
[R].APFGHSPVDPR.[T]	1xPhospho [S6(100)]	1	12	Pavir.1KG555100.1.p	Pavir.1KG555100.1.p [1106-1116]	995410		24867452		122184376	101516448	73456304	73558406	7.38193e+07	87657210	108360064	56235104
[K].EVQIPSLGSASPLQEQNQK.[A]	1xPhospho [S11(100)]	1	37	Pavir.1KG555100.1.p	Pavir.1KG555100.1.p [1944-1962]	66664220	12468232	5.53126e+07		7.12094e+07	8.45212e+07	66941664	72914120	75224856	104362608	4.11449e+06	24634770
[R].VTSGIISSR.[E]	1xPhospho [S3(100)]	1	42	Pavir.1KG555300.1.p	Pavir.1KG555300.1.p [465-473]	9.37107e+07	1.39691e+07	9.01839e+07		1.19717e+07	5.42085e+07	2.78322e+07	2.60855e+07	2.25768e+07	2.02984e+07	5.21645e+07	5.4798e+07	213553	2.77231e+06	4.04763e+06
[R].LDSLDLEDLEMDDDERYNR.[K]		2	1	Pavir.1KG555500.1.p	Pavir.1KG555500.1.p [417-435]; Pavir.1NG545600.1.p [413-431]
[K].DILEEYHDNIGDLDGPEEK.[E]		2	1	Pavir.1KG555500.1.p	Pavir.1KG555500.1.p [482-500]; Pavir.1NG545600.1.p [478-496]	4.31664e+06	49614116	7634705		1520618	8629517	2.19909e+06	7591865	7.89212e+06	8820969	244763		2.59463e+06	5651047	4.87307e+06
[K].ESYQEELEER.[I]		2	2	Pavir.1KG555500.1.p	Pavir.1KG555500.1.p [354-363]; Pavir.1NG545600.1.p [350-359]	318780	111024264								945565		801551	134240	521722	232745
[R].IASSLLGPVLPASHLSDAA.[-]	1xPhospho [S]	3	2	Pavir.1KG555800.2.p	Pavir.1KG555800.1.p [838-856]; Pavir.1KG555800.4.p [827-845]; Pavir.1KG555800.2.p [873-891]
[R].SDSIADMMPEALR.[Q]	1xPhospho [S3(100)]	7	9	Pavir.1KG555800.2.p	Pavir.1KG555800.5.p [9-21]; Pavir.1KG555800.1.p [9-21]; Pavir.1KG555800.4.p [9-21]; Pavir.1KG555800.7.p [9-21]; Pavir.1KG555800.3.p [9-21]; Pavir.1KG555800.6.p [9-21]; Pavir.1KG555800.2.p [9-21]	64227428	17365886	26258264
[R].SDSIADMMPEALR.[Q]	2xOxidation [M7; M8]; 1xPhospho [S3(100)]	7	59	Pavir.1KG555800.2.p	Pavir.1KG555800.5.p [9-21]; Pavir.1KG555800.1.p [9-21]; Pavir.1KG555800.4.p [9-21]; Pavir.1KG555800.7.p [9-21]; Pavir.1KG555800.3.p [9-21]; Pavir.1KG555800.6.p [9-21]; Pavir.1KG555800.2.p [9-21]	3.59643e+06		4.43664e+06		25053454	2.62563e+06	2.08965e+07	8.01725e+06	1.73064e+07	7.63066e+06		8.9566e+06	1.77903e+06	713327	2.68387e+06
[R].SDSIADMMPEALR.[Q]	1xOxidation [M]; 1xPhospho [S3(100)]	7	243	Pavir.1KG555800.2.p	Pavir.1KG555800.5.p [9-21]; Pavir.1KG555800.1.p [9-21]; Pavir.1KG555800.4.p [9-21]; Pavir.1KG555800.7.p [9-21]; Pavir.1KG555800.3.p [9-21]; Pavir.1KG555800.6.p [9-21]; Pavir.1KG555800.2.p [9-21]	1.16497e+08	1.76728e+07	3.45662e+07		3.02126e+07	2.51347e+07	2.63517e+07	3.7691e+07	44113506	67040200	4.8042e+06	1.72557e+07	1.0304e+07	2.451e+07	1.64577e+07
[K].SNLGSMLSFHDK.[A]	1xPhospho [S8(100)]	1	3	Pavir.1KG556500.1.p	Pavir.1KG556500.1.p [335-346]	6.64006e+06	1.05068e+06	4863978				3.63725e+06	10324303	4.51399e+06	7521151	1.38457e+06		2.5546e+06	8468103	6.41774e+06
[K].SNLGSMLSFHDK.[A]	1xOxidation [M6]; 1xPhospho [S8(100)]	1	6	Pavir.1KG556500.1.p	Pavir.1KG556500.1.p [335-346]	19417504		10961990				3.16482e+06	10347667	12154251	19401602	2.02243e+06	3.38448e+06	5.72865e+06	30826258	22701932
[KR].HYAPGVPIILVGTK.[L]		4	1	Pavir.1KG557900.1.p	Pavir.1NG049700.1.p [106-119]; Pavir.1KG557900.2.p [106-119]; Pavir.1KG557900.1.p [106-119]; Pavir.1NG542300.1.p [106-119]											2902791	1.88396e+06
[K].VDAIVETLENDEQR.[V]		5	6	Pavir.1NG001000.4.p	Pavir.1NG001000.6.p [476-489]; Pavir.1NG001000.5.p [476-489]; Pavir.1NG001000.3.p [476-489]; Pavir.1NG001000.4.p [476-489]; Pavir.1NG001000.7.p [476-489]								1.17506e+06	795596
[K].FLDGIYVSDKGPIAEEQ.[-]		1	3	Pavir.1NG001500.2.p	Pavir.1NG001500.2.p [173-189]								283012	3094937
[K].VATPESPAPTAAAANYFK.[K]	1xPhospho [S6(100)]	1	3	Pavir.1NG002300.1.p	Pavir.1NG002300.1.p [274-291]
[K].ASSELLDAVVR.[Y]	1xPhospho [S3(100)]	2	20	Pavir.1NG002300.1.p	Pavir.1NG002300.1.p [636-646]; Pavir.1KG005500.1.p [634-644]	4.78202e+06	3.58739e+06	4.4778e+06				7.41881e+06	6407308	3.98948e+06	6450545		2.35258e+06	2.29185e+06	10765117	4483838
[K].LAEDNNVPLSSVK.[G]		2	1	Pavir.1NG003100.1.p	Pavir.1NG003100.2.p [261-273]; Pavir.1NG003100.1.p [264-276]
[R].KLAEDNNVPLSSVK.[G]		2	2	Pavir.1NG003100.1.p	Pavir.1NG003100.2.p [260-273]; Pavir.1NG003100.1.p [263-276]	1.29739e+06	188182272								1.91027e+06	1552622	1.78371e+06
[K].DYKPSSSAEPAAPTESK.[A]		2	4	Pavir.1NG003100.1.p	Pavir.1NG003100.2.p [200-216]; Pavir.1NG003100.1.p [203-219]	1141678	104627016												2.39703e+06	409940
[K].AQPEPSPPKVDEK.[E]		2	7	Pavir.1NG003100.1.p	Pavir.1NG003100.2.p [217-229]; Pavir.1NG003100.1.p [220-232]		107070328	1.56504e+06					1.98371e+06	2.37715e+06	428508		205717
[K].FKDYKPSSSAEPAAPTESK.[A]		2	10	Pavir.1NG003100.1.p	Pavir.1NG003100.2.p [198-216]; Pavir.1NG003100.1.p [201-219]	8.15365e+06	195464048					5.88278e+06	23985698	11258341	1.66101e+06	1.02879e+06	1.22632e+06	344560	11462792	1.93749e+06
[K].SLQASHHCFDEAALEGIR.[R]	1xCarbamidomethyl [C8]	1	1	Pavir.1NG003200.2.p	Pavir.1NG003200.2.p [236-253]
[R].GGVLGVAEMELTEEEAR.[R]		1	2	Pavir.1NG003200.2.p	Pavir.1NG003200.2.p [322-338]
[R].GGVLGVAEMELTEEEAR.[R]	1xOxidation [M9]	1	3	Pavir.1NG003200.2.p	Pavir.1NG003200.2.p [322-338]	470513	20386414	512100		294635	160110	310754	288147		771593		600429	286950	1.32993e+07	611316
[R].KFDLPEGGAIPK.[E]		1	3	Pavir.1NG003500.1.p	Pavir.1NG003500.1.p [379-390]	344368	32460706	12170824				175633	628385	123201	1.53403e+06		1.03395e+06
[R].AYKWEAELK.[T]		2	5	Pavir.1NG003500.1.p	Pavir.1NG003500.2.p [136-144]; Pavir.1NG003500.1.p [136-144]
[R].RKFDLPEGGAIPK.[E]		1	6	Pavir.1NG003500.1.p	Pavir.1NG003500.1.p [378-390]					16748280	8.23989e+06	2.50948e+06	586695
[K].ISQAYGDGDIDAQQSQK.[L]		5	1	Pavir.1NG004400.2.p	Pavir.1NG004400.1.p [296-312]; Pavir.1KG007800.1.p [296-312]; Pavir.1NG004400.4.p [296-312]; Pavir.1NG004400.2.p [296-312]; Pavir.1NG004400.3.p [296-312]
[R].LFSLSEEFK.[Y]		4	1	Pavir.1NG004400.2.p	Pavir.1KG007800.1.p [1054-1062]; Pavir.1NG004400.4.p [1054-1062]; Pavir.1NG004400.2.p [1054-1062]; Pavir.1NG004400.3.p [1017-1025]
[K].NESASQEILGTHAELVK.[N]		5	1	Pavir.1NG004400.2.p	Pavir.1NG004400.1.p [791-807]; Pavir.1KG007800.1.p [791-807]; Pavir.1NG004400.4.p [791-807]; Pavir.1NG004400.2.p [791-807]; Pavir.1NG004400.3.p [791-807]														14658290	250153
[R].KISQAYGDGDIDAQQSQK.[L]		5	1	Pavir.1NG004400.2.p	Pavir.1NG004400.1.p [295-312]; Pavir.1KG007800.1.p [295-312]; Pavir.1NG004400.4.p [295-312]; Pavir.1NG004400.2.p [295-312]; Pavir.1NG004400.3.p [295-312]	571088	24889130						733941	974533
[R].DMTNSLSEVGPVHAPR.[F]		3	1	Pavir.1NG004400.2.p	Pavir.1NG004400.1.p [1891-1906]; Pavir.1NG004400.2.p [2086-2101]; Pavir.1NG004400.3.p [2049-2064]
[R].ANSSLVLTTDSRPR.[D]	1xPhospho [S3(99.3)]	5	2	Pavir.1NG004400.2.p	Pavir.1NG004400.1.p [21-34]; Pavir.1KG007800.1.p [21-34]; Pavir.1NG004400.4.p [21-34]; Pavir.1NG004400.2.p [21-34]; Pavir.1NG004400.3.p [21-34]	10644010		22601246		2317019	8982744	8063639	18354626	6.98895e+06	7924849	2.4012e+06	3359335	3.2725e+06	15701325	10068315
[R].VKLEFSAPAEAGR.[K]		5	2	Pavir.1NG004400.2.p	Pavir.1NG004400.1.p [1941-1953]; Pavir.1KG007800.1.p [2135-2147]; Pavir.1NG004400.4.p [2090-2102]; Pavir.1NG004400.2.p [2136-2148]; Pavir.1NG004400.3.p [2099-2111]
[R].DTHEPTGEPETLWGR.[I]		5	2	Pavir.1NG004400.2.p	Pavir.1NG004400.1.p [35-49]; Pavir.1KG007800.1.p [35-49]; Pavir.1NG004400.4.p [35-49]; Pavir.1NG004400.2.p [35-49]; Pavir.1NG004400.3.p [35-49]
[R].VDRELVEELFADK.[H]		5	2	Pavir.1NG004400.2.p	Pavir.1NG004400.1.p [829-841]; Pavir.1KG007800.1.p [829-841]; Pavir.1NG004400.4.p [829-841]; Pavir.1NG004400.2.p [829-841]; Pavir.1NG004400.3.p [829-841]
[K].IIAEGDDRDVENR.[L]		5	8	Pavir.1NG004400.2.p	Pavir.1NG004400.1.p [320-332]; Pavir.1KG007800.1.p [320-332]; Pavir.1NG004400.4.p [320-332]; Pavir.1NG004400.2.p [320-332]; Pavir.1NG004400.3.p [320-332]	229730	270284032			1.25214e+06	230065	234756	4.8343e+06	2.30849e+06	1668163	153387			13455290	844894
[R].VVDAGLTPFR.[S]	1xPhospho [T7(100)]	2	3	Pavir.1NG005800.1.p	Pavir.1NG005800.1.p [314-323]; Pavir.1KG002000.1.p [314-323]	1.544e+06		979767				5489842	12259279	3309283	3.64287e+06	4.25514e+06	5.5322e+06
[K].MGDPSVEVTEENR.[D]		4	1	Pavir.1NG006100.1.p	Pavir.1KG001700.1.p [112-124]; Pavir.1NG006100.2.p [115-127]; Pavir.1KG001700.2.p [112-124]; Pavir.1NG006100.1.p [115-127]							426421	2.78016e+06	871513
[R].DLHTASNMDYDEEINAVLK.[K]		4	1	Pavir.1NG006100.1.p	Pavir.1KG001700.1.p [217-235]; Pavir.1NG006100.2.p [220-238]; Pavir.1KG001700.2.p [217-235]; Pavir.1NG006100.1.p [220-238]
[K].MGDPSVEVTEENRDASQEAK.[G]		4	2	Pavir.1NG006100.1.p	Pavir.1KG001700.1.p [112-131]; Pavir.1NG006100.2.p [115-134]; Pavir.1KG001700.2.p [112-131]; Pavir.1NG006100.1.p [115-134]
[K].MGDPSVEVTEENRDASQEAK.[G]	1xOxidation [M1]	4	3	Pavir.1NG006100.1.p	Pavir.1KG001700.1.p [112-131]; Pavir.1NG006100.2.p [115-134]; Pavir.1KG001700.2.p [112-131]; Pavir.1NG006100.1.p [115-134]	7.73581e+06	230685616	519798					501228	1.49115e+06
[R].DLHTASNMDYDEEINAVLK.[K]	1xOxidation [M8]	4	4	Pavir.1NG006100.1.p	Pavir.1KG001700.1.p [217-235]; Pavir.1NG006100.2.p [220-238]; Pavir.1KG001700.2.p [217-235]; Pavir.1NG006100.1.p [220-238]										15419636	488090	9595588	1.57879e+06	8762658	11367176
[K].MGDPSVEVTEENR.[D]	1xOxidation [M1]	4	4	Pavir.1NG006100.1.p	Pavir.1KG001700.1.p [112-124]; Pavir.1NG006100.2.p [115-127]; Pavir.1KG001700.2.p [112-124]; Pavir.1NG006100.1.p [115-127]
[R].DANAALEINPDSAK.[G]		4	5	Pavir.1NG006100.1.p	Pavir.1KG001700.1.p [183-196]; Pavir.1NG006100.2.p [186-199]; Pavir.1KG001700.2.p [183-196]; Pavir.1NG006100.1.p [186-199]								2.40498e+06	1.48996e+06					24706410	705777
[R].LEDSINFYQTSSPDVAK.[L]		1	1	Pavir.1NG006200.1.p	Pavir.1NG006200.1.p [232-248]
[K].LFHIDPEAK.[R]		1	1	Pavir.1NG006200.1.p	Pavir.1NG006200.1.p [249-257]
[R].TKDAIVEWINKK.[L]		7	1	Pavir.1NG006200.1.p; Pavir.1KG001600.5.p	Pavir.1KG001600.1.p [167-178]; Pavir.1NG006200.1.p [175-186]; Pavir.1KG001600.6.p [169-180]; Pavir.1KG001600.5.p [169-180]; Pavir.1KG001600.7.p [169-180]; Pavir.1KG001600.9.p [169-180]; Pavir.1KG001600.2.p [169-180]
[K].EEEKLTFFDGEFK.[A]		7	1	Pavir.1NG006200.1.p; Pavir.1KG001600.5.p	Pavir.1KG001600.1.p [259-271]; Pavir.1NG006200.1.p [267-279]; Pavir.1KG001600.6.p [261-273]; Pavir.1KG001600.5.p [290-302]; Pavir.1KG001600.7.p [261-273]; Pavir.1KG001600.9.p [261-273]; Pavir.1KG001600.2.p [261-273]
[K].LTFFDGEFK.[A]		7	1	Pavir.1NG006200.1.p; Pavir.1KG001600.5.p	Pavir.1KG001600.1.p [263-271]; Pavir.1NG006200.1.p [271-279]; Pavir.1KG001600.6.p [265-273]; Pavir.1KG001600.5.p [294-302]; Pavir.1KG001600.7.p [265-273]; Pavir.1KG001600.9.p [265-273]; Pavir.1KG001600.2.p [265-273]											176809	113718
[K].KSFEPITFEGDR.[T]		3	1	Pavir.1NG006200.1.p; Pavir.1KG001600.5.p	Pavir.1KG001600.1.p [497-508]; Pavir.1NG006200.1.p [505-516]; Pavir.1KG001600.5.p [528-539]		27794788	602094
[R].AKPDGYPTILFYPAGK.[K]		5	1	Pavir.1NG006200.1.p; Pavir.1KG001600.5.p	Pavir.1KG001600.1.p [481-496]; Pavir.1NG006200.1.p [489-504]; Pavir.1KG001600.6.p [483-498]; Pavir.1KG001600.5.p [512-527]; Pavir.1KG001600.7.p [483-498]
[R].GIDSLVIAK.[M]		7	2	Pavir.1NG006200.1.p; Pavir.1KG001600.5.p	Pavir.1KG001600.1.p [462-470]; Pavir.1NG006200.1.p [470-478]; Pavir.1KG001600.6.p [464-472]; Pavir.1KG001600.5.p [493-501]; Pavir.1KG001600.7.p [464-472]; Pavir.1KG001600.9.p [464-472]; Pavir.1KG001600.2.p [464-472]											296354	335327
[K].SFEPITFEGDR.[T]		3	3	Pavir.1NG006200.1.p; Pavir.1KG001600.5.p	Pavir.1KG001600.1.p [498-508]; Pavir.1NG006200.1.p [506-516]; Pavir.1KG001600.5.p [529-539]										116757216	35483640	1.07159e+07	67950576	186861664	80631432
[K].KSSPIEADEWSVSEEDKIK.[Y]	1xPhospho [S]	1	2	Pavir.1NG006800.1.p	Pavir.1NG006800.1.p [222-240]	316456	2.0371e+06	458936		1.45659e+06	508170				281821	1.3555e+06		227488	7722070	10856366
[R].EHSAPASLEEASDRR.[L]		1	4	Pavir.1NG007573.1.p	Pavir.1NG007573.1.p [250-264]				185291	338043		176443	1.85083e+06	461659		376646	1.5137e+06
[R].EHSAPASLEEASDR.[R]		1	4	Pavir.1NG007573.1.p	Pavir.1NG007573.1.p [250-263]
[R].KQKSLENLFGTNSQR.[A]	1xPhospho [S4(100)]	1	12	Pavir.1NG007573.1.p	Pavir.1NG007573.1.p [572-586]	71901256	3.75914e+06	67252696				42055160	4.28048e+07	6.21082e+07		58353120	56950280		15827454	68484872
[K].QKSLENLFGTNSQR.[A]	1xPhospho [S3(100)]	1	24	Pavir.1NG007573.1.p	Pavir.1NG007573.1.p [573-586]	8.54685e+07	1.53895e+07	4.31876e+07				29001312	53790176	47611592	63549436	3.84926e+07	2.35644e+07	28994572	285332816	174511982
[K].SLENLFGTNSQR.[A]	1xPhospho [S10(100)]	1	108	Pavir.1NG007573.1.p	Pavir.1NG007573.1.p [575-586]	237368473	87981171	2.66204e+08		2.11407e+08	237167772	2.16844e+08	3.5773e+08	2.27042e+08	3.10796e+08	4.42047e+07	2.0452e+08	2.91784e+08	7.89456e+08	5.79491e+08
[M].PGLATSDNSPPAAAPPQR.[R]	1xPhospho [S9(100)]	1	210	Pavir.1NG007573.1.p	Pavir.1NG007573.1.p [2-19]	2.16078e+08	6.02812e+07	1.63458e+08		2.95387e+08	1.8481e+08	1.92073e+08	2.33778e+08	2.16712e+08	1.43047e+08	1.52781e+08	1.9789e+08		254967148	248262512
[R].NSFESAVGK.[L]		5	1	Pavir.1NG007573.1.p; Pavir.1KG008100.1.p	Pavir.1KG008100.2.p [445-453]; Pavir.1KG008100.4.p [339-347]; Pavir.1KG008100.3.p [445-453]; Pavir.1NG007573.1.p [447-455]; Pavir.1KG008100.1.p [445-453]							940725		3942960	5.05384e+06	550829	2.2348e+06		10981958	1.73136e+06
[R].YLAEAHVQALQFDDAEK.[L]		5	1	Pavir.1NG007573.1.p; Pavir.1KG008100.1.p	Pavir.1KG008100.2.p [221-237]; Pavir.1KG008100.4.p [115-131]; Pavir.1KG008100.3.p [221-237]; Pavir.1NG007573.1.p [223-239]; Pavir.1KG008100.1.p [221-237]	11303707	49687564			806133	495346				795950	610256	1.36553e+06
[R].FDEAVFSYQK.[A]		5	3	Pavir.1NG007573.1.p; Pavir.1KG008100.1.p	Pavir.1KG008100.2.p [314-323]; Pavir.1KG008100.4.p [208-217]; Pavir.1KG008100.3.p [314-323]; Pavir.1NG007573.1.p [316-325]; Pavir.1KG008100.1.p [314-323]	1.28494e+06	182681488	983175				3.59795e+06	12309267	6.96048e+06	7.69425e+06	3.75595e+06	6.53981e+06	171698	20356410
[R].HADAIPVLER.[A]		5	4	Pavir.1NG007573.1.p; Pavir.1KG008100.1.p	Pavir.1KG008100.2.p [122-131]; Pavir.1KG008100.4.p [16-25]; Pavir.1KG008100.3.p [122-131]; Pavir.1NG007573.1.p [122-131]; Pavir.1KG008100.1.p [122-131]		42520508	212163
[K].IDEAAQLFEEAR.[ST]		5	5	Pavir.1NG007573.1.p; Pavir.1KG008100.1.p	Pavir.1KG008100.2.p [482-493]; Pavir.1KG008100.4.p [376-387]; Pavir.1KG008100.3.p [482-493]; Pavir.1NG007573.1.p [484-495]; Pavir.1KG008100.1.p [482-493]		23908194	430457							702208		234816
[R].RLSSPLPR.[R]	1xPhospho [S4(99.7)]	4	106	Pavir.1NG007573.1.p; Pavir.1KG008100.1.p	Pavir.1KG008100.2.p [20-27]; Pavir.1KG008100.3.p [20-27]; Pavir.1NG007573.1.p [20-27]; Pavir.1KG008100.1.p [20-27]	731435392	7.38594e+08	3.92991e+09	2.81622e+06	3429874496	3206352000	4475118528	1100435733	3789943104	3881395204	5605185536	6258553856	713981	12165304	32780222
[R].SIIAEDDLDRR.[W]		3	1	Pavir.1NG008800.2.p	Pavir.1NG008800.2.p [53-63]; Pavir.1NG008800.3.p [17-27]; Pavir.1NG008800.1.p [53-63]
[R].LGPVPSPR.[G]	1xPhospho [S6(100)]	3	13	Pavir.1NG009000.2.p	Pavir.1NG009000.5.p [2102-2109]; Pavir.1NG009000.7.p [2090-2097]; Pavir.1NG009000.2.p [2130-2137]	305471648	224781488	101888736				171553344	83196472	280039200	125295600	99019912	84704712	1.01086e+06	282083584	307614848
[R].AGPLSPTNAGR.[L]	1xPhospho [S5(100)]	3	47	Pavir.1NG009000.2.p	Pavir.1NG009000.5.p [2091-2101]; Pavir.1NG009000.7.p [2079-2089]; Pavir.1NG009000.2.p [2119-2129]	181083840	53442660	181637024	66292.1	223279888	147519248	155470960	302596544	185143264	142707672	94291736	144896092	92982976	396120384	196881712
[K].IAFPDSDFSEAK.[N]		6	2	Pavir.1NG009000.2.p; Pavir.1KG011200.2.p	Pavir.1NG009000.5.p [1968-1979]; Pavir.1NG009000.7.p [1956-1967]; Pavir.1NG009000.2.p [1996-2007]; Pavir.1KG011200.2.p [1999-2010]; Pavir.1KG011200.1.p [1971-1982]; Pavir.1KG011200.3.p [1918-1929]
[K].SLPAESGSVDAEQTKR.[A]	1xPhospho [S8(100)]	7	2	Pavir.1NG009000.2.p; Pavir.1KG011200.2.p	Pavir.1NG009000.5.p [605-620]; Pavir.1NG009000.7.p [557-572]; Pavir.1NG009000.2.p [605-620]; Pavir.1KG011200.2.p [608-623]; Pavir.1KG011200.1.p [608-623]; Pavir.1KG011200.3.p [555-570]; Pavir.1KG011200.5.p [608-623]
[R].GKSLPAESGSVDAEQTKR.[A]	1xPhospho [S3(100)]	7	5	Pavir.1NG009000.2.p; Pavir.1KG011200.2.p	Pavir.1NG009000.5.p [603-620]; Pavir.1NG009000.7.p [555-572]; Pavir.1NG009000.2.p [603-620]; Pavir.1KG011200.2.p [606-623]; Pavir.1KG011200.1.p [606-623]; Pavir.1KG011200.3.p [553-570]; Pavir.1KG011200.5.p [606-623]	18187894	3305717	10071830		402938	1.14726e+06	1.62334e+07	17217532	6.16103e+06	9502127	243448		7916763		12697323
[R].NSIGSPSSSGR.[A]	1xPhospho [S5(98.6)]	6	13	Pavir.1NG009000.2.p; Pavir.1KG011200.2.p	Pavir.1NG009000.5.p [2080-2090]; Pavir.1NG009000.7.p [2068-2078]; Pavir.1NG009000.2.p [2108-2118]; Pavir.1KG011200.2.p [2111-2121]; Pavir.1KG011200.1.p [2083-2093]; Pavir.1KG011200.3.p [2030-2040]	5.65737e+06	842232	3.72411e+06		1.85999e+06	4.14295e+06	4.36424e+06	1.16174e+06	2.70577e+06	1.58296e+06	185006	1.07824e+06	1.18777e+06	2.67924e+07	1.64686e+07
[R].SLSALDARPGSLSR.[R]	1xPhospho [S3(100)]	7	22	Pavir.1NG009000.2.p; Pavir.1KG011200.2.p	Pavir.1NG009000.5.p [1706-1719]; Pavir.1NG009000.7.p [1666-1679]; Pavir.1NG009000.2.p [1706-1719]; Pavir.1KG011200.2.p [1709-1722]; Pavir.1KG011200.1.p [1709-1722]; Pavir.1KG011200.3.p [1656-1669]; Pavir.1KG011200.5.p [1709-1722]	4895501		9390538		8.32489e+06	9001176	9581344	9.14248e+06	7.11872e+06	30980813	29918744	2.47993e+07		366671	4.11659e+06
[K].AIDSASPEYR.[G]	1xPhospho [S6(100)]	7	29	Pavir.1NG009000.2.p; Pavir.1KG011200.2.p	Pavir.1NG009000.5.p [1847-1856]; Pavir.1NG009000.7.p [1835-1844]; Pavir.1NG009000.2.p [1875-1884]; Pavir.1KG011200.2.p [1878-1887]; Pavir.1KG011200.1.p [1850-1859]; Pavir.1KG011200.3.p [1797-1806]; Pavir.1KG011200.5.p [1850-1859]	3.6435e+06	89204.3	1.18038e+06		3.73422e+06	3.22418e+06	1.23252e+07	1.49574e+06	2.0519e+06	1.8387e+06	1.1802e+06	136203	2.45558e+06	2.40032e+06
[R].GKSLPAESGSVDAEQTK.[R]	1xPhospho [S3(100)]	7	40	Pavir.1NG009000.2.p; Pavir.1KG011200.2.p	Pavir.1NG009000.5.p [603-619]; Pavir.1NG009000.7.p [555-571]; Pavir.1NG009000.2.p [603-619]; Pavir.1KG011200.2.p [606-622]; Pavir.1KG011200.1.p [606-622]; Pavir.1KG011200.3.p [553-569]; Pavir.1KG011200.5.p [606-622]	8.25663e+07	3.39536e+07	38459525		61263664	39518299	54346372	73367548	5.11442e+07	47910094	9.12487e+06	1.14688e+07	23659151	72229226	48586356
[K].NAQAASFFR.[H]	1xPhospho [S6(100)]	1	17	Pavir.1NG010038.1.p	Pavir.1NG010038.1.p [257-265]	321598		2.45562e+06										112098800	383413664	222375072
[R].YDFDPLDDTK.[T]		6	1	Pavir.1NG010500.3.p	Pavir.1NG010500.1.p [280-289]; Pavir.1NG010500.8.p [283-292]; Pavir.1NG010500.7.p [283-292]; Pavir.1NG010500.3.p [283-292]; Pavir.1NG010500.6.p [280-289]; Pavir.1NG010500.4.p [283-292]
[R].LGPNYLMLPVNAPR.[C]	1xOxidation [M7]	13	1	Pavir.1NG010500.3.p; Pavir.1KG021100.1.p	Pavir.1KG021100.3.p [357-370]; Pavir.1NG010500.1.p [354-367]; Pavir.1KG021100.7.p [330-343]; Pavir.1NG010500.7.p [357-370]; Pavir.1NG010500.3.p [357-370]; Pavir.1KG021100.9.p [357-370]; Pavir.1KG021100.6.p [340-353]; Pavir.1NG010500.6.p [354-367]; Pavir.1KG021100.5.p [357-370]; Pavir.1KG021100.8.p [357-370]; Pavir.1NG010500.4.p [357-370]; Pavir.1KG021100.10.p [357-370]; Pavir.1KG021100.1.p [357-3…
[R].RFADSLGHPK.[V]		12	2	Pavir.1NG010500.3.p; Pavir.1KG021100.1.p	Pavir.1NG010500.1.p [447-456]; Pavir.1KG021100.7.p [423-432]; Pavir.1NG010500.8.p [359-368]; Pavir.1NG010500.3.p [450-459]; Pavir.1KG021100.9.p [408-417]; Pavir.1KG021100.6.p [433-442]; Pavir.1NG010500.6.p [447-456]; Pavir.1KG021100.11.p [372-381]; Pavir.1KG021100.5.p [450-459]; Pavir.1KG021100.8.p [420-429]; Pavir.1NG010500.4.p [450-459]; Pavir.1KG021100.1.p [450-459]
[R].SHVQEYWR.[V]		18	5	Pavir.1NG010500.3.p; Pavir.1KG021100.1.p	Pavir.1KG021100.3.p [164-171]; Pavir.1KG021100.4.p [164-171]; Pavir.1NG010500.1.p [161-168]; Pavir.1KG021100.7.p [137-144]; Pavir.1NG010500.8.p [164-171]; Pavir.1NG010500.7.p [164-171]; Pavir.1NG010500.3.p [164-171]; Pavir.1KG021100.9.p [164-171]; Pavir.1KG021100.6.p [147-154]; Pavir.1NG010500.6.p [161-168]; Pavir.1KG021100.11.p [164-171]; Pavir.1KG021100.5.p [164-171]; Pavir.1KG021100.8.p [164-1…							122955		203357	9864287	23037528	1.55242e+06
[R].DEEVDYYPSR.[H]		10	6	Pavir.1NG010500.3.p; Pavir.1KG021100.1.p	Pavir.1NG010500.1.p [385-394]; Pavir.1KG021100.7.p [361-370]; Pavir.1NG010500.7.p [388-397]; Pavir.1NG010500.3.p [388-397]; Pavir.1KG021100.6.p [371-380]; Pavir.1NG010500.6.p [385-394]; Pavir.1KG021100.5.p [388-397]; Pavir.1NG010500.4.p [388-397]; Pavir.1KG021100.10.p [388-397]; Pavir.1KG021100.1.p [388-397]	7.49611e+06	1339726336			813228	1.16736e+06	3412602		11845713
[R].VFAYADTQR.[Y]		14	11	Pavir.1NG010500.3.p; Pavir.1KG021100.1.p	Pavir.1KG021100.3.p [346-354]; Pavir.1KG021100.4.p [346-354]; Pavir.1NG010500.1.p [343-351]; Pavir.1KG021100.7.p [319-327]; Pavir.1NG010500.7.p [346-354]; Pavir.1NG010500.3.p [346-354]; Pavir.1KG021100.9.p [346-354]; Pavir.1KG021100.6.p [329-337]; Pavir.1NG010500.6.p [343-351]; Pavir.1KG021100.5.p [346-354]; Pavir.1KG021100.8.p [346-354]; Pavir.1NG010500.4.p [346-354]; Pavir.1KG021100.10.p [346-3…	13520263	385768544	3078640				9625122	35163780	28223606	30219416	15219448	39952932	1.19947e+06	1.61098e+07	5.46205e+06
[R].FSTVIHER.[G]		20	31	Pavir.1NG010500.3.p; Pavir.1KG021100.1.p	Pavir.1KG021100.3.p [103-110]; Pavir.1KG021100.4.p [103-110]; Pavir.1NG010500.1.p [100-107]; Pavir.1KG021100.7.p [76-83]; Pavir.1NG010500.8.p [103-110]; Pavir.9KG572400.1.p [103-110]; Pavir.1NG010500.7.p [103-110]; Pavir.1NG010500.3.p [103-110]; Pavir.1KG021100.9.p [103-110]; Pavir.1KG021100.6.p [86-93]; Pavir.9NG757400.1.p [103-110]; Pavir.1NG010500.6.p [100-107]; Pavir.1KG021100.11.p [103-110];…	2.12862e+07	163618921	11339103		56735410	1.39736e+07	17110531	68688970	5.02077e+07	4.35916e+07	3.92618e+07	74009928		34007104	9316043
[K].DAGVIAGLNVAR.[I]		7	4	Pavir.1NG010600.1.p	Pavir.1NG010600.1.p [190-201]; Pavir.1NG010600.5.p [190-201]; Pavir.1NG010600.3.p [75-86]; Pavir.1NG010600.4.p [190-201]; Pavir.1NG010600.7.p [190-201]; Pavir.1NG010600.6.p [190-201]; Pavir.1NG010600.2.p [190-201]								1.06882e+06	3.95007e+06	6594475	1.44893e+06	1.80379e+06
[K].FDLSGIPPAPR.[GC]		4	9	Pavir.1NG010600.1.p	Pavir.1NG010600.1.p [488-498]; Pavir.1NG010600.3.p [373-383]; Pavir.1NG010600.4.p [488-498]; Pavir.1NG010600.2.p [488-498]	603716	1.09078e+06	136806028		2436853	690104				506708	172469	473505
[R].IMEYFIK.[L]		15	3	Pavir.1NG010600.1.p; Pavir.1KG020800.1.p	Pavir.1NG010600.1.p [266-272]; Pavir.1KG020800.5.p [151-157]; Pavir.1NG010600.5.p [266-272]; Pavir.1KG020800.8.p [266-272]; Pavir.1KG020800.6.p [123-129]; Pavir.1NG010600.3.p [151-157]; Pavir.1KG020800.1.p [266-272]; Pavir.1NG010600.4.p [266-272]; Pavir.1KG020800.3.p [266-272]; Pavir.1KG020800.2.p [266-272]; Pavir.1NG010600.7.p [266-272]; Pavir.1NG010600.6.p [266-272]; Pavir.1KG020800.4.p [266-27…
[K].MKDTAEAYLGKK.[I]	1xOxidation [M1]	14	3	Pavir.1NG010600.1.p; Pavir.1KG020800.1.p	Pavir.1NG010600.1.p [157-168]; Pavir.1KG020800.5.p [42-53]; Pavir.1NG010600.5.p [157-168]; Pavir.1KG020800.8.p [157-168]; Pavir.1NG010600.3.p [42-53]; Pavir.1KG020800.1.p [157-168]; Pavir.1NG010600.4.p [157-168]; Pavir.1KG020800.3.p [157-168]; Pavir.1KG020800.2.p [157-168]; Pavir.1NG010600.7.p [157-168]; Pavir.1NG010600.6.p [157-168]; Pavir.1KG020800.4.p [157-168]; Pavir.1KG020800.7.p [157-168]; …										140406	183582
[K].KINDAVVTVPAYFNDAQR.[Q]		14	3	Pavir.1NG010600.1.p; Pavir.1KG020800.1.p	Pavir.1NG010600.1.p [168-185]; Pavir.1KG020800.5.p [53-70]; Pavir.1NG010600.5.p [168-185]; Pavir.1KG020800.8.p [168-185]; Pavir.1NG010600.3.p [53-70]; Pavir.1KG020800.1.p [168-185]; Pavir.1NG010600.4.p [168-185]; Pavir.1KG020800.3.p [168-185]; Pavir.1KG020800.2.p [168-185]; Pavir.1NG010600.7.p [168-185]; Pavir.1NG010600.6.p [168-185]; Pavir.1KG020800.4.p [168-185]; Pavir.1KG020800.7.p [168-185]; …	319510	75273032
[R].NQLETYVYNMK.[N]		8	4	Pavir.1NG010600.1.p; Pavir.1KG020800.1.p	Pavir.1NG010600.1.p [569-579]; Pavir.1KG020800.5.p [454-464]; Pavir.1KG020800.6.p [426-436]; Pavir.1NG010600.3.p [454-464]; Pavir.1KG020800.1.p [569-579]; Pavir.1KG020800.3.p [569-579]; Pavir.1KG020800.2.p [569-579]; Pavir.1KG020800.4.p [569-579]	416129	133394456					318879	8.38044e+06	963373	785010	456225		266923	4.61495e+06	642206
[R].NQLETYVYNMK.[N]	1xOxidation [M10]	8	5	Pavir.1NG010600.1.p; Pavir.1KG020800.1.p	Pavir.1NG010600.1.p [569-579]; Pavir.1KG020800.5.p [454-464]; Pavir.1KG020800.6.p [426-436]; Pavir.1NG010600.3.p [454-464]; Pavir.1KG020800.1.p [569-579]; Pavir.1KG020800.3.p [569-579]; Pavir.1KG020800.2.p [569-579]; Pavir.1KG020800.4.p [569-579]								1.80456e+06	1.80239e+06
[R].FEELNNDLFR.[KR]		17	6	Pavir.1NG010600.1.p; Pavir.1KG020800.1.p	Pavir.1NG010600.1.p [331-340]; Pavir.1KG020800.5.p [216-225]; Pavir.1NG010600.5.p [331-340]; Pavir.1KG020800.8.p [331-340]; Pavir.1KG020800.6.p [188-197]; Pavir.1NG010600.3.p [216-225]; Pavir.5KG300400.1.p [337-346]; Pavir.1KG020800.1.p [331-340]; Pavir.1NG010600.4.p [331-340]; Pavir.1KG020800.3.p [331-340]; Pavir.1KG020800.2.p [331-340]; Pavir.1NG010600.7.p [331-340]; Pavir.1NG010600.6.p [331-34…	5.21894e+06	1035269760	816551		16888310	614360	2.54502e+06	20504148	7518016	7.91071e+06	7.82883e+06	7.20539e+06		29404788	3.22455e+06
[K].SQIHEIVLVGGSTR.[I]		15	6	Pavir.1NG010600.1.p; Pavir.1KG020800.1.p	Pavir.1NG010600.1.p [358-371]; Pavir.1KG020800.5.p [243-256]; Pavir.1NG010600.5.p [358-371]; Pavir.1KG020800.8.p [358-371]; Pavir.1KG020800.6.p [215-228]; Pavir.1NG010600.3.p [243-256]; Pavir.1KG020800.1.p [358-371]; Pavir.1NG010600.4.p [358-371]; Pavir.1KG020800.3.p [358-371]; Pavir.1KG020800.2.p [358-371]; Pavir.1NG010600.7.p [358-371]; Pavir.1NG010600.6.p [358-371]; Pavir.1KG020800.4.p [358-37…	5.06463e+06	245565315	4.47753e+07				345374	13057565	8.68078e+06					13427839	4.85929e+06
[R].ARFEELNNDLFR.[KR]		17	7	Pavir.1NG010600.1.p; Pavir.1KG020800.1.p	Pavir.1NG010600.1.p [329-340]; Pavir.1KG020800.5.p [214-225]; Pavir.1NG010600.5.p [329-340]; Pavir.1KG020800.8.p [329-340]; Pavir.1KG020800.6.p [186-197]; Pavir.1NG010600.3.p [214-225]; Pavir.5KG300400.1.p [335-346]; Pavir.1KG020800.1.p [329-340]; Pavir.1NG010600.4.p [329-340]; Pavir.1KG020800.3.p [329-340]; Pavir.1KG020800.2.p [329-340]; Pavir.1NG010600.7.p [329-340]; Pavir.1NG010600.6.p [329-34…	771930		2.18226e+06				1.63493e+06	6.2014e+06	1.95274e+06		309496	99155.6		1.72206e+06	447982
[K].INDAVVTVPAYFNDAQR.[Q]		14	9	Pavir.1NG010600.1.p; Pavir.1KG020800.1.p	Pavir.1NG010600.1.p [169-185]; Pavir.1KG020800.5.p [54-70]; Pavir.1NG010600.5.p [169-185]; Pavir.1KG020800.8.p [169-185]; Pavir.1NG010600.3.p [54-70]; Pavir.1KG020800.1.p [169-185]; Pavir.1NG010600.4.p [169-185]; Pavir.1KG020800.3.p [169-185]; Pavir.1KG020800.2.p [169-185]; Pavir.1NG010600.7.p [169-185]; Pavir.1NG010600.6.p [169-185]; Pavir.1KG020800.4.p [169-185]; Pavir.1KG020800.7.p [169-185]; …	1.0434e+06	1.92348e+06
[K].IVNKDGKPYIQVK.[I]		14	11	Pavir.1NG010600.1.p; Pavir.1KG020800.1.p	Pavir.1NG010600.1.p [123-135]; Pavir.1KG020800.5.p [8-20]; Pavir.1NG010600.5.p [123-135]; Pavir.1KG020800.8.p [123-135]; Pavir.1NG010600.3.p [8-20]; Pavir.1KG020800.1.p [123-135]; Pavir.1NG010600.4.p [123-135]; Pavir.1KG020800.3.p [123-135]; Pavir.1KG020800.2.p [123-135]; Pavir.1NG010600.7.p [123-135]; Pavir.1NG010600.6.p [123-135]; Pavir.1KG020800.4.p [123-135]; Pavir.1KG020800.7.p [123-135]; Pa…	568988	581525	150142616		5112106	894250	288407	607885	4.00031e+06		548327	726926
[R].IMEYFIK.[L]	1xOxidation [M2]	15	12	Pavir.1NG010600.1.p; Pavir.1KG020800.1.p	Pavir.1NG010600.1.p [266-272]; Pavir.1KG020800.5.p [151-157]; Pavir.1NG010600.5.p [266-272]; Pavir.1KG020800.8.p [266-272]; Pavir.1KG020800.6.p [123-129]; Pavir.1NG010600.3.p [151-157]; Pavir.1KG020800.1.p [266-272]; Pavir.1NG010600.4.p [266-272]; Pavir.1KG020800.3.p [266-272]; Pavir.1KG020800.2.p [266-272]; Pavir.1NG010600.7.p [266-272]; Pavir.1NG010600.6.p [266-272]; Pavir.1KG020800.4.p [266-27…	5.55141e+06	76975728	2.02176e+06				5.18927e+06	18836031	16621941	9.39552e+06	2.31032e+07	31232364		27314202	5813852
[R].ITPSWVAFTDSER.[L]		12	13	Pavir.1NG010600.1.p; Pavir.1KG020800.1.p	Pavir.1NG010600.1.p [66-78]; Pavir.1NG010600.5.p [66-78]; Pavir.1KG020800.8.p [66-78]; Pavir.1KG020800.1.p [66-78]; Pavir.1NG010600.4.p [66-78]; Pavir.1KG020800.3.p [66-78]; Pavir.1KG020800.2.p [66-78]; Pavir.1NG010600.7.p [66-78]; Pavir.1NG010600.6.p [66-78]; Pavir.1KG020800.4.p [66-78]; Pavir.1KG020800.7.p [66-78]; Pavir.1NG010600.2.p [66-78]	7.22439e+06	538185896	4.12154e+06				2.67804e+06	21701351	925374	7.08568e+06	4.1474e+06	1.35236e+06	1.49003e+06	9709721	5.56869e+06
[K].MKDTAEAYLGK.[K]	1xOxidation [M1]	14	15	Pavir.1NG010600.1.p; Pavir.1KG020800.1.p	Pavir.1NG010600.1.p [157-167]; Pavir.1KG020800.5.p [42-52]; Pavir.1NG010600.5.p [157-167]; Pavir.1KG020800.8.p [157-167]; Pavir.1NG010600.3.p [42-52]; Pavir.1KG020800.1.p [157-167]; Pavir.1NG010600.4.p [157-167]; Pavir.1KG020800.3.p [157-167]; Pavir.1KG020800.2.p [157-167]; Pavir.1NG010600.7.p [157-167]; Pavir.1NG010600.6.p [157-167]; Pavir.1KG020800.4.p [157-167]; Pavir.1KG020800.7.p [157-167]; …	19502234	401134592	5865645				1.09981e+07	5.12759e+07	3.24071e+07	25918536	24053620	16982366		85595320	12643795
[K].EALEWLDDNQSAEKEDYEEK.[L]		6	18	Pavir.1NG010600.1.p; Pavir.1KG020800.1.p	Pavir.1NG010600.1.p [606-625]; Pavir.1KG020800.5.p [491-510]; Pavir.1KG020800.6.p [463-482]; Pavir.1NG010600.3.p [491-510]; Pavir.1KG020800.1.p [606-625]; Pavir.1NG010600.2.p [569-588]	2.40552e+06	3.78408e+08		27036434	7.14865e+06	9.05895e+06	1.03054e+07	1.88598e+07	9.48682e+06	960598	780684	381157	893599	3.09302e+07	1.08649e+06
[R].DYFDGKEPNK.[G]		15	22	Pavir.1NG010600.1.p; Pavir.1KG020800.1.p	Pavir.1NG010600.1.p [381-390]; Pavir.1KG020800.5.p [266-275]; Pavir.1NG010600.5.p [381-390]; Pavir.1KG020800.8.p [381-390]; Pavir.1KG020800.6.p [238-247]; Pavir.1NG010600.3.p [266-275]; Pavir.1KG020800.1.p [381-390]; Pavir.1NG010600.4.p [381-390]; Pavir.1KG020800.3.p [381-390]; Pavir.1KG020800.2.p [381-390]; Pavir.1NG010600.7.p [381-390]; Pavir.1NG010600.6.p [381-390]; Pavir.1KG020800.4.p [381-39…	2.54562e+07	951172224	7.70838e+06		30487252	162794	1.75486e+07	5.44494e+07	35173377	2.7425e+07	2.18706e+07	1.53173e+07	2.85357e+06	106584239	1.6917e+07
[R].IINEPTAAAIAYGLDKK.[GSAV]		54	50	Pavir.1NG010600.1.p; Pavir.1KG020800.1.p; Pavir.3NG318000.2.p; Pavir.9NG697800.1.p; Pavir.5KG619900.1.p; Pavir.3KG494700.1.p; Pavir.9KG491000.1.p	Pavir.1NG010600.1.p [202-218]; Pavir.1KG020800.5.p [87-103]; Pavir.9NG697800.2.p [176-192]; Pavir.3KG486236.1.p [177-193]; Pavir.1NG010600.5.p [202-218]; Pavir.1KG020800.8.p [202-218]; Pavir.1KG020800.6.p [59-75]; Pavir.1NG010600.3.p [87-103]; Pavir.9NG035700.1.p [177-193]; Pavir.1KG020800.1.p [202-218]; Pavir.3KG494700.4.p [176-192]; Pavir.3KG494700.6.p [176-192]; Pavir.3NG318000.2.p [176-192]; …	50570880	1781402368	64371196		2.95923e+06	28329684	35542588	154874640	71465720	5.72493e+07	4.80065e+07	1.4713e+08	14929304	83848632	4.83186e+07
[R].IINEPTAAAIAYGLDK.[KM]		55	54	Pavir.1NG010600.1.p; Pavir.1KG020800.1.p; Pavir.3NG318000.2.p; Pavir.9NG697800.1.p; Pavir.5KG619900.1.p; Pavir.3KG494700.1.p; Pavir.9KG491000.1.p	Pavir.1NG010600.1.p [202-217]; Pavir.1KG020800.5.p [87-102]; Pavir.9NG697800.2.p [176-191]; Pavir.3KG486236.1.p [177-192]; Pavir.1NG010600.5.p [202-217]; Pavir.1KG020800.8.p [202-217]; Pavir.1KG020800.6.p [59-74]; Pavir.1NG010600.3.p [87-102]; Pavir.9NG035700.1.p [177-192]; Pavir.1KG020800.1.p [202-217]; Pavir.3KG494700.4.p [176-191]; Pavir.3KG494700.6.p [176-191]; Pavir.3NG318000.2.p [176-191]; …	40364119	1161908992	1.20901e+07	25442528	81175430	1.53437e+07	30625101	97660716	57724496	4.1329e+07	25795102	5.57371e+07	1.00991e+07	88371648	34065745
[R].SVDREFLSR.[E]	1xPhospho [S1(100)]	3	8	Pavir.1NG017200.1.p	Pavir.1NG017200.3.p [5-13]; Pavir.1NG017200.2.p [5-13]; Pavir.1NG017200.1.p [5-13]	4.01496e+07	3.78887e+07	6.38829e+07		4.03592e+06	98710784	1.01567e+08	1.25081e+08	8.54402e+07	7.03611e+07	3.27988e+07	4.2323e+07
[R].DRSVDREFLSR.[E]	1xPhospho [S3(100)]	3	19	Pavir.1NG017200.1.p	Pavir.1NG017200.3.p [3-13]; Pavir.1NG017200.2.p [3-13]; Pavir.1NG017200.1.p [3-13]	90708588	7.19474e+07	6.73039e+07		8.9262e+07	6.3636e+07	68290232	89139520	81097592	87001720	46838532	11202986	127918	73732896	56695084
[R].AVSLPSESASPK.[AV]	1xPhospho [S10(100)]	6	14	Pavir.1NG019100.1.p	Pavir.1NG019100.1.p [647-658]; Pavir.1KG062600.3.p [553-564]; Pavir.1KG062600.2.p [607-618]; Pavir.1NG019100.2.p [571-582]; Pavir.1NG019100.4.p [613-624]; Pavir.1KG062600.1.p [641-652]	37939420	831817	23953704		18118012	29547864	25014342	14902191	6.88615e+06	1.3844e+07	7.18362e+06	1.95949e+07	1.20823e+07	58209864	2.21921e+07
[R].INTVLQTQNSVR.[T]	1xPhospho [S10(99.6)]	1	5	Pavir.1NG021100.2.p	Pavir.1NG021100.2.p [1052-1063]	10381266		6579340		1.44722e+06	793160	6235220	8034761	1.03665e+06	27007540	7806002	7.92808e+06
[K].QPDLTPASPVTAPWEVPK.[L]	1xPhospho [S8(100)]	2	13	Pavir.1NG021700.3.p	Pavir.1NG021700.3.p [1967-1984]; Pavir.1NG021700.1.p [1944-1961]	8794855		793697		4.75761e+06	516196	481054	4.2755e+06	402802	332978	688080		228343	14669373	8282638
[K].TMQGHADVFLVDPK.[E]	1xOxidation [M2]	2	1	Pavir.1NG022900.1.p	Pavir.1NG022900.1.p [25-38]; Pavir.1NG022900.2.p [25-38]
[R].SMVEPSFAER.[S]	1xOxidation [M2]	3	1	Pavir.1NG022900.1.p; Pavir.1KG047700.1.p	Pavir.1NG022900.1.p [50-59]; Pavir.1NG022900.2.p [50-59]; Pavir.1KG047700.1.p [52-61]
[R].SMVEPSFAER.[S]		3	1	Pavir.1NG022900.1.p; Pavir.1KG047700.1.p	Pavir.1NG022900.1.p [50-59]; Pavir.1NG022900.2.p [50-59]; Pavir.1KG047700.1.p [52-61]
[K].TLDWLTSK.[K]		3	3	Pavir.1NG022900.1.p; Pavir.1KG047700.1.p	Pavir.1NG022900.1.p [179-186]; Pavir.1NG022900.2.p [179-186]; Pavir.1KG047700.1.p [166-173]	452289	292755424								3.00228e+06	17172164	3.17549e+06	359865	1.63366e+07	2.03054e+06
[R].LVEFIGDK.[A]		3	14	Pavir.1NG022900.1.p; Pavir.1KG047700.1.p	Pavir.1NG022900.1.p [167-174]; Pavir.1NG022900.2.p [167-174]; Pavir.1KG047700.1.p [154-161]	4.26278e+06	311452133	1.51604e+06		401136	183949	4.00693e+06	26088560	18623508	10388911	30374278	23143032	588915	40483708	5146277
[K].VNVMDTLSR.[L]		8	1	Pavir.1NG025100.3.p	Pavir.1KG046377.1.p [685-693]; Pavir.1NG025100.1.p [684-692]; Pavir.1NG025100.7.p [537-545]; Pavir.1NG025100.4.p [685-693]; Pavir.1NG025100.2.p [681-689]; Pavir.1NG025100.6.p [684-692]; Pavir.1NG025100.3.p [693-701]; Pavir.1NG025100.5.p [665-673]	1.0391e+06	142543120					359013		578541
[K].LLGICSQHLEK.[G]	1xCarbamidomethyl [C5]	7	2	Pavir.1NG025100.3.p	Pavir.1KG046377.1.p [616-626]; Pavir.1NG025100.1.p [615-625]; Pavir.1NG025100.7.p [468-478]; Pavir.1NG025100.4.p [616-626]; Pavir.1NG025100.2.p [612-622]; Pavir.1NG025100.6.p [615-625]; Pavir.1NG025100.3.p [624-634]		100717352	19124860					7.33801e+06	2.87178e+06
[R].IAQGLVHLGK.[G]		8	2	Pavir.1NG025100.3.p	Pavir.1KG046377.1.p [745-754]; Pavir.1NG025100.1.p [744-753]; Pavir.1NG025100.7.p [597-606]; Pavir.1NG025100.4.p [745-754]; Pavir.1NG025100.2.p [741-750]; Pavir.1NG025100.6.p [744-753]; Pavir.1NG025100.3.p [753-762]; Pavir.1NG025100.5.p [725-734]	1.3167e+06		225148		350405	12110507
[R].IALQLEKPMQYVK.[Q]		6	2	Pavir.1NG025100.3.p	Pavir.1KG046377.1.p [261-273]; Pavir.1NG025100.1.p [260-272]; Pavir.1NG025100.7.p [113-125]; Pavir.1NG025100.4.p [261-273]; Pavir.1NG025100.6.p [260-272]; Pavir.1NG025100.3.p [269-281]		5.3006e+06	26615480
[R].SATSSMTSVPKPLK.[F]		7	2	Pavir.1NG025100.3.p	Pavir.1KG046377.1.p [76-89]; Pavir.1NG025100.1.p [75-88]; Pavir.1NG025100.4.p [75-88]; Pavir.1NG025100.2.p [75-88]; Pavir.1NG025100.6.p [75-88]; Pavir.1NG025100.3.p [75-88]; Pavir.1NG025100.5.p [75-88]
[R].VGQAVDVVGQAGRPK.[T]		7	2	Pavir.1NG025100.3.p	Pavir.1KG046377.1.p [827-841]; Pavir.1NG025100.1.p [826-840]; Pavir.1NG025100.7.p [679-693]; Pavir.1NG025100.4.p [827-841]; Pavir.1NG025100.2.p [823-837]; Pavir.1NG025100.3.p [835-849]; Pavir.1NG025100.5.p [807-821]	7453639	3.98261e+06	161373840							13274850		857630		1.24429e+06	10088800
[K].LMTAPSDSSSSGSSGNWLFK.[N]	1xPhospho [T3(100)]	8	3	Pavir.1NG025100.3.p	Pavir.1KG046377.1.p [386-405]; Pavir.1NG025100.1.p [385-404]; Pavir.1NG025100.7.p [238-257]; Pavir.1NG025100.4.p [386-405]; Pavir.1NG025100.2.p [382-401]; Pavir.1NG025100.6.p [385-404]; Pavir.1NG025100.3.p [394-413]; Pavir.1NG025100.5.p [382-401]	4.45627e+06		620158				1.66562e+06	5830100					720975	1.13337e+06	1.73721e+06
[R].MLLTVDEDLKPLSVPVR.[V]	1xOxidation [M1]	7	3	Pavir.1NG025100.3.p	Pavir.1KG046377.1.p [810-826]; Pavir.1NG025100.1.p [809-825]; Pavir.1NG025100.7.p [662-678]; Pavir.1NG025100.4.p [810-826]; Pavir.1NG025100.2.p [806-822]; Pavir.1NG025100.3.p [818-834]; Pavir.1NG025100.5.p [790-806]
[R].IALQLEKPMQYVK.[Q]	1xOxidation [M9]	6	3	Pavir.1NG025100.3.p	Pavir.1KG046377.1.p [261-273]; Pavir.1NG025100.1.p [260-272]; Pavir.1NG025100.7.p [113-125]; Pavir.1NG025100.4.p [261-273]; Pavir.1NG025100.6.p [260-272]; Pavir.1NG025100.3.p [269-281]		1.26351e+06	12868638		332572	313837				246777	1.31927e+06	145513
[R].DIEVMEPK.[S]		8	4	Pavir.1NG025100.3.p	Pavir.1KG046377.1.p [334-341]; Pavir.1NG025100.1.p [333-340]; Pavir.1NG025100.7.p [186-193]; Pavir.1NG025100.4.p [334-341]; Pavir.1NG025100.2.p [330-337]; Pavir.1NG025100.6.p [333-340]; Pavir.1NG025100.3.p [342-349]; Pavir.1NG025100.5.p [330-337]														527550	533515
[R].SEAELAEPIIR.[L]		8	4	Pavir.1NG025100.3.p	Pavir.1KG046377.1.p [550-560]; Pavir.1NG025100.1.p [549-559]; Pavir.1NG025100.7.p [402-412]; Pavir.1NG025100.4.p [550-560]; Pavir.1NG025100.2.p [546-556]; Pavir.1NG025100.6.p [549-559]; Pavir.1NG025100.3.p [558-568]; Pavir.1NG025100.5.p [546-556]	5.25357e+06	428771872					1.64684e+06	28050170	20468800	5687696	12440408	13410913	667214	49153576	6.4226e+06
[R].LLGSEGDIGSWGHEYVR.[N]		7	4	Pavir.1NG025100.3.p	Pavir.1KG046377.1.p [138-154]; Pavir.1NG025100.1.p [137-153]; Pavir.1NG025100.4.p [138-154]; Pavir.1NG025100.2.p [137-153]; Pavir.1NG025100.6.p [137-153]; Pavir.1NG025100.3.p [146-162]; Pavir.1NG025100.5.p [137-153]
[R].SATSSMTSVPKPLK.[F]	1xOxidation [M6]	7	5	Pavir.1NG025100.3.p	Pavir.1KG046377.1.p [76-89]; Pavir.1NG025100.1.p [75-88]; Pavir.1NG025100.4.p [75-88]; Pavir.1NG025100.2.p [75-88]; Pavir.1NG025100.6.p [75-88]; Pavir.1NG025100.3.p [75-88]; Pavir.1NG025100.5.p [75-88]	2.07796e+06	1.98498e+06	56077576		7054948	662789				2.0921e+06	1.79908e+06	964801
[K].GLLTLSPYHSDR.[F]		8	5	Pavir.1NG025100.3.p	Pavir.1KG046377.1.p [755-766]; Pavir.1NG025100.1.p [754-765]; Pavir.1NG025100.7.p [607-618]; Pavir.1NG025100.4.p [755-766]; Pavir.1NG025100.2.p [751-762]; Pavir.1NG025100.6.p [754-765]; Pavir.1NG025100.3.p [763-774]; Pavir.1NG025100.5.p [735-746]	1.07332e+06	846158	43036560		11051342	2456541	151447	321831	8.18525e+06	2.49937e+06	1.20541e+06	300349	775718		2.09466e+06
[K].LMTAPSDSSSSGSSGNWLFK.[N]	1xOxidation [M2]; 1xPhospho [T/S]	8	5	Pavir.1NG025100.3.p	Pavir.1KG046377.1.p [386-405]; Pavir.1NG025100.1.p [385-404]; Pavir.1NG025100.7.p [238-257]; Pavir.1NG025100.4.p [386-405]; Pavir.1NG025100.2.p [382-401]; Pavir.1NG025100.6.p [385-404]; Pavir.1NG025100.3.p [394-413]; Pavir.1NG025100.5.p [382-401]	8632941		652728				4533384	526778	2.59964e+06				10756516	17866804	12619534
[K].TITGFQTHSTPVLLAAGER.[A]		7	6	Pavir.1NG025100.3.p	Pavir.1KG046377.1.p [842-860]; Pavir.1NG025100.1.p [841-859]; Pavir.1NG025100.7.p [694-712]; Pavir.1NG025100.4.p [842-860]; Pavir.1NG025100.2.p [838-856]; Pavir.1NG025100.3.p [850-868]; Pavir.1NG025100.5.p [822-840]					38029788	34635008					6317085	6.88808e+06
[K].LSEGYLTLAR.[D]		8	8	Pavir.1NG025100.3.p	Pavir.1KG046377.1.p [324-333]; Pavir.1NG025100.1.p [323-332]; Pavir.1NG025100.7.p [176-185]; Pavir.1NG025100.4.p [324-333]; Pavir.1NG025100.2.p [320-329]; Pavir.1NG025100.6.p [323-332]; Pavir.1NG025100.3.p [332-341]; Pavir.1NG025100.5.p [320-329]							503237	7.38049e+06	5.46394e+06	1.31275e+06	3541335	4.0083e+06		8953243	2.34795e+06
[K].FGDLASALR.[I]		8	9	Pavir.1NG025100.3.p	Pavir.1KG046377.1.p [252-260]; Pavir.1NG025100.1.p [251-259]; Pavir.1NG025100.7.p [104-112]; Pavir.1NG025100.4.p [252-260]; Pavir.1NG025100.2.p [251-259]; Pavir.1NG025100.6.p [251-259]; Pavir.1NG025100.3.p [260-268]; Pavir.1NG025100.5.p [251-259]	1.85978e+06	55772872	226665				1.84099e+06	11069702	5.54255e+06	5176065	1.5232e+06	5910000		9848430	3148442
[R].NLAGEIAQEFQK.[R]		7	14	Pavir.1NG025100.3.p	Pavir.1KG046377.1.p [155-166]; Pavir.1NG025100.1.p [154-165]; Pavir.1NG025100.4.p [155-166]; Pavir.1NG025100.2.p [154-165]; Pavir.1NG025100.6.p [154-165]; Pavir.1NG025100.3.p [163-174]; Pavir.1NG025100.5.p [154-165]	6.18789e+06	359276848	1.82918e+06		8030736	207519	2.74876e+06	1.47001e+07	6.28722e+06	5.78747e+06	1899796	4.27059e+06	632727	1.71343e+07	3.29645e+06
[R].DIEVMEPKSPEDIYK.[V]	1xPhospho [S9(100)]	8	35	Pavir.1NG025100.3.p	Pavir.1KG046377.1.p [334-348]; Pavir.1NG025100.1.p [333-347]; Pavir.1NG025100.7.p [186-200]; Pavir.1NG025100.4.p [334-348]; Pavir.1NG025100.2.p [330-344]; Pavir.1NG025100.6.p [333-347]; Pavir.1NG025100.3.p [342-356]; Pavir.1NG025100.5.p [330-344]	34924816	9432660	24517996		1.71117e+06	26656190	2.40202e+07	4.26812e+07	2.08284e+07	39365976	552224		1.20929e+07	2.15839e+07	25327548
[R].DIEVMEPKSPEDIYK.[V]	1xOxidation [M5]; 1xPhospho [S9(100)]	8	55	Pavir.1NG025100.3.p	Pavir.1KG046377.1.p [334-348]; Pavir.1NG025100.1.p [333-347]; Pavir.1NG025100.7.p [186-200]; Pavir.1NG025100.4.p [334-348]; Pavir.1NG025100.2.p [330-344]; Pavir.1NG025100.6.p [333-347]; Pavir.1NG025100.3.p [342-356]; Pavir.1NG025100.5.p [330-344]	5.14559e+07	944556	5.85549e+07		27601405	3.55976e+07	6.5238e+07	7.26447e+07	4.54731e+07	104900707	2.17324e+07	2.94523e+07	3.07187e+07	9.48623e+07	8.4289e+07
[R].NRPLTDEELDAMFPQEGYK.[I]	1xOxidation [M12]	4	1	Pavir.1NG025636.5.p	Pavir.1KG415600.19.p [368-386]; Pavir.1NG025636.5.p [369-387]; Pavir.1KG415600.20.p [111-129]; Pavir.1KG045700.11.p [369-387]
[KR].NDILPDFFK.[AH]		4	1	Pavir.1NG025636.5.p	Pavir.1KG415600.19.p [780-788]; Pavir.1NG025636.5.p [781-789]; Pavir.1KG415600.20.p [523-531]
[K].VVANLGASDIDAR.[L]		4	1	Pavir.1NG025636.5.p	Pavir.1KG415600.19.p [847-859]; Pavir.1NG025636.5.p [848-860]; Pavir.1KG415600.20.p [590-602]; Pavir.1KG045700.11.p [848-860]
[R].VVEDLKDESEPYRR.[M]		4	1	Pavir.1NG025636.5.p	Pavir.1KG415600.19.p [825-838]; Pavir.1NG025636.5.p [826-839]; Pavir.1KG415600.20.p [568-581]; Pavir.1KG045700.11.p [826-839]
[R].HDPFAAGEATPDPSVR.[T]		3	2	Pavir.1NG025636.5.p	Pavir.1KG415600.19.p [128-143]; Pavir.1NG025636.5.p [129-144]; Pavir.1KG045700.11.p [130-145]	1.58275e+06	21652636	6782005				469188	560542	623294	376676		375161
[R].VVEDLKDESEPYR.[R]		4	2	Pavir.1NG025636.5.p	Pavir.1KG415600.19.p [825-837]; Pavir.1NG025636.5.p [826-838]; Pavir.1KG415600.20.p [568-580]; Pavir.1KG045700.11.p [826-838]
[K].ILPLLMQPTLEDQER.[H]		4	2	Pavir.1NG025636.5.p	Pavir.1KG415600.19.p [507-521]; Pavir.1NG025636.5.p [508-522]; Pavir.1KG415600.20.p [250-264]; Pavir.1KG045700.11.p [508-522]
[K].TSSDWDAPDATPGIGR.[W]		3	2	Pavir.1NG025636.5.p	Pavir.1KG415600.19.p [214-229]; Pavir.1NG025636.5.p [215-230]; Pavir.1KG045700.11.p [215-230]										603998	896017
[K].LPGGVTPTPGKK.[Q]	1xPhospho [T6(100)]	4	3	Pavir.1NG025636.5.p	Pavir.1KG415600.19.p [286-297]; Pavir.1NG025636.5.p [287-298]; Pavir.1KG415600.20.p [29-40]; Pavir.1KG045700.11.p [287-298]					1073923	359935	11244778	30057558	42054976	20645440	50946916	46236060
[K].LLATPTPLGTPLYAIPEENR.[G]	2xPhospho [T/Y]	4	3	Pavir.1NG025636.5.p	Pavir.1KG415600.19.p [404-423]; Pavir.1NG025636.5.p [405-424]; Pavir.1KG415600.20.p [147-166]; Pavir.1KG045700.11.p [405-424]
[R].WDETPTPGR.[M]	1xPhospho [T6(100)]	3	4	Pavir.1NG025636.5.p	Pavir.1KG415600.19.p [249-257]; Pavir.1NG025636.5.p [250-258]; Pavir.1KG045700.11.p [250-258]	4.09102e+07	4.11744e+06	3.83914e+07		441775	28451878	3.49501e+07	46084510	35503822	32409080	15682846	39538128	1.04685e+07	24331708	23046114
[K].LLATPTPLGTPLYAIPEENR.[G]	1xPhospho [T10(100)]	4	17	Pavir.1NG025636.5.p	Pavir.1KG415600.19.p [404-423]; Pavir.1NG025636.5.p [405-424]; Pavir.1KG415600.20.p [147-166]; Pavir.1KG045700.11.p [405-424]	17034864	1.96374e+06	1.67545e+06		6421874	13576894	9.72975e+06	1.40304e+07	1.24546e+07	4.82009e+06	16205644		51795	5.33259e+07	1.85231e+07
[K].ILEPPASYQPIRTPAR.[K]	1xPhospho [T13(100)]	4	28	Pavir.1NG025636.5.p	Pavir.1KG415600.19.p [387-402]; Pavir.1NG025636.5.p [388-403]; Pavir.1KG415600.20.p [130-145]; Pavir.1KG045700.11.p [388-403]		6588362	261266		295378	21213750	7.40521e+07	1.3987e+08	1.92471e+08	250404896	296778592	236119540
[K].TSSDWDAPDATPGIGR.[W]	1xPhospho [T11(100)]	3	35	Pavir.1NG025636.5.p	Pavir.1KG415600.19.p [214-229]; Pavir.1NG025636.5.p [215-230]; Pavir.1KG045700.11.p [215-230]	7.9006e+07	43271388	6.89535e+07	36794576	9.60821e+07	3.07181e+07	9.77278e+07	112133185	1.02682e+08	9.38324e+07	8.83581e+06	5.65026e+06	4.07949e+07	1.16809e+08	7.86416e+07
[R].HDPFAAGEATPDPSVR.[T]	1xPhospho [T10(100)]	3	59	Pavir.1NG025636.5.p	Pavir.1KG415600.19.p [128-143]; Pavir.1NG025636.5.p [129-144]; Pavir.1KG045700.11.p [130-145]	8.6531e+07	4.80322e+06	6.67674e+07		61452688	66889120	7.83234e+07	1.18547e+08	1.22187e+08	122524678	2.87314e+07	1.34166e+07	2.85568e+07	1.03657e+08	6.75517e+07
[K].SLSGLAGNDPRSPEK.[Q]	1xPhospho [S12(100)]	9	16	Pavir.1NG027200.2.p	Pavir.1NG027200.2.p [468-482]; Pavir.1NG027200.6.p [460-474]; Pavir.1NG027200.7.p [465-479]; Pavir.1NG027200.9.p [341-355]; Pavir.1NG027200.4.p [464-478]; Pavir.1NG027200.8.p [437-451]; Pavir.1NG027200.5.p [465-479]; Pavir.1NG027200.3.p [465-479]; Pavir.1KG045000.2.p [463-477]	16560790		4.11272e+06		37418126	19669567	18614035	34475200	26996285	4.16289e+07	4.60371e+07	1.56624e+07	2.48872e+06	31635008	17304488
[K].TVSLEVLQR.[Y]	1xPhospho [S3(100)]	1	7	Pavir.1NG030400.2.p	Pavir.1NG030400.2.p [517-525]													11596421	58056764	35440356
[K].YHAAAIDVPGPEVSR.[L]		1	1	Pavir.1NG031300.1.p	Pavir.1NG031300.1.p [98-112]		594372	13078050
[R].DLFMDPEEAR.[D]		2	3	Pavir.1NG032519.1.p	Pavir.1NG032519.1.p [247-256]; Pavir.1KG394800.1.p [245-254]	768037	238744480
[R].AYDIFSR.[L]		5	4	Pavir.1NG032519.1.p	Pavir.1NG032519.1.p [92-98]; Pavir.7NG332700.1.p [51-57]; Pavir.7KG255300.3.p [100-106]; Pavir.7NG332700.2.p [89-95]; Pavir.1KG394800.1.p [90-96]	7.71717e+06	2.11381e+08	201336				9.37217e+06	3.22309e+07	2.80122e+07	13265719	1.11858e+07	2.93671e+07	81901	46505464	11911088
[R].DLFMDPEEAR.[D]	1xOxidation [M4]	2	6	Pavir.1NG032519.1.p	Pavir.1NG032519.1.p [247-256]; Pavir.1KG394800.1.p [245-254]
[K].DDGTLEPFETIDAK.[R]		1	3	Pavir.1NG035300.1.p	Pavir.1NG035300.1.p [218-231]
[R].KDDGTLEPFETIDAK.[R]		1	4	Pavir.1NG035300.1.p	Pavir.1NG035300.1.p [217-231]							8727237	3.55524e+06	15730700	9864615	19777360	13465492		6946210	12425424
[R].LFQVEYAMEAVK.[Q]	1xOxidation [M8]	2	1	Pavir.1NG035300.1.p; Pavir.1KG038600.1.p	Pavir.1NG035300.1.p [19-30]; Pavir.1KG038600.1.p [19-30]
[R].FEGYNDYTPEQLIK.[D]		2	3	Pavir.1NG035300.1.p; Pavir.1KG038600.1.p	Pavir.1NG035300.1.p [176-189]; Pavir.1KG038600.1.p [176-189]
[R].RFEGYNDYTPEQLIK.[D]		2	7	Pavir.1NG035300.1.p; Pavir.1KG038600.1.p	Pavir.1NG035300.1.p [175-189]; Pavir.1KG038600.1.p [175-189]	2.27783e+06	298750464					840206	6.79777e+06	4.04387e+06
[R].NQYDTDVTTWSPQGR.[L]		2	8	Pavir.1NG035300.1.p; Pavir.1KG038600.1.p	Pavir.1NG035300.1.p [4-18]; Pavir.1KG038600.1.p [4-18]	2.88091e+06	284250668						1.16028e+07	4.41345e+06
[K].DALSAIKETLQGEK.[L]		4	11	Pavir.1NG035300.1.p; Pavir.1KG038600.1.p	Pavir.1NG035300.1.p [190-203]; Pavir.3NG258150.1.p [190-203]; Pavir.3KG339900.1.p [190-203]; Pavir.1KG038600.1.p [190-203]	1.80617e+06	728306	386861				236545	4502470	3.37322e+06	2174393	143457	1583477	117809	6.24458e+06	1.20937e+06
[R].VADHAGVALAGLTADGR.[V]		4	17	Pavir.1NG035300.1.p; Pavir.1KG038600.1.p	Pavir.1NG035300.1.p [66-82]; Pavir.3NG258150.1.p [66-82]; Pavir.3KG339900.1.p [66-82]; Pavir.1KG038600.1.p [66-82]	3709066	3.334e+08	3.85935e+06		1.60851e+06	564517	882854	21645408	1.37021e+07	1.04205e+07	4.399e+06	7.84964e+06		29432552	6101127
[R].THAVLAAANKPASELSSYQR.[K]		2	21	Pavir.1NG035300.1.p; Pavir.1KG038600.1.p	Pavir.1NG035300.1.p [42-61]; Pavir.1KG038600.1.p [42-61]	403851		2.10085e+06		72902216	435980	1.01789e+07	2.05475e+06	1.46013e+06	1.21055e+07	1.12635e+07	1.49435e+06
[R].LTSGLSALAQPFK.[L]	1xPhospho [S6(100)]	2	1	Pavir.1NG036873.1.p	Pavir.1NG036873.1.p [860-872]; Pavir.1NG036873.3.p [590-602]	5.06839e+06		3510586				4.50144e+06	8619018	2.31553e+06	4.82392e+06	342591	2.03174e+06		1.72149e+06	5020221
[K].NFTDEAEVK.[T]		1	2	Pavir.1NG037300.1.p	Pavir.1NG037300.1.p [2771-2779]
[R].SDPDSYVQPAQQVESSR.[D]		3	2	Pavir.1NG037300.1.p	Pavir.1NG037300.4.p [1444-1460]; Pavir.1NG037300.1.p [1444-1460]; Pavir.1NG037300.3.p [1444-1460]	8836430	33480938	1.10861e+06				6422431	6976337
[K].IIDGNASIKPR.[E]	1xPhospho [S7(100)]	2	3	Pavir.1NG037300.1.p	Pavir.1NG037300.1.p [2003-2013]; Pavir.1NG037300.3.p [2003-2013]	6.23439e+06	2140043	1.5055e+06					3.65868e+06	7.83834e+06	1.7209e+06	4.73448e+06	416306		2.66304e+06	4.29702e+06
[R].TESPTDVQQVQELGSMEETR.[D]	1xPhospho [S3(98.9)]	3	4	Pavir.1NG037300.1.p	Pavir.1NG037300.4.p [1359-1378]; Pavir.1NG037300.1.p [1359-1378]; Pavir.1NG037300.3.p [1359-1378]	717255		1556633				1.96606e+06	912421	2.91401e+06				1.6081e+06		4324327
[R].TESPTDVQQVQELGSMEETR.[D]	1xOxidation [M16]; 1xPhospho [T/S]	3	9	Pavir.1NG037300.1.p	Pavir.1NG037300.4.p [1359-1378]; Pavir.1NG037300.1.p [1359-1378]; Pavir.1NG037300.3.p [1359-1378]	3.34869e+06	481929	3.18952e+06		2.82033e+06	1.43505e+06	3.53365e+06	5.75923e+06	7947395	3.05986e+06	223725	2.1139e+06	1.76758e+06	4.81138e+06	5.28265e+06
[K].IEEELELEIAK.[S]		1	1	Pavir.1NG037500.1.p	Pavir.1NG037500.1.p [192-202]
[K].ITIDPDDPAAAAR.[Y]		1	1	Pavir.1NG037500.1.p	Pavir.1NG037500.1.p [72-84]											326832	833765
[K].NMATLMAEFDK.[I]		1	1	Pavir.1NG037500.1.p	Pavir.1NG037500.1.p [167-177]
[R].KEDLPKIEEELELEIAK.[S]		1	1	Pavir.1NG037500.1.p	Pavir.1NG037500.1.p [186-202]
[K].VTASDRPPVNGDDLLK.[G]		1	2	Pavir.1NG037500.1.p	Pavir.1NG037500.1.p [35-50]
[K].EKITIDPDDPAAAAR.[Y]		1	2	Pavir.1NG037500.1.p	Pavir.1NG037500.1.p [70-84]								854735	868445	961397	239234			4.1706e+06	845987
[K].DCIEAMETQLK.[R]	1xCarbamidomethyl [C2]	1	2	Pavir.1NG037500.1.p	Pavir.1NG037500.1.p [211-221]	596031	60509364	339005		371687	402951	652152	862475	420563
[R].SGGMSVSLAAADGR.[V]	1xOxidation [M4]	3	1	Pavir.1NG042500.3.p	Pavir.1KG029900.1.p [238-251]; Pavir.1NG042500.2.p [238-251]; Pavir.1NG042500.3.p [261-274]
[R].TFSSNSASSSSSKPLPSLFR.[G]	1xPhospho [S3(100)]	1	4	Pavir.1NG043200.1.p	Pavir.1NG043200.1.p [119-138]							7378570	8.37867e+06	7590840	7640326	12984274	6.39972e+06
[R].DAEDAINRLDGIDFGR.[K]		9	1	Pavir.1NG046400.2.p	Pavir.1KG025500.4.p [47-62]; Pavir.1KG025500.2.p [47-62]; Pavir.1KG025500.6.p [47-62]; Pavir.1KG025500.3.p [6-21]; Pavir.1NG046400.2.p [47-62]; Pavir.1KG025500.5.p [47-62]; Pavir.1KG025500.8.p [47-62]; Pavir.1NG046400.5.p [47-62]; Pavir.1NG046400.3.p [6-21]
[R].VISVEYALRDDDER.[G]		9	1	Pavir.1NG046400.2.p	Pavir.1KG025500.4.p [158-171]; Pavir.1KG025500.2.p [158-171]; Pavir.1KG025500.6.p [158-171]; Pavir.1KG025500.3.p [117-130]; Pavir.1NG046400.2.p [158-171]; Pavir.1KG025500.5.p [158-171]; Pavir.1KG025500.8.p [158-171]; Pavir.1NG046400.5.p [158-171]; Pavir.1NG046400.3.p [117-130]
[R].LDGIDFGR.[K]		9	3	Pavir.1NG046400.2.p	Pavir.1KG025500.4.p [55-62]; Pavir.1KG025500.2.p [55-62]; Pavir.1KG025500.6.p [55-62]; Pavir.1KG025500.3.p [14-21]; Pavir.1NG046400.2.p [55-62]; Pavir.1KG025500.5.p [55-62]; Pavir.1KG025500.8.p [55-62]; Pavir.1NG046400.5.p [55-62]; Pavir.1NG046400.3.p [14-21]	316696	91176752	1.28866e+06					337310	380325					4.14022e+06	100301
[R].GASPGYDRPPSSPGRDERE.[-]	2xPhospho [S3(100); S/Y]	1	19	Pavir.1NG046400.2.p	Pavir.1NG046400.2.p [271-289]					41865588	629576	8.51296e+07	8.56009e+07	7.22668e+07	7.35337e+07	6.08815e+07	4.18585e+07
[R].GSPDYGR.[GA]	1xPhospho [S2(100)]	9	153	Pavir.1NG046400.2.p	Pavir.1KG025500.4.p [205-211]; Pavir.1KG025500.2.p [205-211]; Pavir.1KG025500.6.p [205-211]; Pavir.1KG025500.3.p [164-170]; Pavir.1NG046400.2.p [205-211]; [216-222]; Pavir.1KG025500.5.p [205-211]; Pavir.1KG025500.8.p [205-211]; Pavir.1NG046400.5.p [205-211]; [216-222]; Pavir.1NG046400.3.p [164-170]; [175-181]					251270	437206	1.42516e+07	1.00706e+06	3.04108e+06	1.16812e+07	1.23706e+07		57120.9	4.14104e+06	2.33965e+06
[R].LGDYYDDPK.[V]		10	1	Pavir.1NG047100.1.p	Pavir.1NG047100.3.p [478-486]; Pavir.1KG024700.4.p [400-408]; Pavir.1KG024700.5.p [325-333]; Pavir.1KG024700.3.p [477-485]; Pavir.1KG024700.1.p [477-485]; Pavir.1NG047100.7.p [268-276]; Pavir.1NG047100.5.p [478-486]; Pavir.1KG024700.6.p [268-276]; Pavir.1NG047100.1.p [478-486]; Pavir.1NG047100.6.p [268-276]		53943596	268924		270923	375803
[K].GDDDFIPGR.[G]		2	1	Pavir.1NG047200.1.p	Pavir.1KG024600.1.p [210-218]; Pavir.1NG047200.1.p [210-218]
[R].LVEEADFK.[S]		2	2	Pavir.1NG047200.1.p	Pavir.1KG024600.1.p [96-103]; Pavir.1NG047200.1.p [96-103]	452627	349150112	567107				2.28598e+06	13715527	4.79858e+06	1.12188e+06	11506844	8590265		30582038	2411850
[K].SLDTFIPK.[S]		2	2	Pavir.1NG047200.1.p	Pavir.1KG024600.1.p [118-125]; Pavir.1NG047200.1.p [118-125]	230965	57044448						6.63458e+06	1.5185e+06
[K].DISSSVTAIANEK.[I]		2	3	Pavir.1NG047200.1.p	Pavir.1KG024600.1.p [172-184]; Pavir.1NG047200.1.p [172-184]								6337881	8.06841e+06
[R].GGGYDDPDEYDFM.[-]	1xOxidation [M13]	1	9	Pavir.1NG047200.1.p	Pavir.1NG047200.1.p [219-231]							6112344	24715236	356746	5.51646e+06		12935234		409541	442223
[K].SESDFAEYAELIANK.[L]		2	10	Pavir.1NG047200.1.p	Pavir.1KG024600.1.p [126-140]; Pavir.1NG047200.1.p [126-140]	1.45329e+06	335313824					2.14102e+06	6061727	3.44957e+06					3.84793e+06	300046
[K].AVDVTGPDGSFVK.[G]		1	9	Pavir.1NG049200.3.p	Pavir.1NG049200.3.p [67-79]	660373	350417428	3.06922e+06				7.16933e+06	33105791	17098724	4817607	8479813	4.94256e+06	202783	579457	459667
[R].SLVEGEEVEFSVSEGDDGR.[T]		1	27	Pavir.1NG049200.3.p	Pavir.1NG049200.3.p [46-64]	976968	41572976	697019		2.73839e+06	1.3735e+06	5.95032e+06	1.33694e+06
[R].SYGGSWGGGR.[R]		2	8	Pavir.1NG049200.3.p; Pavir.1KG014586.1.p	Pavir.1NG049200.3.p [105-114]; Pavir.1KG014586.1.p [105-114]	3.28385e+07	212032288	1.70558e+07		24857368	229540	1.7272e+07	42874900	1.72075e+07	1.48851e+07	18857226	1.75717e+07	2.06525e+07	142738621	68188099
[R].SYGGSWGGGR.[R]	1xPhospho [S5(100)]	2	28	Pavir.1NG049200.3.p; Pavir.1KG014586.1.p	Pavir.1NG049200.3.p [105-114]; Pavir.1KG014586.1.p [105-114]	164971568	65966797	98224500		9.24161e+07	122368202	1.55589e+08	249590028	6.90721e+07	138987734	6.50919e+07	1.33951e+07	4.88046e+07	1.46074e+08	207098462
[KR].DQWSPALTISK.[V]		3	1	Pavir.1NG049800.5.p	Pavir.5KG426400.1.p [91-101]; Pavir.1NG049800.5.p [91-101]
[K].AHVAEDFRPSSPGTTMTSK.[T]	1xPhospho [S/T]	1	7	Pavir.1NG052700.1.p	Pavir.1NG052700.1.p [11-29]		3.54858e+06	15889057				21160762		10375750		16502806	25881294
[K].AHVAEDFRPSSPGTTMTSK.[T]	1xOxidation [M16]; 1xPhospho [S/T]	1	23	Pavir.1NG052700.1.p	Pavir.1NG052700.1.p [11-29]	4508404	26939912	67112600				57682400	45105708	5.01756e+07	51814597	62217916	58969505
[K].LGPTGSNSHITTR.[V]	1xPhospho [S6(99.7)]	2	13	Pavir.1NG052700.1.p; Pavir.1KG018000.1.p	Pavir.1NG052700.1.p [253-265]; Pavir.1KG018000.1.p [253-265]	32608072	43760560	22334041		9165101	9617629	11718544	6.88962e+06	5.86924e+06	1.71769e+07	28071169	24443673
[K].NFRPDSVLGEGGFGR.[V]	1xPhospho [S6(100)]	2	36	Pavir.1NG052700.1.p; Pavir.1KG018000.1.p	Pavir.1NG052700.1.p [95-109]; Pavir.1KG018000.1.p [95-109]	2.00001e+07	39272512	2.51338e+07				33324614	29088620	42014378	42517543	53837135	4.00349e+07		1.28738e+07	1.89268e+07
[R].FFSFVDNR.[E]	1xPhospho [S3(100)]	1	4	Pavir.1NG053600.1.p	Pavir.1NG053600.1.p [884-891]	3.52437e+06		3.04151e+06				1.66592e+06	4.28098e+06	2.51414e+06	1.92651e+06		251130		787070	1.00362e+06
[R].FFSFVDNREPPK.[Q]	1xPhospho [S3(100)]	1	29	Pavir.1NG053600.1.p	Pavir.1NG053600.1.p [884-895]	1.5879e+06	3.67287e+06	1.06641e+07		243678	14458657	15495109	7229005	1.82959e+07	26069540	2.97604e+07	27873085		183954	2.00186e+06
[K].VTDWNSFQTEK.[K]		1	1	Pavir.1NG053800.1.p	Pavir.1NG053800.1.p [112-122]
[R].ASGFDLGSANPDDAVVK.[S]		3	3	Pavir.1NG061600.5.p	Pavir.1NG061600.7.p [127-143]; Pavir.1NG061600.8.p [61-77]; Pavir.1NG061600.5.p [128-144]
[R].ASGFDLGSANPDDAVVK.[S]	1xPhospho [S8(100)]	3	7	Pavir.1NG061600.5.p	Pavir.1NG061600.7.p [127-143]; Pavir.1NG061600.8.p [61-77]; Pavir.1NG061600.5.p [128-144]								4748693	741876				388371	791899
[R].LSHLDSIPHTPR.[V]	1xPhospho [S6(100)]	2	16	Pavir.1NG063600.1.p	Pavir.1NG063600.2.p [50-61]; Pavir.1NG063600.1.p [50-61]					8062680	11806895	12002071	15271448	23027182	6.98714e+06	1.37755e+07	15576910
[R].ADLNVPLDDAQKITDDTR.[I]		13	1	Pavir.1NG064600.1.p	Pavir.1KG072100.5.p [24-41]; Pavir.1KG072100.4.p [25-42]; Pavir.1KG072100.8.p [24-41]; Pavir.1NG064600.5.p [24-41]; Pavir.1KG072100.10.p [24-41]; Pavir.1KG072100.7.p [24-41]; Pavir.1NG064600.3.p [24-41]; Pavir.1KG072100.3.p [24-41]; Pavir.1NG064600.7.p [24-41]; Pavir.1NG064600.1.p [24-41]; Pavir.1KG072100.13.p [24-41]; Pavir.1KG072100.6.p [24-41]; Pavir.1KG072100.11.p [24-41]
[K].GVSLLLPTDIVVADK.[F]		17	3	Pavir.1NG064600.1.p	Pavir.1KG072100.5.p [262-276]; Pavir.1KG072100.4.p [263-277]; Pavir.1KG072100.8.p [262-276]; Pavir.1NG064600.5.p [262-276]; Pavir.1KG072100.10.p [162-176]; Pavir.1NG064600.6.p [169-183]; Pavir.1NG064600.2.p [234-248]; Pavir.1NG064600.4.p [224-238]; Pavir.1KG072100.7.p [262-276]; Pavir.1NG064600.3.p [262-276]; Pavir.1KG072100.3.p [262-276]; Pavir.1NG064600.7.p [104-118]; Pavir.1NG064600.1.p [262-2…
[R].SVGTLGEADLK.[G]		15	41	Pavir.1NG064600.1.p	Pavir.1KG072100.5.p [6-16]; Pavir.1KG072100.4.p [7-17]; Pavir.1KG072100.8.p [6-16]; Pavir.1NG064600.5.p [6-16]; Pavir.1KG072100.10.p [6-16]; Pavir.1NG064600.2.p [6-16]; Pavir.1NG064600.4.p [6-16]; Pavir.1KG072100.7.p [6-16]; Pavir.1NG064600.3.p [6-16]; Pavir.1KG072100.3.p [6-16]; Pavir.1NG064600.7.p [6-16]; Pavir.1NG064600.1.p [6-16]; Pavir.1KG072100.13.p [6-16]; Pavir.1KG072100.6.p [6-16]; Pavir…	55038296	2256669184	16359599		94855752	21552320	35531248	178366176	92341504	90088680	132172792	163110832	16284240	334278016	49895392
[R].ADLNVPLDDAQK.[I]		13	44	Pavir.1NG064600.1.p	Pavir.1KG072100.5.p [24-35]; Pavir.1KG072100.4.p [25-36]; Pavir.1KG072100.8.p [24-35]; Pavir.1NG064600.5.p [24-35]; Pavir.1KG072100.10.p [24-35]; Pavir.1KG072100.7.p [24-35]; Pavir.1NG064600.3.p [24-35]; Pavir.1KG072100.3.p [24-35]; Pavir.1NG064600.7.p [24-35]; Pavir.1NG064600.1.p [24-35]; Pavir.1KG072100.13.p [24-35]; Pavir.1KG072100.6.p [24-35]; Pavir.1KG072100.11.p [24-35]	6.75985e+07	2.00615e+08	2.37695e+07		1.53246e+08	2.93174e+07	48587672	173119216	184425840	113254464	69780296	64143468	21272968	337489888	63397804
[R].FYKEEEKNDPDFAK.[K]		6	51	Pavir.1NG064600.1.p	Pavir.1NG064600.5.p [123-136]; Pavir.1NG064600.6.p [30-43]; Pavir.1NG064600.2.p [95-108]; Pavir.1NG064600.4.p [85-98]; Pavir.1NG064600.3.p [123-136]; Pavir.1NG064600.1.p [123-136]	5.28475e+07	1.34933e+09	28832931		2.87477e+07	1.00781e+07	3.06925e+07	146763558	7.68605e+07	7.67501e+07	5.00759e+07	3.87199e+07	307402	295014640	4.58644e+07
[K].VSTKIGVIESLLAK.[VG]	1xPhospho [T3(99.5)]	18	3	Pavir.1NG064600.1.p; Pavir.4NG276011.2.p	Pavir.1KG072100.5.p [203-216]; Pavir.4NG276011.8.p [203-216]; Pavir.1KG072100.4.p [204-217]; Pavir.1KG072100.8.p [203-216]; Pavir.1NG064600.5.p [203-216]; Pavir.1NG064600.6.p [110-123]; Pavir.1NG064600.2.p [175-188]; Pavir.4KG359776.1.p [203-216]; Pavir.1NG064600.4.p [165-178]; Pavir.1KG072100.7.p [203-216]; Pavir.4NG276011.7.p [203-216]; Pavir.1NG064600.3.p [203-216]; Pavir.1KG072100.3.p [203-21…	1.49911e+06		4472197				2338909	5.09114e+06	3.3421e+06	7.08048e+06	47591.5
[K].KLASVADLYVNDAFGTAHR.[A]		18	6	Pavir.1NG064600.1.p; Pavir.4NG276011.2.p	Pavir.1KG072100.5.p [137-155]; Pavir.4NG276011.8.p [137-155]; Pavir.1KG072100.4.p [138-156]; Pavir.1KG072100.8.p [137-155]; Pavir.1NG064600.5.p [137-155]; Pavir.1NG064600.6.p [44-62]; Pavir.1NG064600.2.p [109-127]; Pavir.4KG359776.1.p [137-155]; Pavir.1NG064600.4.p [99-117]; Pavir.1KG072100.7.p [137-155]; Pavir.4NG276011.7.p [137-155]; Pavir.1NG064600.3.p [137-155]; Pavir.1KG072100.3.p [137-155];…
[K].LASVADLYVNDAFGTAHR.[A]		18	10	Pavir.1NG064600.1.p; Pavir.4NG276011.2.p	Pavir.1KG072100.5.p [138-155]; Pavir.4NG276011.8.p [138-155]; Pavir.1KG072100.4.p [139-156]; Pavir.1KG072100.8.p [138-155]; Pavir.1NG064600.5.p [138-155]; Pavir.1NG064600.6.p [45-62]; Pavir.1NG064600.2.p [110-127]; Pavir.4KG359776.1.p [138-155]; Pavir.1NG064600.4.p [100-117]; Pavir.1KG072100.7.p [138-155]; Pavir.4NG276011.7.p [138-155]; Pavir.1NG064600.3.p [138-155]; Pavir.1KG072100.3.p [138-155]…	1.97477e+06	1.79484e+07	5.95704e+06											759061	876398
[K].FAAGTDAIAK.[K]		16	19	Pavir.1NG064600.1.p; Pavir.4NG276011.2.p	Pavir.1KG072100.5.p [332-341]; Pavir.1KG072100.4.p [333-342]; Pavir.1KG072100.10.p [232-241]; Pavir.1NG064600.6.p [239-248]; Pavir.1NG064600.2.p [304-313]; Pavir.4KG359776.1.p [332-341]; Pavir.1NG064600.4.p [294-303]; Pavir.1KG072100.7.p [332-341]; Pavir.4NG276011.7.p [314-323]; Pavir.1KG072100.3.p [332-341]; Pavir.1NG064600.7.p [174-183]; Pavir.1NG064600.1.p [332-341]; Pavir.1KG072100.13.p [174-…	48394456	987756352	13353849		69178888	23650954	33068844	127613536	84221008	56166020	49410724	70607584	22053160	309260192	69939208
[K].IGVIESLLAK.[VG]		19	24	Pavir.1NG064600.1.p; Pavir.4NG276011.2.p	Pavir.1KG072100.5.p [207-216]; Pavir.4NG276011.8.p [207-216]; Pavir.1KG072100.4.p [208-217]; Pavir.1KG072100.8.p [207-216]; Pavir.1NG064600.5.p [207-216]; Pavir.1KG072100.10.p [107-116]; Pavir.1NG064600.6.p [114-123]; Pavir.1NG064600.2.p [179-188]; Pavir.4KG359776.1.p [207-216]; Pavir.1NG064600.4.p [169-178]; Pavir.1KG072100.7.p [207-216]; Pavir.4NG276011.7.p [207-216]; Pavir.1NG064600.3.p [207-2…	8405727		3.57654e+06				7.36662e+06	15093386	16533764		4567581	10420861		11317237	8682396
[K].ELDYLVGAVANPK.[K]		18	27	Pavir.1NG064600.1.p; Pavir.4NG276011.2.p	Pavir.1KG072100.5.p [179-191]; Pavir.4NG276011.8.p [179-191]; Pavir.1KG072100.4.p [180-192]; Pavir.1KG072100.8.p [179-191]; Pavir.1NG064600.5.p [179-191]; Pavir.1NG064600.6.p [86-98]; Pavir.1NG064600.2.p [151-163]; Pavir.4KG359776.1.p [179-191]; Pavir.1NG064600.4.p [141-153]; Pavir.1KG072100.7.p [179-191]; Pavir.4NG276011.7.p [179-191]; Pavir.1NG064600.3.p [179-191]; Pavir.1KG072100.3.p [179-191]…	2.04498e+07	966761832	4179916		4.85718e+07	6.86754e+06	1.29135e+07	5.19108e+07	4.03124e+07	38942373	24653341	3.60576e+07	5.08196e+06	113725116	2.42499e+07
[K].KPFAAIVGGSK.[V]		18	29	Pavir.1NG064600.1.p; Pavir.4NG276011.2.p	Pavir.1KG072100.5.p [192-202]; Pavir.4NG276011.8.p [192-202]; Pavir.1KG072100.4.p [193-203]; Pavir.1KG072100.8.p [192-202]; Pavir.1NG064600.5.p [192-202]; Pavir.1NG064600.6.p [99-109]; Pavir.1NG064600.2.p [164-174]; Pavir.4KG359776.1.p [192-202]; Pavir.1NG064600.4.p [154-164]; Pavir.1KG072100.7.p [192-202]; Pavir.4NG276011.7.p [192-202]; Pavir.1NG064600.3.p [192-202]; Pavir.1KG072100.3.p [192-202…	1.37223e+08		8.09045e+07	256948032	4.92397e+07	1.61692e+08	6.39405e+07	27399330	3.64621e+07	2.26029e+08	96442304	8.83878e+07		360762	10766299
[K].SLVEEDKLELATSLIEK.[A]		20	33	Pavir.1NG064600.1.p; Pavir.4NG276011.2.p	Pavir.1KG072100.5.p [241-257]; Pavir.4NG276011.8.p [241-257]; Pavir.1KG072100.4.p [242-258]; Pavir.1KG072100.8.p [241-257]; Pavir.1NG064600.5.p [241-257]; Pavir.1KG072100.10.p [141-157]; Pavir.1NG064600.6.p [148-164]; Pavir.1NG064600.2.p [213-229]; Pavir.1NG064600.4.p [203-219]; Pavir.1KG072100.7.p [241-257]; Pavir.4NG276011.7.p [223-239]; Pavir.1NG064600.3.p [241-257]; Pavir.1KG072100.3.p [241-2…		1158599136	1.05063e+07				4.45314e+06	2.68088e+06	12813406					6.23847e+06	253801
[K].YSLKPLVPR.[L]		17	56	Pavir.1NG064600.1.p; Pavir.4NG276011.2.p	Pavir.1KG072100.5.p [75-83]; Pavir.4NG276011.8.p [75-83]; Pavir.1KG072100.4.p [76-84]; Pavir.1KG072100.8.p [75-83]; Pavir.1NG064600.5.p [75-83]; Pavir.1KG072100.10.p [75-83]; Pavir.1NG064600.2.p [47-55]; Pavir.4KG359776.1.p [75-83]; Pavir.1NG064600.4.p [37-45]; Pavir.1KG072100.7.p [75-83]; Pavir.4NG276011.7.p [75-83]; Pavir.1NG064600.3.p [75-83]; Pavir.1KG072100.3.p [75-83]; Pavir.1NG064600.1.p […	2.19912e+07	62205876	6.88486e+07		3.66135e+07	148787084	252095544	111599776	56430297	9.61339e+07	1.16088e+08	8.72211e+07	226190	3.0531e+06	1.85762e+06
[K].LGEEPGLVNASPYEK.[G]		2	11	Pavir.1NG065300.1.p	Pavir.1NG065300.2.p [102-116]; Pavir.1NG065300.1.p [111-125]	6813902	259259392	663006		8193315	569182		12183175	8851032	2.81145e+06	4789303	1.53623e+06	729883	26145380	5.0789e+06
[K].DYNEYVMR.[N]		2	1	Pavir.1NG067500.1.p	Pavir.1NG067500.1.p [224-231]; Pavir.1KG075800.1.p [190-197]
[R].TDGISTSDIIMR.[I]	1xOxidation [M11]	2	1	Pavir.1NG067500.1.p	Pavir.1NG067500.1.p [209-220]; Pavir.1KG075800.1.p [175-186]											811458	756991
[K].LQEEWVENADR.[W]		2	5	Pavir.1NG067500.1.p	Pavir.1NG067500.1.p [282-292]; Pavir.1KG075800.1.p [248-258]
[R].ALYNEIR.[G]		1	2	Pavir.1NG070200.2.p	Pavir.1NG070200.2.p [5-11]	12743140	395596800	1.04921e+06		24975882	2.34686e+06	3.95007e+06	37295192	26779062	782539	175841		2.62185e+06	50987656	10531712
[R].NLGLEDVPSEEQR.[I]		3	1	Pavir.1NG071300.1.p	Pavir.1NG071300.4.p [656-668]; Pavir.1NG071300.1.p [657-669]; Pavir.1NG071300.5.p [627-639]
[R].QAALVLNASR.[R]	1xPhospho [S9(100)]	16	3	Pavir.1NG071300.1.p; Pavir.6KG368500.2.p; Pavir.7KG346000.2.p	Pavir.7KG346000.4.p [52-61]; Pavir.2NG408300.2.p [59-68]; Pavir.1KG079400.1.p [66-75]; Pavir.1NG071300.4.p [55-64]; Pavir.7KG346000.6.p [52-61]; Pavir.7KG346000.3.p [52-61]; Pavir.6KG368500.1.p [55-64]; Pavir.2NG408300.1.p [59-68]; Pavir.1NG071300.1.p [55-64]; Pavir.2NG408300.3.p [59-68]; Pavir.6KG368500.2.p [55-64]; Pavir.6NG304600.1.p [53-62]; Pavir.7KG346000.2.p [52-61]; Pavir.7KG346000.1.p [5…	40025608		1.49313e+07				3.53084e+06	1.09291e+07	1.26623e+07	31864016	7.7153e+06	2.23807e+06	1.55486e+06	41763748	2.09767e+07
[R].QAALVLNASRR.[F]	1xPhospho [S9(100)]	16	7	Pavir.1NG071300.1.p; Pavir.6KG368500.2.p; Pavir.7KG346000.2.p	Pavir.7KG346000.4.p [52-62]; Pavir.2NG408300.2.p [59-69]; Pavir.1KG079400.1.p [66-76]; Pavir.1NG071300.4.p [55-65]; Pavir.7KG346000.6.p [52-62]; Pavir.7KG346000.3.p [52-62]; Pavir.6KG368500.1.p [55-65]; Pavir.2NG408300.1.p [59-69]; Pavir.1NG071300.1.p [55-65]; Pavir.2NG408300.3.p [59-69]; Pavir.6KG368500.2.p [55-65]; Pavir.6NG304600.1.p [53-63]; Pavir.7KG346000.2.p [52-62]; Pavir.7KG346000.1.p [5…	80902532	100166268	10459126				33298104	2.20994e+07	53942460	80148596	165293584	55516756		5118084	21840158
[R].TGIIPEAVTIEHVDK.[S]		2	3	Pavir.1NG071700.1.p	Pavir.1NG071700.1.p [343-357]; Pavir.1KG080000.1.p [342-356]	359779	615414						4.72268e+06	925642	1.00333e+06	4.2691e+06	7870451	334131	10435018	306765
[K].KKASPELLAAGGVNGISEDK.[I]	1xPhospho [S4(100)]	1	3	Pavir.1NG071700.1.p	Pavir.1NG071700.1.p [39-58]	7.4428e+06	1.83233e+06	590798								2064556	4.26383e+06
[K].DLSHTIRGESVLDKPK.[Y]	1xPhospho [S/T]	2	10	Pavir.1NG071700.1.p	Pavir.1NG071700.1.p [64-79]; Pavir.1KG080000.1.p [63-78]	4.79248e+06	3.05955e+06	22894956		1.33964e+06	23049380	3.65978e+07	34787336	2.88987e+07	2.08669e+07	30564695	4.76292e+07
[R].GESVLDKPKYSSEAR.[K]	1xPhospho [S11(99.8)]	2	104	Pavir.1NG071700.1.p	Pavir.1NG071700.1.p [71-85]; Pavir.1KG080000.1.p [70-84]	7.14943e+08	244043858	5.13301e+08		3.53378e+07	473285173	5.42234e+08	596154660	4.60056e+08	676402631	197624407	210585326	222316615	694773264	537762953
[R].SLYEQQLSHR.[S]		2	1	Pavir.1NG073000.1.p	Pavir.1KG080600.1.p [444-453]; Pavir.1NG073000.1.p [596-605]								2.19621e+06	687314	195377	309407	301652
[K].GTSDSLLSAFK.[S]	1xPhospho [S3(99.5)]	13	5	Pavir.1NG076400.1.p	Pavir.1KG083500.7.p [426-436]; Pavir.1KG083500.1.p [693-703]; Pavir.1KG083500.6.p [321-331]; Pavir.1NG076400.1.p [696-706]; Pavir.1NG076400.8.p [389-399]; Pavir.1NG076400.5.p [696-706]; Pavir.1NG076400.6.p [696-706]; Pavir.1NG076400.4.p [675-685]; Pavir.1NG076400.7.p [442-452]; Pavir.1KG083500.3.p [693-703]; Pavir.1KG083500.4.p [693-703]; Pavir.1KG083500.5.p [481-491]; Pavir.1KG083500.2.p [693-70…	7.0727e+06	260122	5.53186e+06				7.23597e+06	10127898	4635991	8478699	67675.7	3.56273e+06
[K].LAPQSLVGSFLK.[S]	1xPhospho [S9(100)]	13	10	Pavir.1NG076400.1.p	Pavir.1KG083500.7.p [261-272]; Pavir.1KG083500.1.p [528-539]; Pavir.1KG083500.6.p [156-167]; Pavir.1NG076400.1.p [531-542]; Pavir.1NG076400.8.p [224-235]; Pavir.1NG076400.5.p [531-542]; Pavir.1NG076400.6.p [531-542]; Pavir.1NG076400.4.p [510-521]; Pavir.1NG076400.7.p [277-288]; Pavir.1KG083500.3.p [528-539]; Pavir.1KG083500.4.p [528-539]; Pavir.1KG083500.5.p [316-327]; Pavir.1KG083500.2.p [528-53…	1.28432e+07	8427447	8479381		25780840	7202025	14287043	18466390	3687607	14568989	272751		6846495	11167520	9798141
[R].AIGDVEFK.[Q]		4	1	Pavir.1NG077000.2.p	Pavir.1KG085600.2.p [230-237]; Pavir.1NG077000.2.p [231-238]; Pavir.1NG077000.1.p [231-238]; Pavir.1NG077000.3.p [231-238]	188149	112938440						3.42905e+06	502720					30834090	572672
[K].AALVTALSGR.[I]	1xPhospho [S8(100)]	1	8	Pavir.1NG078900.1.p	Pavir.1NG078900.1.p [345-354]	17536130	575923	15174693		16126892	18150182	1.3906e+07	2.11247e+07	15387147	2.87184e+07	2.16532e+07	3453927	17351004	108151272	64609928
[R].TQEYAITFAAQQGGVTEK.[Y]		1	2	Pavir.1NG081800.1.p	Pavir.1NG081800.1.p [752-769]
[R].DSIAIGAFHAVSK.[G]		1	3	Pavir.1NG081900.1.p	Pavir.1NG081900.1.p [309-321]										258404	195146	266468		25978978	25489252
[K].DLATGVESTPFVR.[G]		2	1	Pavir.1NG081900.1.p; Pavir.1KG514600.2.p	Pavir.1NG081900.1.p [601-613]; Pavir.1KG514600.2.p [603-615]
[K].FFYQGYEAALGHHIDETK.[E]		2	4	Pavir.1NG081900.1.p; Pavir.1KG514600.2.p	Pavir.1NG081900.1.p [199-216]; Pavir.1KG514600.2.p [201-218]		16654102	34133604				186365	204703
[R].LVGAEGSPVR.[C]		4	1	Pavir.1NG083000.2.p	Pavir.1NG083000.1.p [265-274]; Pavir.1KG092700.3.p [299-308]; Pavir.1KG092700.2.p [299-308]; Pavir.1NG083000.2.p [258-267]
[K].KPDIIPVEGLK.[L]		4	3	Pavir.1NG083000.2.p	Pavir.1NG083000.1.p [237-247]; Pavir.1KG092700.3.p [271-281]; Pavir.1KG092700.2.p [271-281]; Pavir.1NG083000.2.p [230-240]							2.23527e+06	3.09e+06	1.13493e+06	12757160	23497134	20815278
[K].HSMADGSEYNLSELR.[M]	1xPhospho [S/Y]	1	12	Pavir.1NG083000.2.p	Pavir.1NG083000.2.p [86-100]	70721520		453038				437424	1.46171e+06
[R].VKLEQVMR.[R]		4	2	Pavir.1NG083500.1.p	Pavir.1NG083500.2.p [81-88]; Pavir.1NG083500.1.p [81-88]; Pavir.1NG083500.3.p [81-88]; Pavir.1NG083500.4.p [81-88]
[K].TGPEDVVVK.[V]		4	10	Pavir.1NG083600.3.p	Pavir.1NG083600.3.p [32-40]; Pavir.1NG083600.1.p [32-40]; Pavir.1NG083600.4.p [32-40]; Pavir.1NG083600.5.p [32-40]	20664786	708007040	9782567		36116512	9723033	22495222	46988452	30322882	40507226	77320656	88299160	3.99332e+06	27946738	4.04016e+06
[R].DATGHLSPYTYTVR.[KH]		5	20	Pavir.1NG083600.3.p	Pavir.1NG083600.3.p [17-30]; Pavir.1NG083600.1.p [17-30]; Pavir.1NG083600.6.p [17-30]; Pavir.1NG083600.4.p [17-30]; Pavir.1NG083600.5.p [17-30]	8.99028e+06	371278704	5074112		15057896	301757	5361384	26052924	1.60113e+07	1.43009e+07	1.09429e+07	2.26114e+07	875624		248053
[R].DATGHLSPYTYTVR.[KH]	1xPhospho [S7(100)]	5	45	Pavir.1NG083600.3.p	Pavir.1NG083600.3.p [17-30]; Pavir.1NG083600.1.p [17-30]; Pavir.1NG083600.6.p [17-30]; Pavir.1NG083600.4.p [17-30]; Pavir.1NG083600.5.p [17-30]	1.30261e+08	47099088	88537640		4.01531e+07	1.02819e+08	9.01006e+07	1.23854e+08	9.06944e+07	1.80957e+08	1.28771e+08	1.18929e+08	5.03747e+07	189905984	1.21142e+08
[R].TVVGWAAR.[D]		6	4	Pavir.1NG083600.3.p; Pavir.1KG093600.1.p	Pavir.1NG083600.3.p [9-16]; Pavir.1KG093600.1.p [9-16]; Pavir.1NG083600.1.p [9-16]; Pavir.1NG083600.6.p [9-16]; Pavir.1NG083600.4.p [9-16]; Pavir.1NG083600.5.p [9-16]	3.35248e+06	206998096	2.08974e+06		397138	756145	4.55432e+06	344174	6.49085e+06	2.08559e+07	49772460	2.18238e+07
[R].GGILGLGGVGHMGVK.[VI]		12	4	Pavir.1NG083600.3.p; Pavir.1KG093600.1.p; Pavir.1NG083600.9.p	Pavir.1NG083600.3.p [184-198]; Pavir.1KG093600.1.p [184-198]; Pavir.1NG083600.1.p [184-198]; Pavir.1NG083600.6.p [146-160]; Pavir.1KG093600.3.p [46-60]; Pavir.4KG333700.2.p [174-188]; Pavir.1NG083600.4.p [184-198]; Pavir.4NG245600.1.p [184-198]; Pavir.1NG083600.9.p [120-134]; Pavir.1NG083600.5.p [184-198]; Pavir.1KG093600.2.p [120-134]; Pavir.1NG083600.10.p [46-60]							327310	5218812	8916159	5315405	5.35987e+06	2.39252e+06
[K].MGYVNEALER.[L]		10	5	Pavir.1NG083600.3.p; Pavir.1KG093600.1.p; Pavir.1NG083600.9.p	Pavir.1NG083600.3.p [327-336]; Pavir.1KG093600.1.p [327-336]; Pavir.1NG083600.1.p [327-336]; Pavir.1NG083600.6.p [289-298]; Pavir.1KG093600.3.p [189-198]; Pavir.1NG083600.4.p [310-319]; Pavir.1NG083600.9.p [263-272]; Pavir.1NG083600.5.p [295-304]; Pavir.1KG093600.2.p [263-272]; Pavir.1NG083600.10.p [189-198]	7293430	360524960
[K].HFGLTAPGLR.[G]		10	10	Pavir.1NG083600.3.p; Pavir.1KG093600.1.p; Pavir.1NG083600.9.p	Pavir.1NG083600.3.p [174-183]; Pavir.1KG093600.1.p [174-183]; Pavir.1NG083600.1.p [174-183]; Pavir.1NG083600.6.p [136-145]; Pavir.1KG093600.3.p [36-45]; Pavir.1NG083600.4.p [174-183]; Pavir.1NG083600.9.p [110-119]; Pavir.1NG083600.5.p [174-183]; Pavir.1KG093600.2.p [110-119]; Pavir.1NG083600.10.p [36-45]								212819	304025	9.57021e+06	3.55877e+07	64436237
[R].GGILGLGGVGHMGVK.[VI]	1xOxidation [M12]	12	14	Pavir.1NG083600.3.p; Pavir.1KG093600.1.p; Pavir.1NG083600.9.p	Pavir.1NG083600.3.p [184-198]; Pavir.1KG093600.1.p [184-198]; Pavir.1NG083600.1.p [184-198]; Pavir.1NG083600.6.p [146-160]; Pavir.1KG093600.3.p [46-60]; Pavir.4KG333700.2.p [174-188]; Pavir.1NG083600.4.p [184-198]; Pavir.4NG245600.1.p [184-198]; Pavir.1NG083600.9.p [120-134]; Pavir.1NG083600.5.p [184-198]; Pavir.1KG093600.2.p [120-134]; Pavir.1NG083600.10.p [46-60]							4578559	8550746	39120516	55115528	63119660	43814420
[truncated: 15,906 more rows]

## Sheet: Supp. Table S2
Supplemental Table S2: Significantly regulated (FDR<0.05; log2 FC>1) phosphopetides and associated master protein accessions
Annotated Sequence	q-value	Log2 fold change difference (Transgenic -WT)	Master Protein Accessions
[R].RPITADSALMNPNTR.[I]	0.00266732	6.99697	Pavir.J683506.1.p; Pavir.3KG014374.1.p
[K].AVDSLVPIGR.[G]	0.0084706	-3.69014	Pavir.J219501.1.p
[truncated: 1,255 more rows]

## Sheet: Supp. Table S3
Supplemental Table S3: Functional annotation information for regulated phosphoproteins
[truncated: 1,248 more rows]

[truncated: 1 more sheets: Supp. Table S4]
